# Supplementary material for: bHLH transcription factor family identification, phylogeny, and its response to abiotic stress in Chenopodium quinoa
Source: Front Plant Sci. 2023 Jul 5;14:1171518. doi: 10.3389/fpls.2023.1171518 (PMC10355129; doi:10.3389/fpls.2023.1171518)
Supplement: Supplementary Table 1 — 218 CqbHLH genes identified and protein sequences. [file Table_1.xls]

## Sheet: bHLH gene information
Additional file 1 List of the 218 CqbHLH genes identified in this study.
Group	Gene	Gene ID	Protein length	Mw(KDa)	pI	Location	DNA binding activity	G-box binding binding activity	Domain	Predicted Subcellular location（W）	Exons
12	CqbHLH1	AUR62021459-RA	276	30305.7	6.79	Chr01	Non-E-box binding	-	HLH	Nucleus	9
19	CqbHLH2	AUR62031273-RA	209	23294.3	7.11	Chr01	Non-E-box binding	-	HLH	Nucleus	2
6	CqbHLH3	AUR62014614-RA	244	27421.2	6.26	Chr01	E-box binding	G-box binding	HLH	Nucleus	11
12	CqbHLH4	AUR62014656-RA	470	51079.8	5.04	Chr01	E-box binding	G-box binding	HLH	Nucleus	7
1	CqbHLH5	AUR62014828-RA	158	17302.1	4.93	Chr01	E-box binding	G-box binding	HLH	Nucleus	3
1	CqbHLH6	AUR62014829-RA	179	20094.9	9.25	Chr01	E-box binding	G-box binding	HLH	Cytoplasm	3
14	CqbHLH7	AUR62039753-RA	151	17174.2	10.23	Chr01	E-box binding	G-box binding	HLH	Nucleus	2
19	CqbHLH8	AUR62038707-RA	349	38879.9	4.8	Chr01	Non-E-box binding	-	HLH	Nucleus	5
19	CqbHLH9	AUR62038708-RA	182	20206.2	4.92	Chr01	Non-E-box binding	-	HLH	Nucleus	6
12	CqbHLH10	AUR62040948-RA	203	23143.6	9.68	Chr01	E-box binding	G-box binding	HLH	Nucleus	6
11	CqbHLH11	AUR62009472-RA	310	34296.9	5.48	Chr01	Non-E-box binding	-	HLH	Nucleus	7
19	CqbHLH12	AUR62023232-RA	319	35157.9	5.89	Chr01	Non-E-box binding	-	HLH	Nucleus	5
7	CqbHLH13	AUR62004153-RA	323	35178.3	6.51	Chr01	Non-E-box binding	-	HLH	Nucleus	5
5	CqbHLH14	AUR62004246-RA	286	31515.7	5.41	Chr01	E-box binding	G-box binding	HLH	Nucleus	5
5	CqbHLH15	AUR62004248-RA	278	31299.3	5.7	Chr01	E-box binding	G-box binding	HLH	Nucleus	4
1	CqbHLH16	AUR62004352-RA	830	93175.9	4.85	Chr01	E-box binding	G-box binding	bHLH-MYC_N	Peroxisome	12
8	CqbHLH17	AUR62004505-RA	571	63622.2	6.4	Chr01	E-box binding	G-box binding	HLH、bHLH-MYC_N	Nucleus	2
8	CqbHLH18	AUR62004545-RA	457	50638.3	6.32	Chr01	E-box binding	G-box binding	HLH、bHLH-MYC_N	Nucleus	1
3	CqbHLH19	AUR62004564-RA	256	28912.5	7.19	Chr01	E-box binding	G-box binding	HLH	Nucleus	4
16	CqbHLH20	AUR62004612-RA	206	22404.9	8.53	Chr01	E-box binding	G-box binding	HLH	Nucleus	6
11	CqbHLH21	AUR62036595-RA	257	28892.8	5.73	Chr01	E-box binding	G-box binding	HLH	Nucleus	2
12	CqbHLH22	AUR62012538-RA	353	38526	4.69	Chr02	E-box binding	G-box binding	HLH	Nucleus	7
11	CqbHLH23	AUR62031178-RA	257	28716.9	6.55	Chr02	E-box binding	G-box binding	HLH	Nucleus	2
1	CqbHLH24	AUR62017023-RA	171	19242.8	9.12	Chr02	E-box binding	G-box binding	HLH	Nucleus	3
10	CqbHLH25	AUR62029052-RA	531	59846.5	8.92	Chr02	E-box binding	G-box binding	HLH	Nucleus	7
19	CqbHLH26	AUR62027424-RA	141	15956.3	10.21	Chr02	Non-E-box binding	-	HLH	Nucleus	1
9	CqbHLH27	AUR62027480-RA	787	86237.1	6.84	Chr02	E-box binding	G-box binding	HLH	Nucleus	19
9	CqbHLH28	AUR62027481-RA	333	36342.9	8.55	Chr02	E-box binding	G-box binding	HLH	Nucleus	7
19	CqbHLH29	AUR62034089-RA	348	38875.8	4.8	Chr02	Non-E-box binding	-	HLH	Nucleus	5
12	CqbHLH30	AUR62010948-RA	186	20277.9	7.67	Chr02	Non-E-box binding	-	HLH	Cytoplasm	8
18	CqbHLH31	AUR62037403-RA	407	43817.3	6.31	Chr03	E-box binding	G-box binding	HLH	Nucleus	9
9	CqbHLH32	AUR62035700-RA	84	9843.44	10.07	Chr03	E-box binding	Non-G-box binding	HLH	Nucleus	2
3	CqbHLH33	AUR62027824-RA	106	11952.5	9.1	Chr03	E-box binding	G-box binding	HLH	Nucleus	2
7	CqbHLH34	AUR62027851-RA	466	50926.8	5.02	Chr03	Non-DNA binding	-	HLH	Chloroplast	3
4	CqbHLH35	AUR62014519-RA	405	44197	6.34	Chr03	E-box binding	G-box binding	HLH	Nucleus	4
6	CqbHLH36	AUR62012272-RA	396	44130.7	8.95	Chr03	Non-E-box binding	-	HLH	Nucleus	4
11	CqbHLH37	AUR62022910-RA	255	29061.3	9.08	Chr04	Non-E-box binding	-	HLH	Nucleus	2
19	CqbHLH38	AUR62023185-RA	319	35104.9	6.06	Chr04	Non-E-box binding	-	HLH	Nucleus	5
11	CqbHLH39	AUR62023150-RA	318	35256	5.5	Chr04	E-box binding	G-box binding	HLH	Nucleus	7
17	CqbHLH40	AUR62026945-RA	141	15373.6	9.3	Chr04	E-box binding	G-box binding	HLH	Extracellular matrix	4
6	CqbHLH41	AUR62015636-RA	239	26550.1	7.61	Chr05	E-box binding	G-box binding	HLH	Nucleus	5
12	CqbHLH42	AUR62041153-RA	394	41988.2	5.38	Chr05	Non-E-box binding	-	HLH	Nucleus	8
17	CqbHLH43	AUR62004950-RA	285	30017.8	5.92	Chr05	E-box binding	G-box binding	HLH	Nucleus	7
3	CqbHLH44	AUR62005105-RA	307	34682.7	6.02	Chr05	E-box binding	G-box binding	HLH	Nucleus	4
15	CqbHLH45	AUR62006825-RA	619	67326.8	6.37	Chr05	E-box binding	G-box binding	HLH	Nucleus	8
3	CqbHLH46	AUR62019337-RA	338	37336.4	5.01	Chr05	E-box binding	G-box binding	HLH	Nucleus	4
16	CqbHLH47	AUR62019260-RA	376	42038.4	6.07	Chr05	E-box binding	G-box binding	HLH	Nucleus	8
17	CqbHLH48	AUR62028866-RA	372	39940.6	5.11	Chr06	E-box binding	G-box binding	HLH	Nucleus	8
18	CqbHLH49	AUR62028856-RA	211	23676.7	8.78	Chr06	E-box binding	G-box binding	HLH	Nucleus	6
5	CqbHLH50	AUR62032867-RA	284	32227	5.42	Chr06	E-box binding	G-box binding	HLH	Nucleus	4
5	CqbHLH51	AUR62032868-RA	211	23852.5	8.88	Chr06	Non-E-box binding	-	HLH	Nucleus	2
5	CqbHLH52	AUR62032870-RA	194	21450.7	8.98	Chr06	E-box binding	G-box binding	HLH	Nucleus	2
9	CqbHLH53	AUR62014049-RA	441	48967.7	5.81	Chr06	E-box binding	G-box binding	HLH、bHLH-MYC_N	Nucleus	7
5	CqbHLH54	AUR62014013-RA	333	37214.9	5.05	Chr06	E-box binding	G-box binding	HLH	Nucleus	4
14	CqbHLH55	AUR62003365-RA	259	28971.5	5.75	Chr06	Non-DNA binding	-	HLH	Nucleus	5
11	CqbHLH56	AUR62003052-RA	343	37952.9	5.76	Chr06	Non-E-box binding	-	HLH	Nucleus	7
18	CqbHLH57	AUR62003039-RA	567	61543.2	5.2	Chr06	E-box binding	G-box binding	HLH	Nucleus	9
10	CqbHLH58	AUR62002923-RA	302	33032.9	5.85	Chr06	E-box binding	G-box binding	HLH	Nucleus	3
18	CqbHLH59	AUR62026495-RA	280	30375	7.7	Chr06	E-box binding	G-box binding	HLH	Cytoplasm	6
5	CqbHLH60	AUR62026381-RA	201	22741.3	5.32	Chr06	E-box binding	G-box binding	HLH	Nucleus	3
7	CqbHLH61	AUR62038620-RA	478	52989.6	5.55	Chr07	E-box binding	G-box binding	HLH	Nucleus	5
14	CqbHLH62	AUR62043180-RA	252	27494.9	6.07	Chr07	E-box binding	G-box binding	HLH	Golgi apparatus	7
4	CqbHLH63	AUR62032672-RA	353	39224.2	6.47	Chr07	E-box binding	G-box binding	HLH	Nucleus	3
11	CqbHLH64	AUR62034672-RA	311	34052.4	5.86	Chr07	E-box binding	G-box binding	HLH	Cytoplasm	5
11	CqbHLH65	AUR62034673-RA	403	43678.7	5.86	Chr07	E-box binding	G-box binding	HLH	Nucleus	8
11	CqbHLH66	AUR62034677-RA	251	27899.4	5.68	Chr07	E-box binding	G-box binding	HLH	Peroxisome	5
17	CqbHLH67	AUR62036801-RA	312	34805.8	4.86	Chr07	E-box binding	G-box binding	HLH	Nucleus	8
7	CqbHLH68	AUR62036822-RA	360	40191.6	5.23	Chr07	E-box binding	G-box binding	HLH	Nucleus	5
16	CqbHLH69	AUR62038167-RA	191	21356	6.66	Chr07	E-box binding	G-box binding	HLH	Nucleus	5
12	CqbHLH70	AUR62002393-RA	148	16777.4	9.27	Chr07	E-box binding	G-box binding	HLH	Golgi apparatus	5
6	CqbHLH71	AUR62002110-RA	244	27788.3	5.59	Chr07	E-box binding	G-box binding	HLH	Nucleus	7
15	CqbHLH72	AUR62001913-RA	358	38824.2	5.66	Chr07	E-box binding	G-box binding	HLH	Nucleus	8
3	CqbHLH73	AUR62006151-RA	352	38354.5	4.89	Chr07	E-box binding	G-box binding	HLH	Nucleus	3
14	CqbHLH74	AUR62016228-RA	245	27085.2	11.49	Chr07	E-box binding	G-box binding	HLH	Nucleus	1
1	CqbHLH75	AUR62016073-RA	168	19123.6	8.38	Chr07	E-box binding	G-box binding	HLH	Cytoplasm	4
1	CqbHLH76	AUR62016072-RA	197	22020.5	4.85	Chr07	E-box binding	G-box binding	HLH	Nucleus	3
16	CqbHLH77	AUR62025963-RA	358	39661.9	9.01	Chr07	E-box binding	G-box binding	HLH	Nucleus	6
18	CqbHLH78	AUR62025981-RA	281	31427.3	5.68	Chr07	Non-DNA binding	-	HLH	Nucleus	8
18	CqbHLH79	AUR62018515-RA	375	41578.6	6.1	Chr07	E-box binding	G-box binding	HLH	Nucleus	8
10	CqbHLH80	AUR62018364-RA	197	22084.8	6.85	Chr07	E-box binding	G-box binding	HLH	Nucleus	4
2	CqbHLH81	AUR62018341-RA	421	47973.7	5.59	Chr07	E-box binding	G-box binding	HLH	Nucleus	5
15	CqbHLH82	AUR62031810-RA	305	33014.5	5.23	Chr07	E-box binding	G-box binding	HLH	Nucleus	5
3	CqbHLH83	AUR62031845-RA	184	21140.4	9.05	Chr07	E-box binding	G-box binding	HLH	Cytoplasm	3
18	CqbHLH84	AUR62001169-RA	541	59031.7	7.06	Chr07	E-box binding	G-box binding	HLH	Nucleus	8
6	CqbHLH85	AUR62001482-RA	241	27084.8	5.5	Chr07	Non-E-box binding	-	HLH	Nucleus	5
11	CqbHLH86	AUR62001552-RA	962	104510	6.17	Chr07	E-box binding	G-box binding	HLH、bHLH-MYC_N	Plasma membrane	10
2	CqbHLH87	AUR62011773-RA	186	20779	9.44	Chr08	E-box binding	G-box binding	HLH	Cytoplasm	3
15	CqbHLH88	AUR62011824-RA	277	31003.9	9.14	Chr08	E-box binding	G-box binding	HLH	Nucleus	4
16	CqbHLH89	AUR62011893-RA	705	78216.3	6.11	Chr08	E-box binding	G-box binding	HLH、bHLH-MYC_N	Nucleus	11
8	CqbHLH90	AUR62011907-RA	510	55890.6	6.01	Chr08	E-box binding	G-box binding	HLH、bHLH-MYC_N	Nucleus	1
8	CqbHLH91	AUR62011908-RA	502	55631	6.24	Chr08	E-box binding	G-box binding	HLH、bHLH-MYC_N	Nucleus	1
17	CqbHLH92	AUR62011948-RA	251	27241	9.07	Chr08	E-box binding	G-box binding	HLH	Nucleus	6
11	CqbHLH93	AUR62028696-RA	160	18588.8	11.84	Chr08	Non-DNA binding	-	HLH	Chloroplast	2
18	CqbHLH94	AUR62021777-RA	314	33338.1	6.02	Chr08	E-box binding	G-box binding	HLH	Nucleus	6
16	CqbHLH95	AUR62021718-RA	92	10520.9	9.61	Chr08	E-box binding	G-box binding	HLH	Nucleus	2
16	CqbHLH96	AUR62021715-RA	87	10078.5	6.09	Chr08	E-box binding	G-box binding	HLH	Nucleus	2
15	CqbHLH97	AUR62021604-RA	362	39370.6	9.08	Chr08	E-box binding	G-box binding	HLH	Nucleus	5
11	CqbHLH98	AUR62032143-RA	516	55856.4	6.15	Chr08	E-box binding	G-box binding	HLH	Nucleus	12
18	CqbHLH99	AUR62029874-RA	208	23159.8	8.82	Chr08	E-box binding	G-box binding	HLH	Nucleus	6
19	CqbHLH100	AUR62003602-RA	154	17518.4	11.27	Chr09	Non-E-box binding	-	HLH	Nucleus	2
10	CqbHLH101	AUR62003654-RA	249	27012.9	9.53	Chr09	E-box binding	G-box binding	HLH	Chloroplast	3
15	CqbHLH102	AUR62003896-RA	384	41461.9	5.13	Chr09	E-box binding	G-box binding	HLH	Nucleus	7
5	CqbHLH103	AUR62004073-RA	163	17890.6	5.46	Chr09	Non-DNA binding	-	HLH	Nucleus	2
16	CqbHLH104	AUR62024734-RA	705	78096.1	5.79	Chr09	E-box binding	G-box binding	HLH、bHLH-MYC_N	Nucleus	11
2	CqbHLH105	AUR62024616-RA	187	21080.3	9.26	Chr09	E-box binding	G-box binding	HLH	Cytoplasm	3
8	CqbHLH106	AUR62032220-RA	510	55802.4	5.92	Chr09	E-box binding	G-box binding	HLH、bHLH-MYC_N	Nucleus	1
8	CqbHLH107	AUR62032221-RA	502	55578.9	6.14	Chr09	E-box binding	G-box binding	HLH、bHLH-MYC_N	Nucleus	1
17	CqbHLH108	AUR62032262-RA	242	26364.1	8.74	Chr09	E-box binding	G-box binding	HLH	Nucleus	6
8	CqbHLH109	AUR62023449-RA	582	64807.8	6.57	Chr10	E-box binding	G-box binding	HLH、bHLH-MYC_N	Nucleus	2
16	CqbHLH110	AUR62022652-RA	282	29960	6.54	Chr10	E-box binding	G-box binding	HLH	Nucleus	5
8	CqbHLH111	AUR62022659-RA	457	50539.2	6.19	Chr10	E-box binding	G-box binding	HLH、bHLH-MYC_N	Nucleus	1
3	CqbHLH112	AUR62022678-RA	256	28691.8	9.6	Chr10	E-box binding	G-box binding	HLH	Chloroplast	3
4	CqbHLH113	AUR62038015-RA	405	44094	6.46	Chr10	E-box binding	G-box binding	HLH	Nucleus	4
12	CqbHLH114	AUR62038049-RA	193	21229.8	5.35	Chr10	E-box binding	G-box binding	HLH	Chloroplast	6
12	CqbHLH115	AUR62034506-RA	245	26949.1	5.81	Chr10	E-box binding	G-box binding	HLH	Nucleus	6
7	CqbHLH116	AUR62019010-RA	488	53837.7	5.26	Chr10	Non-DNA binding	-	HLH	Plasma membrane	4
3	CqbHLH117	AUR62018984-RA	120	13498.2	7.75	Chr10	E-box binding	G-box binding	HLH	Nucleus	3
19	CqbHLH118	AUR62038801-RA	306	34428.7	5.28	Chr10	Non-E-box binding	-	HLH	Nucleus	5
19	CqbHLH119	AUR62038798-RA	346	38916.6	5.13	Chr10	Non-E-box binding	-	HLH	Nucleus	5
19	CqbHLH120	AUR62043211-RA	138	15548	10.49	Chr10	Non-E-box binding	-	HLH	Cytoplasm	1
15	CqbHLH121	AUR62035463-RA	210	23269.2	8.42	Chr10	E-box binding	G-box binding	HLH	Nucleus	6
14	CqbHLH122	AUR62035415-RA	262	29951.3	8.33	Chr10	Non-E-box binding	-	HLH	Nucleus	6
18	CqbHLH123	AUR62034991-RA	409	44174.6	6.27	Chr10	E-box binding	G-box binding	HLH	Nucleus	9
3	CqbHLH124	AUR62020815-RA	468	51387.9	5.6	Chr11	E-box binding	G-box binding	HLH	Nucleus	4
18	CqbHLH125	AUR62020904-RA	426	47630.1	5.4	Chr11	E-box binding	G-box binding	HLH	Nucleus	8
10	CqbHLH126	AUR62030298-RA	182	20368	8.73	Chr11	E-box binding	G-box binding	HLH	Chloroplast	4
2	CqbHLH127	AUR62030326-RA	271	30751.1	5.68	Chr11	E-box binding	G-box binding	HLH	Nucleus	3
2	CqbHLH128	AUR62030329-RA	151	17312.7	4.82	Chr11	E-box binding	G-box binding	HLH	Nucleus	2
2	CqbHLH129	AUR62030330-RA	404	45991.8	5.6	Chr11	E-box binding	G-box binding	HLH	Nucleus	5
2	CqbHLH130	AUR62030331-RA	138	15915.8	6.5	Chr11	E-box binding	G-box binding	HLH	Nucleus	2
18	CqbHLH131	AUR62024373-RA	339	37324.8	5.38	Chr11	Non-DNA binding	-	HLH	Nucleus	7
16	CqbHLH132	AUR62024365-RA	271	29715.2	9.08	Chr11	E-box binding	G-box binding	HLH	Nucleus	6
2	CqbHLH133	AUR62031987-RA	138	15902.9	6.28	Chr11	E-box binding	G-box binding	HLH	Nucleus	2
2	CqbHLH134	AUR62031986-RA	275	31263.3	5.83	Chr11	E-box binding	G-box binding	HLH	Nucleus	3
	CqbHLH135	AUR62031985-RA	472	51892.2	4.82	Chr11	E-box binding	G-box binding	HLH	Nucleus	7
2	CqbHLH136	AUR62031984-RA	274	31627.1	6.12	Chr11	E-box binding	G-box binding	HLH	Nucleus	3
16	CqbHLH137	AUR62038082-RA	258	28449.7	7.78	Chr11	E-box binding	G-box binding	HLH	Nucleus	6
12	CqbHLH138	AUR62023796-RA	135	15012.2	8.55	Chr11	E-box binding	G-box binding	HLH	Chloroplast	6
16	CqbHLH139	AUR62000088-RA	297	32931.6	7.8	Chr12	E-box binding	G-box binding	HLH	Chloroplast	6
15	CqbHLH140	AUR62000483-RA	778	84675.7	6.54	Chr12	E-box binding	G-box binding	HLH	Nucleus	8
3	CqbHLH141	AUR62000871-RA	211	23485.3	5.98	Chr12	E-box binding	G-box binding	HLH	Nucleus	3
17	CqbHLH142	AUR62001007-RA	299	31230.3	6.45	Chr12	E-box binding	G-box binding	HLH	Nucleus	7
12	CqbHLH143	AUR62029280-RA	265	28493.5	6.84	Chr12	Non-E-box binding	-	HLH	Nucleus	7
6	CqbHLH144	AUR62029235-RA	239	26569	7.61	Chr12	E-box binding	G-box binding	HLH	Nucleus	5
8	CqbHLH145	AUR62007294-RA	654	71402.8	5.68	Chr13	E-box binding	G-box binding	HLH、bHLH-MYC_N	Nucleus	1
8	CqbHLH146	AUR62007060-RA	328	36287.4	7.79	Chr13	E-box binding	G-box binding	HLH、bHLH-MYC_N	Cytoplasm	1
8	CqbHLH147	AUR62007059-RA	353	39538.2	5.6	Chr13	E-box binding	G-box binding	HLH、bHLH-MYC_N	Nucleus	1
11	CqbHLH148	AUR62007032-RA	681	74824.7	5.25	Chr13	E-box binding	G-box binding	HLH、bHLH-MYC_N	Nucleus	9
5	CqbHLH149	AUR62010677-RA	310	34717.3	5.02	Chr13	E-box binding	G-box binding	HLH	Nucleus	4
1	CqbHLH150	AUR62010555-RA	255	29001	6.12	Chr13	E-box binding	G-box binding	HLH	Nucleus	3
11	CqbHLH151	AUR62007865-RA	412	45412.6	5.98	Chr14	Non-E-box binding	-	HLH	Endoplasmic reticulum	9
18	CqbHLH152	AUR62007846-RA	529	56998.3	5.63	Chr14	E-box binding	G-box binding	HLH	Nucleus	9
10	CqbHLH153	AUR62035285-RA	344	37729.1	6.09	Chr14	E-box binding	G-box binding	HLH	Nucleus	2
18	CqbHLH154	AUR62037320-RA	260	29051.6	6.09	Chr14	E-box binding	G-box binding	HLH	Nucleus	6
5	CqbHLH155	AUR62026248-RA	247	27311.3	8.92	Chr14	E-box binding	G-box binding	HLH	Nucleus	3
9	CqbHLH156	AUR62026299-RA	464	50464.8	6.03	Chr14	E-box binding	G-box binding	HLH	Nucleus	6
18	CqbHLH157	AUR62026301-RA	351	38869.8	8.69	Chr14	E-box binding	G-box binding	HLH	Nucleus	8
9	CqbHLH158	AUR62005387-RA	431	48029.6	5.87	Chr14	E-box binding	G-box binding	HLH、bHLH-MYC_N	Nucleus	7
17	CqbHLH159	AUR62005693-RA	316	33716.2	5.24	Chr14	E-box binding	G-box binding	HLH	Nucleus	8
18	CqbHLH160	AUR62005699-RA	301	33830.6	6.12	Chr14	E-box binding	G-box binding	HLH	Nucleus	6
5	CqbHLH161	AUR62005873-RA	268	30355.7	5.41	Chr14	E-box binding	G-box binding	HLH	Nucleus	3
5	CqbHLH162	AUR62005874-RA	313	35550.8	5.89	Chr14	E-box binding	G-box binding	HLH	Cytoplasm	5
5	CqbHLH163	AUR62005875-RA	278	31090.9	8.84	Chr14	E-box binding	G-box binding	HLH	Nucleus	3
5	CqbHLH164	AUR62005877-RA	321	35335.7	4.85	Chr14	E-box binding	G-box binding	HLH	Nucleus	3
5	CqbHLH165	AUR62027063-RA	329	36186.2	8.1	Chr15	E-box binding	G-box binding	HLH	Nucleus	4
5	CqbHLH166	AUR62027064-RA	319	36190.2	6.09	Chr15	E-box binding	G-box binding	HLH	Nucleus	4
16	CqbHLH167	AUR62010034-RA	353	39976.6	5.08	Chr15	E-box binding	G-box binding	bHLH-MYC_N	Nucleus	5
14	CqbHLH168	AUR62010097-RA	280	30611	5.9	Chr15	Non-DNA binding	-	HLH	Nucleus	5
21	CqbHLH169	AUR62010242-RA	255	28517.8	6.99	Chr15	E-box binding	G-box binding	HLH	Cytoplasm	4
12	CqbHLH170	AUR62010325-RA	242	26064.4	8.38	Chr15	E-box binding	G-box binding	HLH	Nucleus	5
18	CqbHLH171	AUR62011307-RA	459	50638.3	5.72	Chr15	E-box binding	G-box binding	HLH	Nucleus	8
5	CqbHLH172	AUR62011472-RA	203	23077.5	8.74	Chr15	E-box binding	G-box binding	HLH	Nucleus	3
14	CqbHLH173	AUR62029468-RA	323	35961.9	5.74	Chr15	E-box binding	G-box binding	HLH	Nucleus	6
13	CqbHLH174	AUR62031976-RA	306	33611.8	5.12	Chr15	Non-E-box binding	-	HLH	Nucleus	3
10	CqbHLH175	AUR62017962-RA	249	27012.9	9.53	Chr15	E-box binding	G-box binding	HLH	Chloroplast	3
9	CqbHLH176	AUR62014973-RA	244	27454.5	9.37	Chr15	E-box binding	G-box binding	HLH	Nucleus	5
1	CqbHLH177	AUR62008225-RA	206	23090.7	5.8	Chr16	E-box binding	G-box binding	HLH	Mitochondrion	3
18	CqbHLH178	AUR62008318-RA	242	25640.3	5.74	Chr16	E-box binding	G-box binding	HLH	Nucleus	5
16	CqbHLH179	AUR62008383-RA	87	10183.6	7.75	Chr16	E-box binding	G-box binding	HLH	Nucleus	2
15	CqbHLH180	AUR62008486-RA	352	37731.5	6.27	Chr16	Non-E-box binding	-	HLH	Nucleus	4
11	CqbHLH181	AUR62039664-RA	566	61727	6.46	Chr16	E-box binding	G-box binding	HLH	Nucleus	11
9	CqbHLH182	AUR62034764-RA	354	38318.3	8.97	Chr16	E-box binding	G-box binding	HLH	Chloroplast	5
18	CqbHLH183	AUR62034777-RA	339	37406	6.85	Chr16	E-box binding	G-box binding	HLH	Nucleus	7
9	CqbHLH184	AUR62041687-RA	282	30680.7	8.32	Chr16	E-box binding	G-box binding	HLH	Nucleus	4
18	CqbHLH185	AUR62025839-RA	196	21114.3	9.41	Chr16	E-box binding	G-box binding	HLH	Nucleus	5
1	CqbHLH186	AUR62017336-RA	266	30397.7	6.41	Chr16	E-box binding	G-box binding	HLH	Nucleus	3
5	CqbHLH187	AUR62017206-RA	292	32904.3	5.35	Chr16	E-box binding	G-box binding	HLH	Nucleus	5
5	CqbHLH188	AUR62017204-RA	289	32383.8	5.65	Chr16	E-box binding	G-box binding	HLH	Nucleus	5
2	CqbHLH189	AUR62017199-RA	283	32307.8	7.16	Chr16	E-box binding	G-box binding	HLH	Nucleus	3
11	CqbHLH190	AUR62019896-RA	665	72919.4	5.1	Chr16	E-box binding	G-box binding	HLH、bHLH-MYC_N	Nucleus	9
8	CqbHLH191	AUR62019922-RA	352	39875.6	6.61	Chr16	E-box binding	G-box binding	HLH、bHLH-MYC_N	Nucleus	1
8	CqbHLH192	AUR62019923-RA	394	44234.3	7.12	Chr16	E-box binding	G-box binding	HLH、bHLH-MYC_N	Cytoplasm	2
8	CqbHLH193	AUR62018713-RA	631	68668.7	5.74	Chr16	E-box binding	G-box binding	HLH、bHLH-MYC_N	Nucleus	2
3	CqbHLH194	AUR62018701-RA	299	33570.5	8.29	Chr16	E-box binding	G-box binding	HLH	Nucleus	3
7	CqbHLH195	AUR62043163-RA	549	60811.6	5.19	Chr17	Non-E-box binding	-	HLH、bHLH-MYC_N	Nucleus	9
17	CqbHLH196	AUR62039903-RA	313	34905.9	4.77	Chr17	E-box binding	G-box binding	HLH	Nucleus	7
3	CqbHLH197	AUR62008866-RA	161	18582.8	9.48	Chr17	E-box binding	G-box binding	HLH	Nucleus	3
15	CqbHLH198	AUR62008898-RA	383	41706.1	5.86	Chr17	E-box binding	G-box binding	HLH	Nucleus	6
12	CqbHLH199	AUR62016510-RA	105	11335.8	9.57	Chr17	Non-E-box binding	-	HLH	Nucleus	5
18	CqbHLH200	AUR62016750-RA	417	46084.3	5.62	Chr17	E-box binding	G-box binding	HLH	Nucleus	7
12	CqbHLH201	AUR62039063-RA	244	26234.5	8.38	Chr17	E-box binding	G-box binding	HLH	Nucleus	5
21	CqbHLH202	AUR62013224-RA	171	19014.9	9.58	Chr17	Non-DNA binding	-	HLH	Chloroplast	2
14	CqbHLH203	AUR62013093-RA	280	30466.8	5.73	Chr17	Non-DNA binding	-	HLH	Nucleus	5
16	CqbHLH204	AUR62013022-RA	364	41477.4	5.23	Chr17	E-box binding	G-box binding	HLH、bHLH-MYC_N	Nucleus	5
5	CqbHLH205	AUR62030904-RA	364	40742.8	6.19	Chr17	E-box binding	G-box binding	HLH	Nucleus	4
13	CqbHLH206	AUR62022271-RA	322	36001.7	5.48	Chr18	Non-E-box binding	-	HLH	Nucleus	3
6	CqbHLH207	AUR62009884-RA	240	26886.6	5.39	Chr18	Non-E-box binding	-	HLH	Nucleus	5
9	CqbHLH208	AUR62009524-RA	329	35422.7	6.09	Chr18	Non-DNA binding	-	HLH	Chloroplast	5
18	CqbHLH209	AUR62009509-RA	342	37663.3	6.15	Chr18	E-box binding	G-box binding	HLH	Nucleus	7
11	CqbHLH210	AUR62020231-RA	907	98160.1	6.09	Chr18	E-box binding	G-box binding	HLH、bHLH-MYC_N	Nucleus	10
16	CqbHLH211	AUR62043582-RA	222	24949.8	6.11	Chr00	E-box binding	G-box binding	HLH	Nucleus	5
1	CqbHLH212	AUR62021282-RA	198	22595.8	8.85	Chr00	E-box binding	G-box binding	HLH	Chloroplast	5
17	CqbHLH213	AUR62042871-RA	311	34941.2	6.47	Chr00	E-box binding	G-box binding	HLH	Nucleus	10
19	CqbHLH214	AUR62043707-RA	158	18552.7	6.98	Chr00	Non-E-box binding	-	HLH	Nucleus	1
19	CqbHLH215	AUR62042990-RA	258	28893.1	4.6	Chr00	Non-E-box binding	-	HLH	Nucleus	6
18	CqbHLH216	AUR62044545-RA	339	37437.1	6.02	Chr00	E-box binding	G-box binding	HLH	Nucleus	7
10	CqbHLH217	AUR62033947-RA	532	60044.7	8.9	Chr00	E-box binding	G-box binding	HLH	Nucleus	7
9	CqbHLH218	AUR62033996-RA	249	28716.6	6.12	Chr00	E-box binding	G-box binding	HLH	Nucleus	5

## Sheet: bHLH gene sequences
Supplementary Table 1 List of the 218 CqbHLH genes identified in this study
Gene	Gene ID	Sequence Type	Sequences
CqbHLH1	AUR62021459-RA	CDS	ATGATGGCAGCCGGAAATCCAAGCTGGTGGCCTAACATTAACAATTTGATGAGGCCTCCCATTTTATCTCATCAACCACTCCTTTCGTCGCCTTCTTCGTTCATATCTCCGCCCCTGAATAATAGTAACAACAACGATGAGGACAACACTAACAATGTTTTCCAAGCTCAATATAATAATACTATGAATTCCTCTTCTTCTTGGCTTGGTGATCATCCTACCAACAACAACAACAACCATCATGAGCATCAACTTCCTGAGTCTTGGAGCCAACTCCTCTTTGACAATCTTCACTCTAGACACCCTCCTCCTCCTCCTGCCCCCGATCGCTCCACCGAGTGTAACAGCAATGCTAGTGGTGGGGCGGCAGCAAAGAAAGCCAAGGTTCAACCTTCTACA…
CqbHLH1	AUR62021459-RA	pep	MMAAGNPSWWPNINNLMRPPILSHQPLLSSPSSFISPPLNNSNNNDEDNTNNVFQAQYNNTMNSSSSWLGDHPTNNNNNHHEHQLPESWSQLLFDNLHSRHPPPPPAPDRSTECNSNASGGAAAKKAKVQPSTTPSTAFKVRKEKLGDRITALHQLVSPFGKTDTASVLLEAIGYIRFLQSQIEALSLPYLNTGAGNKMQPHPIQGERKCIFPEDPGQLLNDNSLKRKGGPDQDSYEEAKDLRSRGLCLVPVSCTLHVGSENRADYWAPALGGGFR*
CqbHLH2	AUR62031273-RA	CDS	ATGGACATTGACCTATTTAAGTCCACCCCAGATGACCAAATTGAGATGATGCTTATGACGATGCACATGGATAAACCCGGCGCAACATCCGGGAACGAAGGAGGCGGCAGTCTCCCCTACGACGACAACACTCCAATGATGTCCAACGACAGCAATGAGAACAACGGAACATCATCGTCTCCATCACAGAAGCAAACATCAATGGCTGCAATGCGAGAGATGATATTCAGGATAGCAGCTATGCAACCGATCTACATCGACCCTGAAGCAGTGAAGCCCCCGAAAAGGCGGAACGTTAGGATATCGAAAGACCCTCAGAGTATAGCTGCTCGGCATAGGAGGGAGAGGATCAGCGAGAGGATAAGGATCCTGCAGAGACTCGTCCCTGGTGGTACAAAA…
CqbHLH2	AUR62031273-RA	pep	MDIDLFKSTPDDQIEMMLMTMHMDKPGATSGNEGGGSLPYDDNTPMMSNDSNENNGTSSSPSQKQTSMAAMREMIFRIAAMQPIYIDPEAVKPPKRRNVRISKDPQSIAARHRRERISERIRILQRLVPGGTKMDTASMLDEAIHYVKFLKSQVQTLERSAINNNNRPVPPPVSTGIGYPSGYSFAGHQLHHMNAAPHHNVQQYSDSDA*
CqbHLH3	AUR62014614-RA	CDS	ATGGAGTCTCTTGAAGATGAGGAGTTTGATCTCAACTGGGTTTGCTGTCTTCTTGATGATATACCAAGCACTTGTTGTGACTCTTCTGCCATGCAGCCTGACATTCCTTTGCCTATTGCTCGATTCGATTCTTTTCCCAGCTCCACCTTCCTCAGTGAGGCTACTCAAGATTCCATCGAGAGTTTGTATGGTTTTGATGTCTGTTGCCGGAAAAGAGTTCGTGTTGGATCGGTTACTGCATCAAGCAGCTCCAAAGCATGTCGTGAGAAACAACGAAGGGATCATCTAAATGAAAGGCATGTACAGTTCCTTGAATTAAGTGAAATTTTGGAGTCTGGAACAAAACCCAAGTTTGACAAAGCCGCTATACTAACTGATGCTATTCGGCAAGTAAAGCTG…
CqbHLH3	AUR62014614-RA	pep	MESLEDEEFDLNWVCCLLDDIPSTCCDSSAMQPDIPLPIARFDSFPSSTFLSEATQDSIESLYGFDVCCRKRVRVGSVTASSSSKACREKQRRDHLNERHVQFLELSEILESGTKPKFDKAAILTDAIRQVKLLREETSNLTSQNGELKEKINELKVKKKALRGEKHRLVSEKEKLEQRIKSVASHPSLHFHPTSVPSSYAIPCQAVGGKLMPLINYSGVPFWQFAPQAAFDTSQDHVFHPPVA*
CqbHLH4	AUR62014656-RA	CDS	ATGGGAGAAGAGTTCCAAGGCGGTGTTTGTGGCGGCACGTGGTGGAATCCACCACATAATTTATTCTCTAGTGGATTATCATCACCGTGCTCAGTTGCTCAGCTTGGTGGCGCCGGCTTTGACGTGGGCAGCTTTGGTTGGCCAAATGAATTAGTTGTAAAGGGCAGCAATAATAACAAGTCTAGTAACAATAATAATTCAGTTTTTGACAACTTAATATTTTCTGATCAACTTGATTCTTCCCTTGATATTTTAGGCTTTGGCCTCTCACCCACTTCTTCAACTACTGACTGGAATAATCATCAAAACTTGCTTTGTAACAATAATGGAAGCAACGAGGCAAACTTTGATTCAATGTTACAAGATAATATGAATAGTACAAGTTTATGTAATTCCTAT…
CqbHLH4	AUR62014656-RA	pep	MGEEFQGGVCGGTWWNPPHNLFSSGLSSPCSVAQLGGAGFDVGSFGWPNELVVKGSNNNKSSNNNNSVFDNLIFSDQLDSSLDILGFGLSPTSSTTDWNNHQNLLCNNNGSNEANFDSMLQDNMNSTSLCNSYEMGVNSPNIMNTTNFCNNTQDASPPFTLTASSNNSGDSSTITCDGSLATSFPMNSSASYLIQSLFDDSDESHQVPQPQSMPHHQFINSSNNNYASLDSSNEIMSSNSWVKTSPNNTTSTLPSPQIPLLQSNKIDGGMNASLINDQGQVFSGQYSPTTLSSIRASLLNSLQSRARGPSSFKYKSHSSNTKGNSEEHRRESKNNTSNNDQPQAKRPRIETPSPLPTFKVRKEKLGDRITALQQLVSPFGKTDTASVLHEAIEYIKFLH…
CqbHLH5	AUR62014828-RA	CDS	ATGGAGAAAGATCGTAGAAACCACATGAAGAACCTTTGTTCCCAACTCAACTCCCTTGTCCCCCAAGATCCTTCCTCCTATCCAAGGGCGGTTCCTGATCAAATTGGAGACGCGACAAACTACATAAGGCAGCTGCAAGAGAACGTGGAAAATTTGAGGCAAACAAGGGATGAACTGCAGGGAGGCGGAGGATCAAGCGGGAGTGGAGGGGGCTACTCCACGAATTCGCCGGTCCAAATAGAAGTGAATGAAAATGGTAGCGCCTTAGAGGTAACTTTGGTGACTGGATTGGAGTGCCAGTTTGTTTTCACTGAGGCAATCCGAATTCTGCATGAGGAAAACGCTGAAGTTGTGAATGCAAGTTATTCTGTTGCTGAAAACATTGTCTTTCACACCATC…
CqbHLH5	AUR62014828-RA	pep	MEKDRRNHMKNLCSQLNSLVPQDPSSYPRAVPDQIGDATNYIRQLQENVENLRQTRDELQGGGGSSGSGGGYSTNSPVQIEVNENGSALEVTLVTGLECQFVFTEAIRILHEENAEVVNASYSVAENIVFHTIHAQLGEAASSNAVARITQRLKNFEL*
CqbHLH6	AUR62014829-RA	CDS	ATGATGAGCAACTCCGCTAAGTCTATTAAGTCTTCCTCAACCAAAAGAGATAGGAAAACCGTAGAGAAAGACCGAAGAAACACATTGAAAATCCTATATTCAGAACTCAACACCCTTATTCCTCGCGATGATGCCTCCTCTCCTAAGGCAATTCCGGATCAAATAGATGATGCTACAAACTACATCAAACAACTAAAATCGAATATCGAAAATTTGAAGCAAACCAGGGATAATATTTTGGGAGTTGGAAGAGTATCAAGTAGTAGAACAAGTTATTATTCGAAGAATTCGCCGGTCCAAATTGAAGTGAGACTAAATGGAAGTGCCCTTTTGGTGACTTTGATTACGGGGTTGGAGTGCCAGTTTGTTTTCACTGAGGCAATCCGAATTCTTCATGAA…
CqbHLH6	AUR62014829-RA	pep	MMSNSAKSIKSSSTKRDRKTVEKDRRNTLKILYSELNTLIPRDDASSPKAIPDQIDDATNYIKQLKSNIENLKQTRDNILGVGRVSSSRTSYYSKNSPVQIEVRLNGSALLVTLITGLECQFVFTEAIRILHEENIEVVNANYCVTGNIVLHTIHAQIGEAVTTDTVARITQRLKKFEL*
CqbHLH7	AUR62039753-RA	CDS	ATGAACTTGTTGGAAAGGAAGAAAGCCATAAAACTATCAGCTGACCTAGCCATGGCTTCCACTCGAAATGGTAAACGATCTTGGAGTCGTGCCCTCATCATCAAGGCTTCTAAAGATAGAGAAACCGGAAATTTAGCTAAGCAAATCTTGGGTGACAAAACAACTTATAACAATAAGAAGAAGCCTACTTGTTCAAGGAACATACGCAAGTTTAGGAAATGTGATCCAAAGAAATGTGGTGTGTCAAATAGTAATAAGGTGAAAAAAGCTAGGGCAATGGCAAAGAGATTGGTTGAGAAAAGAACACAAATACTAAAAGGGTTAATTCCTGGGGGAGAATACATGGATGAATACTCTTTGGTCAAGGAAACACTTGACTATGTTGTCTCACTTCGAGCT…
CqbHLH7	AUR62039753-RA	pep	MNLLERKKAIKLSADLAMASTRNGKRSWSRALIIKASKDRETGNLAKQILGDKTTYNNKKKPTCSRNIRKFRKCDPKKCGVSNSNKVKKARAMAKRLVEKRTQILKGLIPGGEYMDEYSLVKETLDYVVSLRAQVDVMQYLANSPQLFIHI*
CqbHLH8	AUR62038707-RA	CDS	ATGATGATGGAGGCAGAATGGGGATCCTTTAACGGAATTTCTGTCAATGATGAGGCCGATTTTATGGCTCAGTTGTTTCCTAATTGTTCGCTTGAGCAAGAACTAGAATCGTGTAGCTTGGCACTGTCATCCTCTTGCTACTCCGGTATGACAGAGGATGACAGGCTTGACAGCAGTTCATTTTTTAGTACCGATGATAAGAATTTTAATTCGTATTGTTTGTCCCAAGGGAGTAACTATAGTGGTGGCAGCAGCAGTATTACTGTTGTCTACCCTTATCATGAAAACTTTTGTTTGAGCGAAACTCATCAGATTTTTGCAGCTAATGATAATAGCTGCCACTTTCCTGTTGATTTATGTCCATCTGCTGCGAAAAACTTTATCCAGCGCTTTCCAGGT…
CqbHLH8	AUR62038707-RA	pep	MMMEAEWGSFNGISVNDEADFMAQLFPNCSLEQELESCSLALSSSCYSGMTEDDRLDSSSFFSTDDKNFNSYCLSQGSNYSGGSSSITVVYPYHENFCLSETHQIFAANDNSCHFPVDLCPSAAKNFIQRFPGNSMERSDSLNLEISCGGSFEDQPELSENKHLQLKQEYEMSEVEPASEDRSSGLFESGKKRSRISEKGKRSVRTKRNQKSGSDDEDNAPDFTKQNSSTSSEELEECNGSQELGSKETAAAVKMNGKTRASRGAATDPQSLYARKRRERINERLRILQSLVPNGTKVDISTMLEEAVHYVKFLQLQIKLLSSDEMWMYAPLAYNGVDFGLDSKISALL*
CqbHLH9	AUR62038708-RA	CDS	ATGGAAGGAGGAGAATGGAGCAACTTCAATGCTGCTGTGTGTGTCAACGAAGAGGCCGATTTTATGGCTCAATTGTTTCCTAATCCTAACGACTGTCATATGGATGATCAGGACAATGGCGCGATCAATAATGCAGACGTCGATGAAGATCAGTCTCAGTTGGATCCTGCTGCTGAGGATAAAATTTGTGATTCCTCTTACAATTCTAAGAAAAGAGGCAGAGTTTTAGAGGGTGTTCAAAAGGGAAAGAGGAGTGTAAGGGTGAAAAGAAGCCAGAGTCTATCAGCCTTAGGCGGCGATGATGATGAGAAGGAAAACGATGGAATAGCAGTGAATAGACAGAGCTCAAGCAGCGCCAGCAGAGGGTCTGCTACTGATCCTCAAAGTCTATATGCAAGG…
CqbHLH9	AUR62038708-RA	pep	MEGGEWSNFNAAVCVNEEADFMAQLFPNPNDCHMDDQDNGAINNADVDEDQSQLDPAAEDKICDSSYNSKKRGRVLEGVQKGKRSVRVKRSQSLSALGGDDDEKENDGIAVNRQSSSSASRGSATDPQSLYARKRRERINERLKILQSLVPNGTKLLSSDEHWMYAPIAYNGMNIGLDFQFK*
CqbHLH10	AUR62040948-RA	CDS	ATGCCTACGCCAATAGAAAATCTCAGCCTTGCAACTCCTCATTTGTTGGATTATCGTTGGAACTTACCTTGTGATGACTCTATTAAGAATGACATTCTTTTGAATCAACCTTACAAACCAACGATAAAAGATGTTAGAAAAAGTGTTACCGGGGCTAAACTTGCACAAAGAAATAGTGTTCTCGGTAACAAGGCAAGCCTTGAAGCATCGAGGGCTAATAAGAAAAGGAAGGTGATTGAACAATTTGTCGATACAAGAAAATACAAGGCACCAGTTAAGAGAAGCCAAAAGTTAAGCGAGAAAATTTCTGCTCTTCAAGAACTTGTATCTCCTTATGGAAAGACGGATACTGCTTCAGTTCTTCAAGAGGCTTGTATCTATATCAAAATAATTCATCAA…
CqbHLH10	AUR62040948-RA	pep	MPTPIENLSLATPHLLDYRWNLPCDDSIKNDILLNQPYKPTIKDVRKSVTGAKLAQRNSVLGNKASLEASRANKKRKVIEQFVDTRKYKAPVKRSQKLSEKISALQELVSPYGKTDTASVLQEACIYIKIIHQEIRRLSISYFELRSALQAQFQGDAERQSDLQSKGLCLVPVSTMKSITRESWVVDHQTASRTFKRSTYEFN*
CqbHLH11	AUR62009472-RA	CDS	ATGGTGAGGACTGTACGACCTCATCATCAGCCTCAGGAAGACGAAGAAGACGACGCTGAAGATGTTGCTGCTGAGGGGAAAAGCGCGGAGCAGAAACCTAGTAATTATAGGTCGAAGCATTCGGAAACTGAGCAGCGTCGGAGGAGTAAAATTAATGAAAGGTTCCAGATATTGAAAGATCTGATACCCCCAAATGAGCAAAAGAGGGATAAGGCCTCGCTGTTACTAGAGGTTATAGAGTACATCCGATACCTACAAGAGAAGTTGCAAGTTTATGAAGGACCATATCAACAACAAGCATGGCCTCATGAGGCCACCAAATTAATACCATGGAGAGCTAATCATGGGCCTGTGGACAACTATGCTAATCATTCTCAAGTCATGAAAAATGGCTTTCTG…
CqbHLH11	AUR62009472-RA	pep	MVRTVRPHHQPQEDEEDDAEDVAAEGKSAEQKPSNYRSKHSETEQRRRSKINERFQILKDLIPPNEQKRDKASLLLEVIEYIRYLQEKLQVYEGPYQQQAWPHEATKLIPWRANHGPVDNYANHSQVMKNGFLDENSSVQPMTAIQGSVEPEFGGEFSFRADHHHAGSVNPVVPMSIPLQPCTYPPGRGILPIENVASHPHGSSAADGSILLSEDGTFERGSSSVSDIYSQGLLKRLTQELQTSGVDLSQANISVQLDVGKGGNSSSNAIAPTIEDVDNQSPINQPISHAVEVSAKESIQAAKRIRTGER*
CqbHLH12	AUR62023232-RA	CDS	ATGTTAGAAGCCGGTTCATCTCTTCAATTCCCTCATATTTCCCCTTATGGATTTGATAATTTTAATCAAAAACGAGAAGGCGATGCCCTAGAAAGCCCTAGTAGTAATAGTAAGATAATTATGAACAATAATACTCAAGTTATGAGCCCTTCACCACCCCTATCTAGCTCAACTAGTAGTGCTAATTCTAGCAATGGCGGTAGTTTTGTAATTCAACACCCTCAAGCTTCGAATTATCAACCTCATGAAGAAGCTAACTCCTTGATTAACTTCAAAGCCGGGTATGAAAGCTTGATGCATAGTGGTGGATCATTACTTAGCTTCCAACAAGAGGATAACACTACTTTTAGTAATGATCATCACCACTATCATCCAATGTGGGAGGCTAGTAGTAGTAGT…
CqbHLH12	AUR62023232-RA	pep	MLEAGSSLQFPHISPYGFDNFNQKREGDALESPSSNSKIIMNNNTQVMSPSPPLSSSTSSANSSNGGSFVIQHPQASNYQPHEEANSLINFKAGYESLMHSGGSLLSFQQEDNTTFSNDHHHYHPMWEASSSSGMSHDHLKLMKNCTSNLRLLEEVNCLQTASDGGYQDEANEWLYAEAIIDPPQESGSQQTSFNKRPHMEEETMQASKKQCTSTSKKSAKTKSSTSKDPQSIAAKNRRERISERLKILQDLVPNGSKVDLVTMLEKAIGYVKFLQLQVKVLATDEFWPVAGGKAPNISQVREAIDAILSTQRPEGTTS*
CqbHLH13	AUR62004153-RA	CDS	ATGAACCAAAATCATTGTGTTCCTATTTGGAATAATTTAGAAGATGGTGGTAGTTCTATCCAATTACAACCGCCGCCGCCACTACCGCCGCCACTGCAGTTGCCCCTTTCAAAAGCTCTTCCTTCACAATCTCTATCCGCCTCCCTCTCCGCTGGTCCTGATACCTCCATGCTAGATTACGAAATGGCGGAGCTAACGTGGGAAAATGGGCAACTCACGATGCATGGCTTAGGCTTACCGCGTGTACCAAGCAAATCCAACCTAGCCGAAGCCGCGGCGTGGCCTGAAAAAACCTCCACACGCGCCAACGGCATGCTCGAGTCCGTAGTAAACCAAGCCTATCACAACCCAAAACCGACACCCTCTCAAGGGCACCAAGGCACGTGTGACCAAGACGAA…
CqbHLH13	AUR62004153-RA	pep	MNQNHCVPIWNNLEDGGSSIQLQPPPPLPPPLQLPLSKALPSQSLSASLSAGPDTSMLDYEMAELTWENGQLTMHGLGLPRVPSKSNLAEAAAWPEKTSTRANGMLESVVNQAYHNPKPTPSQGHQGTCDQDEDDIVPWYGPLTPAPVPVTLDALVPNTNVRGCSTRVGSCSAAARVPMGSDWSVSKSALESTRKKRHAEDTCEQLRSMNNNNNGLTSTSFGPPSPEYTMTITVDDHDSVSHSRSQRERGEEEENQKQGTAKSGVSTKRSRAAAVHNQSERKRRDKINQKMKTLQKLVPNSNKGIEMTPLHYLLNIMVLDASS*
CqbHLH14	AUR62004246-RA	CDS	ATGGAACAAGTCGTTGCATCCTTTGATGAACAACTAGCTGGTGTACTACTCGGTGATGACGACTTCTCTTATCCTCTCTCAGTCGACAGCAACACCTTTTATCCTCAATGGGATATTGGTTCCGACCTCCTCCTCGACCAAATCATTACGCCGCCTTGCTCGGGTGTAGTCGAAGAGCCGAGATGGTTGAAGAAGCGCAAGGATGAGAGCGCCGAGAAGCAAGCAGCGAGTAGTGGAGGTAGGCCGAGGAGGAAAAGACAAGCAACTCAAGTGTATGATCACATCTTGGCTGAGAGGAAACGACGGGAAGTTCTTAGCCATATGTTCATTTCACTGTCATCCATGGTTCCTGGTCTTAAGAAGATGGATAAAACAACGATCTTAGGAGGCGCAATCAAA…
CqbHLH14	AUR62004246-RA	pep	MEQVVASFDEQLAGVLLGDDDFSYPLSVDSNTFYPQWDIGSDLLLDQIITPPCSGVVEEPRWLKKRKDESAEKQAASSGGRPRRKRQATQVYDHILAERKRREVLSHMFISLSSMVPGLKKMDKTTILGGAIKHMKQLQEKVNQLEVAAAELNTTNISASCGSGNGGFSGNDGSDNNNGENLINKNSLLEIEVKISDNTLLLKVYCEKRKDIISELIAVVDKHELSITNCGVIPFGNLTLDITIVAKMKEGFNNNVKGFVRSLRSALESTSPQRQASEIQNEDCDA*
CqbHLH15	AUR62004248-RA	CDS	ATGGAAGAAGTTACACCTTTTGATGAACAACTAGCTGATGTACTATTCAGTGATGACTTCTCTTATCCTCTCTCTGTCGAGAACAACACCTTTGATTCTCAGTGGGACATTGGCGACAAAGTCGTCCAAGAGCCCAGACGGTCGAAGAAGTGTAAGGTTGGGAAGCAAGACGAGAGTGGATCGGAAGGTAGGCCGAGGAGGAAAAGACAAGCAACCCAAGTGCAGGATCACATCTTGGCTGAGAGGAAACGACGGGAAGTTCTTAGCCATATGTTCATTTCACTCTCATCCATGATTCCTGGTCTTAAAAAGATGGATAAAATAACAATCTTAGGAGACGCAATCAAACACATGAAAGTGCTTCAAGAGAAAGTAAAACAACTTGAAGTGGCTGCTGCT…
CqbHLH15	AUR62004248-RA	pep	MEEVTPFDEQLADVLFSDDFSYPLSVENNTFDSQWDIGDKVVQEPRRSKKCKVGKQDESGSEGRPRRKRQATQVQDHILAERKRREVLSHMFISLSSMIPGLKKMDKITILGDAIKHMKVLQEKVKQLEVAAAQLNTSKSTVVVKKYQLSMNDDNDNDNDGSSSVLVDVMSASGGNNDDGSNNNNTNNVIKNSSSLPEIQIKILDDTLLLKVFCENRKGILSDLSEVVERHDLSITNYYVIPFQRFTLDITIVAQIEEGFNNNVKGFVRTLQSKLRSG*
CqbHLH16	AUR62004352-RA	CDS	ATGAAGGTGATCGACAAGATCAAAGCAGCAGAATCAGAGAACAACACCATCTTCTCCTTCGAATTCTACGTTCCAAAAAACGAAGACGGCGTCGTAAATCTATCGAAGAGTATGGAGAATTTGGTGGTTCATTCCCCTTCTTTTTGCGACATTACTTGGCGTGCAACTCAAGGACCTTTAACCCTAGAAATCGCAAATCTTATGCAAAATTTAGTTTCTGTTGAAACTATGATGCATCTTACCTGCATTAATATGCCTCTTCAAAACATTGATCATGCACTCGATACTATCAAATCCTTTGGTTTGCAAAATGTTTTGGCTCTTCGCGGTGATCCACCTCGTGCTCAGGAACAACTTCGTGTTGACGGCTTTTCTTCCGCCCTCGAACTCGTTCATCAT…
CqbHLH16	AUR62004352-RA	pep	MKVIDKIKAAESENNTIFSFEFYVPKNEDGVVNLSKSMENLVVHSPSFCDITWRATQGPLTLEIANLMQNLVSVETMMHLTCINMPLQNIDHALDTIKSFGLQNVLALRGDPPRAQEQLRVDGFSSALELVHHVRSKYGDYFGITVAGYPEAHPDVIGADGLVSTESYANDLAYLKTKVDAGADVIITQLFYDTDVYLKFVNNCRQIGITCPIVPGIMPILSYKRFLGTTRLCKTKIPQAIIDALEPIKDNDEAVRAYGIHLGTEMCKKILASGIKQLHFYTMNVDKSALGILMNLGLIEESKIQRPPWKCSAIASSTEEDVGHGQRADAHNAFYLQVIIGPQIHHNQRVLEWGEGYYNGHIKTRKSVHNKDVDNHKLGLERSEQLRKLYEALLEGESE…
CqbHLH17	AUR62004505-RA	CDS	ATGGGAGGAGGGGTAGTGTGGAATGAAGAAGATAAAGCAATGATCGCCTCTATATTGGGTACTCGAGCTTTTGATTACCTGATATCAAGTCCATTTACGGCTGAGACTTCTTTGGTGAGTCTTGAGAACAATGAGAATATCCAGAATAAGTTATCTGATCTTGTTGAGAGGCCAAATGCCTCTAATTTTAGTTGGAATTATGGGTTTTTCTGGCAAATTTCGAGGGCGAAATCGGGGGAGGTGGTTCTGAGCTGGGGGGATGGTTATTGTAGGGAGCCGAGGGAAGGGGAAGAATCGGAAGCTACCCGGTTATTGAATTTTCGGCTTGAGGATGAATCTCACCAGAAGATTAGGAAAAGGGTACTTCAGAAGTTGAACACATTGTTTGGAGGCTCTGAT…
CqbHLH17	AUR62004505-RA	pep	MGGGVVWNEEDKAMIASILGTRAFDYLISSPFTAETSLVSLENNENIQNKLSDLVERPNASNFSWNYGFFWQISRAKSGEVVLSWGDGYCREPREGEESEATRLLNFRLEDESHQKIRKRVLQKLNTLFGGSDDDNLACRLDRVTDMEMFFLVSMYFSFPRGEGGPGSCFASGKHVWESDLLRAKSDYCVRSFLAKSAGIQTVILIPTESGVVELGSVRAIGENHNVLKALKYAFSPPPAPVNLNTTVRPPFREKLAVKRMEDRHWDGYANGNKLSFTGQSPRNNGIQSVQCTNWANIPGVKHATATELYSPQNTRLQEYVNGIRSEYRLNQFHQQKPAQMEIDFTGATSRPTVASQPGSAESEHSDPEVSGRDDRSGPSDDRKPRKRGRKPANGREEP…
CqbHLH18	AUR62004545-RA	CDS	ATGGATGAAAATATGGTATTCTCATCATCTTCATCGTCTTCTTTGATATCACCTTCTCCACAAACGCTTAAACAACAACTCGAGTTTTTATTACAAAACCAGCAACACTGCTGGAATTATGCCATCTTTTGGCAAACATGTACAAATAACAATAACAACGTTGTCAACCCTAGTTGCTCACTTTCCCTTATTTGGGGAGAGGGCCATTTTCAGGGCATCAATAGCCCAACAACAAGGCCCAAGAAGAAGCCCAACCTAATTCATAGTGATGACTTTGATGATGGTGGGTCTACCATGGATGACGTAGTCACTGATGCTGAGTGGTTTTACATGACGTCACCTTCCAAGTCATACCCTTTCAAGCAAAGAGCTAGTGGGTGTGGAAGTTCAGGTACTTTG…
CqbHLH18	AUR62004545-RA	pep	MDENMVFSSSSSSSLISPSPQTLKQQLEFLLQNQQHCWNYAIFWQTCTNNNNNVVNPSCSLSLIWGEGHFQGINSPTTRPKKKPNLIHSDDFDDGGSTMDDVVTDAEWFYMTSPSKSYPFKQRASGCGSSGTLAKAFTTGSLVWLSGPHSLRLYNCERAKEAHSHGLHTLVCIPVPNGVLELGSVEVIEENWALIQQVHSLFGPLSNFDIGPTKPELSLGGGDDISFYDSGLVGAFNTNQAQPASFMGPSEEYDDSDEPISRQRVARKRGRRPGSAREGQVAVVNHVKAERQRREKMNSRFYALRAVVPTVSRMDKASLLADAVSYINELKEKVNVLESQLEMMKVDCNMFSSITNDNGLCSPSGISCNNNKFNSKIPLEMDVRVLGNEAMIRVQCENV…
CqbHLH19	AUR62004564-RA	CDS	ATGGAAGTGGGTAATTGGTTAGAGGAATTTATAAGCAGTACAACAACAACAGCAGCAAGTATGAAATATGAAGATCCATATAATTATTATTCTGAAGGAGGTGGTGCAAGTTATTTTCCAAGTTTAGAAGATAAGTTTCTCCTAAGACTACAACATCAGCTAGTTGAGAGTTGTGTTACTACCAATACCAATCATCATTTCCATAATAATCATAATCATGGTATTAATGTTGGTGGTAATGATAGTATTAGTAATGATGGTATGATTATTATGGACATACAACACTCTCCTGGGGTGAAATCTGAGACAACTGAAATTGGAGAAAAAGTTGAGAAATGTGATGGTAGATCTACTAAGAAAACACACTTCTTGAAAACAAGGACTACTGCACCGGCGCCG…
CqbHLH19	AUR62004564-RA	pep	MEVGNWLEEFISSTTTTAASMKYEDPYNYYSEGGGASYFPSLEDKFLLRLQHQLVESCVTTNTNHHFHNNHNHGINVGGNDSISNDGMIIMDIQHSPGVKSETTEIGEKVEKCDGRSTKKTHFLKTRTTAPAPVKEKRKRKRATRPAKNKQEVETQRMTHIAVERNRRRQMNEHLNALRSLMPPSYVQRGDQASVIGGAIDFVKELEQMLQSLQAQKKLRQIEENGDVSIEDDCKLGTADDVARAVHQIFSLISLS*
CqbHLH20	AUR62004612-RA	CDS	CCACATAATACCCACCAAGGTGGGCTAACCCAACTCCTAACCGCCGGAACTAATACTTCTTCTTCAGCTGCTGGGCCCGGCCCAATTCCGGTGTCTCGACCCAATACTTCCTACAACATCTCGCCGGCTGATCCGGGGTTCTTTGAGGGAGGTGGTGGAGGTGGGGCCCAACAGGCCGGGAATTCGGTGGCGTTTCAGAGGATGAATAGTTCTCCGGCGGAGTTCTTGAGTGCGAATATTGATGGATTGAGGGAGAATGATTCAGAGCAACACTCCCCTAATTTCTCATCTCATAGGAGAGGGGAGCAAAGTGGGCAATTGAGTACAGCAAGTAGCTTGGTGGAGATGGAAATGGAGAAGCTGTTGGAGGATTCAGTACCTTGTAGGGTTCGGGCGAAG…
CqbHLH20	AUR62004612-RA	pep	PHNTHQGGLTQLLTAGTNTSSSAAGPGPIPVSRPNTSYNISPADPGFFEGGGGGGAQQAGNSVAFQRMNSSPAEFLSANIDGLRENDSEQHSPNFSSHRRGEQSGQLSTASSLVEMEMEKLLEDSVPCRVRAKRGCATHPRSIAERVRRTRISDRIRKLQELVPNMDKQTNTADMLEEAVEYVKNLQKQIQDLTEQQKKCKCVVKS*
CqbHLH21	AUR62036595-RA	CDS	ATGGATTCGAGTTTTCTAGTACAAAGTCAAGAGTTTCCTGATTTTGGCTTGTTTATGCCCAATAATCTGGAGTTACATTGTAAATCATTAGGATGGGTAGGAGAGTCACCACTTTCTGACAGTAAGATGGATGAGGTTGTTAAGAATCCGGATAGCTTTGGCAAAAAAGTTACCTCGGAGAGGAAGAATTCAATTGCTCTGAGGAACCATTGTGAGGCTGAGAGGCGAAGAAGGGAGAGAATCAATGGTCATTTTGCTACACTTCGGAATTTCCTTCCTTCAAATGATAAGATTGACAAAGCAACACTGCTAGCTGAAGTAATTTCCCAAGTCAGAGTGCTAAAGAAGCAAGCATATGAGGCTTCTAAGGGGCTGCTCGTACCAACAGATGCTGATGAA…
CqbHLH21	AUR62036595-RA	pep	MDSSFLVQSQEFPDFGLFMPNNLELHCKSLGWVGESPLSDSKMDEVVKNPDSFGKKVTSERKNSIALRNHCEAERRRRERINGHFATLRNFLPSNDKIDKATLLAEVISQVRVLKKQAYEASKGLLVPTDADEVVVEPYNDEDIADGTFAFRVSVCCRYKPELIPYTRKAISDLELTIAKAEISTLEGRVKNVLIVTGYKDDNGDDKTDKFAKCIHEALCSVLQELSASEEILPTSTLPNKRRKVSCFESSIWSPSL*
CqbHLH22	AUR62012538-RA	CDS	ATGGGAGAAGAGTTCCAAGGCGGTGTTTGTGGCGGCACTTGGTGGAATCCGCCGCATAATATATTCTCTAGTGGATTATCAACACCGTGCTCGGTTGCTCAGCTTAGTGGCGGCAGCTTTGACGTGGGCAGCTTTGGGTGGCCTAATGAAGTAGTTGTAAAGGGCAGCAATAATAAGTCTAGTAACAATAATTCGGTTTTTGACAACTTAATATTTCCTGATCAAATCGATTCTTCCCTTGATATTTTAGGCTTTGGCCTTTCACCCACTTCTTCAACTACTGACTGGAATAATCATCACAATTTGCTTTGTGACAATAATGGAAGCAACGAGGCAAACTTTGATTCAATGTTACAAGATAATATGAATAGTTCAAGATTATGTAATTCCTATGAAATG…
CqbHLH22	AUR62012538-RA	pep	MGEEFQGGVCGGTWWNPPHNIFSSGLSTPCSVAQLSGGSFDVGSFGWPNEVVVKGSNNKSSNNNSVFDNLIFPDQIDSSLDILGFGLSPTSSTTDWNNHHNLLCDNNGSNEANFDSMLQDNMNSSRLCNSYEMGVNSPNIMNSTNFSNNTQDASPPLALTASSNSSGDSSTITCDGSLATSFPMNSSASYFIQSLFDDSDESHHQGNSEEHRRESKNNTSNNDQPQAKRPRIETPSPLPTFKVRKEKLGDRITALQQLVSPFGKTDTASVLHEAIEYIKFLHDQVNVLSTPYLKNGTAMQQKESDKLKDNEDSNQDLRSRGLCLVPISSTYPVAQETPVDFWTPTFGGTTTFM*
CqbHLH23	AUR62031178-RA	CDS	ATGGAATCGAGTTTTCTAGTCCAAAGTCAAGAGCTTCCTGATTTTGGCTTGTTTATAACCAAGAATCTGGAGCTACATTGTAAATCATTAGGATGGGTAGGAGAGTCACCACTTTCTGACAGTAAAATGGATGAGGTTGTAAAGAAACCAGATAGCTTTGGCAAAAAAGTTATCTCAGAGAGGAAGAATTCAATTGCTCTGAGGAACCATTGTGAGGCTGAGAGGCGAAGAAGAGAGAGAATCAATGGTCATTTTGCTACCCTCCGGAATTTCCTTCCTTCAGCTGTTAAGATTGACAAAGCAACACTGCTAGCTGAAGTAATTGCCCAAGTCAGAATGCTAAAGAAGCAAGCATACGAGGCTTCCAAGGGGCTGCTCGTACCAACAGATGCTGATGAA…
CqbHLH23	AUR62031178-RA	pep	MESSFLVQSQELPDFGLFITKNLELHCKSLGWVGESPLSDSKMDEVVKKPDSFGKKVISERKNSIALRNHCEAERRRRERINGHFATLRNFLPSAVKIDKATLLAEVIAQVRMLKKQAYEASKGLLVPTDADEVVVEPYNDEDIAHGSFAFKVSVCCCYKPELIPDMRQAINDLELTIAKAEISTLEGRVKNVLIVTGYKEDTGDDKTDKFAKCIHEALCSVLQKLSASEEYSPTSTLPNKRRKVSCFESSISSPSL*
CqbHLH24	AUR62017023-RA	CDS	ATGATAAGCAACTCCGCTAAGTCTTCCTCAACCAAAAGAGATAGGAAAACCGTAGAGAAAGAGCGAAGAAACACATTGAAAATTCTATATTCAGAACTTAACTCCCTTCTTCCTCGCAATGATGCCTCCTCTCCAAAGGCAATTCCGGATCAAATAGATGACGCCACAAACTTCATCAAACAACTACAAACGAATATCGAAAATTTGAAGCAAACCAAGGATAGAAGAGTATCAAGTAGTAGAACAAGTTATTATTCGAAGAATTCGCCAGTCCAAATTGAAGTGAGAGTAAATGGAAGCGCCCTTGTGGTGACTTTGGTTACGGGGTTGGAGTGCCAGTTTGTTTTCACTGAGGCAATTCGAATTTTTCATGAAGAAAATGCTGAAGTTGTTAATGCT…
CqbHLH24	AUR62017023-RA	pep	MISNSAKSSSTKRDRKTVEKERRNTLKILYSELNSLLPRNDASSPKAIPDQIDDATNFIKQLQTNIENLKQTKDRRVSSSRTSYYSKNSPVQIEVRVNGSALVVTLVTGLECQFVFTEAIRIFHEENAEVVNANYCVTGNIVLHTIHAQIGEAATTDTVARITERLKKFEL*
CqbHLH25	AUR62029052-RA	CDS	ATGGACTCGGTCTTCCAACTCGGTAATGGAGACCGAGTTAGCTATCTCTGTAGTCTGATGCAATCCTTTGGTGCCTCCTACATTTGCCTTTGGACCTATTCACCTGATCTCAAATTTTTGTACTGTGAAGACGGGCACTTCCAAGAAGAGGCGAGTTCTTCGACTGGAGGAGTATCATCAATTTCTCTACGACTCTTTAACGAGTACAAACATTCTGTTTTTCCTGTTGGGAATGACCTTGTCCCAGGACTTGCATTCAGAGATAAAATTCTCAGTTTAAAGCTGCAGGAGATAGATCTTCAACGCCTCGCATCAATCGAAACACAGCGTCGATTCTACAAGACTGCGGTATTCTTTGGTTGTAAGAGAGGTGAGATTGAACTCGGCATGTCCAATAAT…
CqbHLH25	AUR62029052-RA	pep	MDSVFQLGNGDRVSYLCSLMQSFGASYICLWTYSPDLKFLYCEDGHFQEEASSSTGGVSSISLRLFNEYKHSVFPVGNDLVPGLAFRDKILSLKLQEIDLQRLASIETQRRFYKTAVFFGCKRGEIELGMSNNQQNLEMKIQNLFSAMEFPRPTDQQQNKPSSSSSQSMDSPEYTSLFYNFASSSSFHLQPEQPAAVIRETHPSIINQHRTTNTQSIPITAKTATNTATSSVNASHLQHPLLQNIPFPTAETTDAALTKAYLAILSSPSSSSTGGEKSCLPYGFQVRQRASAFTSYQSPSSTQKRLDLRRQTLLKGAIAFYRGIHFRRIQELSLQGSGRPTSNQLHHMISERKRREKINESFQALRSLLPPGTKKDKASVLRTTKEYLSSLKAQLSELN…
CqbHLH26	AUR62027424-RA	CDS	ATGGCTGCAATGCGAGAGATGATATTCAGGATAGCAGCTATGCAACCGATCTACATCGACCCTGAAGCAGTGAAGCCACCGAAAAGGCGGAACGTTAGGATTTCGAAAGACCCTCAGAGTATAGCTGCTCGGCATAGGAGGGAGAGGATAAGCGAGAGGATAAGGATCCTGCAGAGACTCGTCCCTGGTGGTACAAAAATGGACACTGCTTCGATGTTAGACGAAGCGATTCATTATGTCAAGTTCTTGAAGAGTCAAGTGCAAACCCTCGAACGATCTGCCATCAACAACAACAACCGCCCCGTTCCTCCACCGGTATCCACGGGGCTAGGTTATCCCAGTGGATACTCTTTTGCTGGTCATCAGCTCCATATGAATGCTGCACCTCATCACAATGTT…
CqbHLH26	AUR62027424-RA	pep	MAAMREMIFRIAAMQPIYIDPEAVKPPKRRNVRISKDPQSIAARHRRERISERIRILQRLVPGGTKMDTASMLDEAIHYVKFLKSQVQTLERSAINNNNRPVPPPVSTGLGYPSGYSFAGHQLHMNAAPHHNVQQYSDSDA*
CqbHLH27	AUR62027480-RA	CDS	GGTTGGGCTTCTACTTCATCTGTTACTTTCAAATTAGATAACAGCAAGAAACTCCCTTTAGTCTCTTGCAAAGCTTCCATTGATGCTCCTAATTCTTCAATCCAGAGTGAGAATAGGGCTTTGGTTGTACAAGGTGTGTCTGAAAAGATTGTGGGTGTTTTGGGAGGTGGGCAGCTCGGTCGCATGTTATGCCAAGCTGCATCGGAAATGGCTATCAAAGTAGCTATTTTGGACCCCTCTGAGAACTGCCCAGCTTCTTCTTTCTCACATTATCATATGGTTGGTAGCTTTGATGACAGTACCACAGTTGAGGAATTTGCAAAGAGATGTGGAGTTTTGACAATGGAGATTGAGCATGTTGATGTTGCCACACTTGACAAGCTTGAACAACAAGGAGTT…
CqbHLH27	AUR62027480-RA	pep	GWASTSSVTFKLDNSKKLPLVSCKASIDAPNSSIQSENRALVVQGVSEKIVGVLGGGQLGRMLCQAASEMAIKVAILDPSENCPASSFSHYHMVGSFDDSTTVEEFAKRCGVLTMEIEHVDVATLDKLEQQGVDCQPKASTIRIIQDKYLQKLHFSRHGIPLPEFMEIDNDESARSAGKLFGYPLMIKSKRLAYDGRGNAVAKCEEDLTSAVSALGGYERGLYVEKWAPFIKELAVIVARGRDNSVLCYPVVETIHKENICHIVKAPAAVPWKVRKLATDVAHKAVSSLEGAGVFAVELFLTEAGEILLNEVAPRPHNSGHHTIESCYTSQYEQHLRAVIGLPLGDPSMKTPAAIMYNILGEDEGEPGFRIAHELMTRALALPGASVHWYDKSAMKRQR…
CqbHLH28	AUR62027481-RA	CDS	ATGACTGAGATACAGTTGCTTGATAATCCTGGACAAGGTGGAGAAATTTTACCTATCGTTAATAGCACCAGCAGTGGCGGACTGGGCCTTGTGCCTGGTGGACTGCCTCCACCCAGCCACCCTCTAGTCGCCTGCTCTGCCTCTGCTGCTTGCCTGCTTGATGCTTTCCTGCTCCGTCTCCGTGGTCACTGCTCTTCGCCTCTTCGCAATCGCTTCGACGCAATTGCTAATTCACTATTAATGCTTCCTCTTCGCTCATCGGCTCACGCCTCGTCGCCTCCAGTGCTGGCCCTGCTGCTGGCCCTGCTGCTCCGCCTACTCGCCTCAATCAGCGTCTGCCGTCTGGCAAGTTGGGAGTTTGGAAATGTTCTAGGGCCTATAACATTATGCTATAATGAC…
CqbHLH28	AUR62027481-RA	pep	MTEIQLLDNPGQGGEILPIVNSTSSGGLGLVPGGLPPPSHPLVACSASAACLLDAFLLRLRGHCSSPLRNRFDAIANSLLMLPLRSSAHASSPPVLALLLALLLRLLASISVCRLASWEFGNVLGPITLCYNDDNNNLSSSSPDGCAYSKTYMAESKNVVSERNRRKQLKDRIHGLRAIVPNISKMDKASTIKDAIDYIKELQEEERRIKEDIAKLELRKQNNNNESSSWCSTIVLEQELSTLLTNKSNNDHDKRCYDSNNSGCRSFLVEDLKVGVSYAGGRTIIVSLSCSNRNGIMVKLCELFECLKLKVITANITVVGGRILKTIYVEVSL*
CqbHLH29	AUR62034089-RA	CDS	ATGATGATGGAGGGGGCAGAATGGAGCTCCTTTAACGGAATTTCTGTCAATGATGAGGCCAATTTTATGGCTCAGTTGTTTCCTAATTGTTCGCTTGAGCAAGAGCTAGAATCGTGTAGCTTGGCATTGTCATCCTCTTGCTACTCTGGTATGACAGAGGATGACAGGCTTGACAGCAGTTCATTTTTTAGTACCGACGATAAGAATTTTAATTCATATTGTTTGTCCCAAGGGAGTAACTATAGTGGTGGCAGCAGCAGTACTGTTGGCTACCCTTATCATGAAAACTTTTGCTTGAGCGAAACTCATCAAATTTTTGCAGCTAATGATAATAGCTGCCACTTTCCTGTTGATTTATGTCCATCTGCTTCGAAAAACTTTATCCAGCGCTTTCCAGGT…
CqbHLH29	AUR62034089-RA	pep	MMMEGAEWSSFNGISVNDEANFMAQLFPNCSLEQELESCSLALSSSCYSGMTEDDRLDSSSFFSTDDKNFNSYCLSQGSNYSGGSSSTVGYPYHENFCLSETHQIFAANDNSCHFPVDLCPSASKNFIQRFPGNPMERSDSLNLEISCGGSFEDQPEFSENKNLQLKQEYEMSEVEPASEDRSSGLFESGKKRSRISEKGKRSVRTKRNQKNGSDDEDNAPDFTKQNSSTSSEELEECNGSQELGSKETATVKMNGKTRASRGAATDPQSLYARKRRERINERLRILQNLVPNGTKVDISTMLEEAVHYVKFLQLQIKLLSSDEMWMYAPLAYNGVDFGLDSKISAQL*
CqbHLH30	AUR62010948-RA	CDS	ATGGAGACAAATAATTGGGAAGAACAAGTTGTGCTTCAACAACAACAAGCTAATCATCATCCTCATCTTTGTAACAGCAATGCTAGTGGTGGGGCGGTAGCGAAGAAAGCCAAGGTTCAACCTTCTACAACTCCATCGACTGCTTTCAAGGTGAGGAAGGAGAAATTAGGAGATAGAATAACTGCCCTTCATCAGCTTGTCTCACCTTTTGGAAAGACTGACACAGCATCTGTCTTGTTAGAAGCCATTGGCTACATTAGATTCCTTCAGAGTCAAATTGAGGCCCTCAGTCTTCCATACCTAAACACTGGAGCAGGAAACAAGATGCAGCCTCACCCTATTCAAGGGGAGAGGAAGTGTATATTTCCTGAAGACCCTGGTCAGCTCTTGAATGACAAT…
CqbHLH30	AUR62010948-RA	pep	METNNWEEQVVLQQQQANHHPHLCNSNASGGAVAKKAKVQPSTTPSTAFKVRKEKLGDRITALHQLVSPFGKTDTASVLLEAIGYIRFLQSQIEALSLPYLNTGAGNKMQPHPIQGERKCIFPEDPGQLLNDNCLKRKGGPDQDSYEEAKDLRSRGLCLVPVSCTLHVGSDNGADYWAPALGGGFR*
CqbHLH31	AUR62037403-RA	CDS	ATGGGTGATGATGGGAGTAGTAATCAAATGGGGTTCCATGGTGAAATTATACCCAATTCGCCGTCTTCGGGTATGATCTCAAGATCTACGACATTAAGTTCAATTTATGGTTCTAGTTGGGATCAAATGGTTAATCTTGGTAATCAAAGTGGAAATTATGGTGGTGCTTCTATGGTTTCTAGTGGTGAATTGACAAAGTCGTCTTCCTATCCTATGTTAATTGAATCCCAAGGGGTTAGCAGTTCACACCTTGGTAACTACCCTGCTGATCCGAACCTTGCTCATCAGATTTTGCCCAAGCTTCCGATGTTCGGGGGCCGGAATTTCCCTGAAATTGTTGGTCCTTTTGGCCTACATGAGGGCTCACAGTCTCACTTTCCTCCAGCATATGCATCCAAT…
CqbHLH31	AUR62037403-RA	pep	MGDDGSSNQMGFHGEIIPNSPSSGMISRSTTLSSIYGSSWDQMVNLGNQSGNYGGASMVSSGELTKSSSYPMLIESQGVSSSHLGNYPADPNLAHQILPKLPMFGGRNFPEIVGPFGLHEGSQSHFPPAYASNRRGIDEKSSANVAQTERGCQVADGRAVGVSPNGKRKRDSESPSPTNETTDGDPQKDHSSDVSGQKGHDDQKKRNEPNAVANSSSAQAGKQVKDGSQSEEAPKQNYIHVRARRGQATNSHSLAERVRREKISERMRLLQELVPGCNKITGKAVMLDEIINYVQSLQQQVEFLSMKLSTVNPELNFDIERLLTKDILHSRGNESSALGFNQGMGSAHPFTQGIHQSLTAMPNSASQYHHMPQAVWDSDLQSLLHMGFDSNSAVGGLGP…
CqbHLH32	AUR62035700-RA	CDS	ATGGCTGAAAGGAGAAGAAGAAAGAGATTGAATGACCGTCTTTCCATGCTTAGATCCGTTGTTCCTAAGATTAGTAAGATGGATAGAACATCAATACTTGGTGATACAATTGATTATATGAAGGAGCTATTAGAAAGGATTAACAAGTTGCAAGAAGAGATAGATGTGGGTTCTAACAATAATCAATTGAATGTTATGAGCATTTTCAAAGATGCCAAGCCAAATGATGTCCTTGTCAGGAACTCACCAAAG
CqbHLH32	AUR62035700-RA	pep	MAERRRRKRLNDRLSMLRSVVPKISKMDRTSILGDTIDYMKELLERINKLQEEIDVGSNNNQLNVMSIFKDAKPNDVLVRNSPK
CqbHLH33	AUR62027824-RA	CDS	TTGTATCAATCCGGCGAAGCCCCGGCGCCGTCTACAGCTGCCGAACCCCCTGTAAGTGGTGGGGTTCGGAGGAAGAGACGGCGGCGGAGTTGTAAAAACAAAGAGGAAGTGGAACACCAAAGGATGACTCACATTGCTGTGGAGCGAAATCGCCGGAAACAGATGAATGAGTATCTTGCTGTGATTAGGTCCTTGATGCCTCCTTCCTATGTTCAAAGGGTCGAGGAAGGATGCCAATTGAATTCAGTTGATGATATCGCGGCTGCTGCTAATCATATTCTTGGTCAAATCAAAGAGGAAGCTGTAGATCAGTCACTTTAA
CqbHLH33	AUR62027824-RA	pep	LYQSGEAPAPSTAAEPPVSGGVRRKRRRRSCKNKEEVEHQRMTHIAVERNRRKQMNEYLAVIRSLMPPSYVQRVEEGCQLNSVDDIAAAANHILGQIKEEAVDQSL*
CqbHLH34	AUR62027851-RA	CDS	ATGGTGTGCCAAGCAGCTAGTCAGACAAGATTTCGGGCTTTGAAACACGAAAATGGAGTTGCTGGTTTTGCTACCATCATAGTTAGAGTCATTGCTTGTTTCCAACCTCTGCGCCGAATACTTTCGTCATTTGCTCAAGCCAGTAACGTAGATAAGAAATTAGTTCTGTATTTTGGGGGTTTAGTTCAGCTGGGTTTCTTAGGTTTTACTACATCTTCGATAATTCTACAAGCAATCACAAAGCGAGGCTTTCATTTCGCTTTTGTTGTGTTGTTTGGGTTGATGGAAAAGGACTTGGAGTCCTGGTTACATCAACGGCAACCGGATACGCAGTTTCCTAATGCTAAATCCTTGAAACTGCCATTTGATATTGGGATGCAAAACACGGGCATCCCTTGT…
CqbHLH34	AUR62027851-RA	pep	MVCQAASQTRFRALKHENGVAGFATIIVRVIACFQPLRRILSSFAQASNVDKKLVLYFGGLVQLGFLGFTTSSIILQAITKRGFHFAFVVLFGLMEKDLESWLHQRQPDTQFPNAKSLKLPFDIGMQNTGIPCAMPCTNAAPVSGALPSFGYSGPHDFKVGQSKEPYGWFYCLPRFRQGLVPDMTLHDKFMPEIGFTGKASAAAIENHVETNVSPTDAQRAQKQFLVFDRTGNKTTLILSSMVGASNQPLNSWNQKSSCYYNNVNEGELGDGSNGPFYSGPNLTDDLNDDNEIGEMHEDSEDIDALLSSDDEGCYSDGEETSTGRSPSTMTAYEKQDWYEDNEDMDEVASSAGPSKRQKLSDSSDEAPSVTYAASSLVPKGSSSEYEDDAESICAGGQP…
CqbHLH35	AUR62014519-RA	CDS	ATGGAATTCCAAAACCCTAATCTTGGGAATAACAATAATGGGTTCAGTACTAGTACTACTACTACCCATTTACCAATGTTACCAAACTGTTATCCTAATGATCATGATCCAAATTCATGGGGTCCCACTAATTTAACCCATGAAATTGGTAATGGGTTTACTCATTTTGATGAAAATTTACAACCAACAACTGATCTTCTTACACTTCTTCACTTACCTAGATGTTCTTTTACATCCTCTACCACCAACACCACCTCATTATCCTTTGGGAAGCCCTCGTCCCCTCCACCGCCTTCGGGTTCGGCTTTAGGCTTTTTAGGTGATCTTAATCCACCTATGATGACGCTGCCACACGGCGGCGGGTATAATACCGGAAGAGGGACTTATGGGATTATTGGA…
CqbHLH35	AUR62014519-RA	pep	MEFQNPNLGNNNNGFSTSTTTTHLPMLPNCYPNDHDPNSWGPTNLTHEIGNGFTHFDENLQPTTDLLTLLHLPRCSFTSSTTNTTSLSFGKPSSPPPPSGSALGFLGDLNPPMMTLPHGGGYNTGRGTYGIIGNGSSSSLFGGLDDGEGNTINGIYQDGDHHIHGNGVFEFSKGDVNGGKCPKNFVTERQRRQNFNDKYQHLRSLVPNQTKGDRASIVWDAINHINELRRTVGELKLLVEKKRMSKERLKRHKTEHQDTPAGGTTSTGGGDHNSNGVDGPAAVKPDPDEEFNGSAAIQLRSSWIQRKCKDTEVDVRIVDDDVTIKLVQRKKINCLLFVSRTLDELQLDLRHVAGGHVGDYYSYLFNSKICEGSSVYASAIANKLIEVVERQYAAASVAV…
CqbHLH36	AUR62012272-RA	CDS	ATGGCCCAAAATAGCTTTAGCTATCCTAGATTACCAGAAGAGGAAACTATGAGTCATCATTTTCATGGTACTACTGCAACAAGAAGCATGCAGTTTTTGCAAGAATTACCTACAAATTATGGCTTTGAATTTGAAGGAAATGCAGAATTAGAAGATAAAACTGCTGCTAATTCCTCTCATAGCCACAGGCAAGCTGAGAAGCGCCGTCGCGATCGGATTAATGGGCAGCTTGCTAGGCTTAGAAGGCTTGTACCCAAGTCAGATAAGGCTACATTATGCTGCGAAGACCGGCCCGACTTAATCCCTGAGCTAATCCGGGCACTTAAAGACCTCAACTTGACCATAATTGGAGCTGAAATTGGTTGTTTAGGAGGAAGATTGAAAAGCATTCTATTACTT…
CqbHLH36	AUR62012272-RA	pep	MAQNSFSYPRLPEEETMSHHFHGTTATRSMQFLQELPTNYGFEFEGNAELEDKTAANSSHSHRQAEKRRRDRINGQLARLRRLVPKSDKATLCCEDRPDLIPELIRALKDLNLTIIGAEIGCLGGRLKSILLLYYKLDNNDGVCNVSAIKQSLMGVLTRIISWSSASTSNFRVTKKSSTNGNTERRRKGSGEGIMDPTRGCNVEKASGSTWAEELDFDKRRNSREAHKAHGNRWATIAKLLPGRTDNAIKNHWNSTLRRKRDPQVGAESKRQRVEVAVSSESESGVIKKEVSSGVVSEQEEDGGVETVLTLLPPGKVMDVPRGGEREGEDQVRKGDDEGEIKKLMRCTVGRDDTCLINVMQNMIAAEVKSYIDRLVLQPKSGDENAPKSDSARHSK*
CqbHLH37	AUR62022910-RA	CDS	ATGGCCCAAAATAGCTTTAGCTATCCTAGATTACCAGAAGAGGAAACTATGGGTCATCATTTTCATGCTACTACTGCAACAAGAAGCATGCAGTTGTTGCAAGAATTACCTACAAATTATGGCTTCGAATTTGAAGGAATTGCAGAATTAGAAGATAAAACTGCTGCTAATTCCTCTCATAGCCATAGGCAAGCTGAGAAGCGCCGTCGCGATCGGATTAATGGGCAGCTTGCTAGGCTTAGAAGGCTTGTACCCAAGTCAGAAAAGATGGACAAGGCAGCTCTCCTAGAAAGAGTAGTAGAGCAAGTTAAGGAGCTAAAGAGAAAAGCATCAGAAATCAGCAAACTCTTTACAATCCCAACAGAAATTGATGACATTACTATTGAATGTCACACAAAT…
CqbHLH37	AUR62022910-RA	pep	MAQNSFSYPRLPEEETMGHHFHATTATRSMQLLQELPTNYGFEFEGIAELEDKTAANSSHSHRQAEKRRRDRINGQLARLRRLVPKSEKMDKAALLERVVEQVKELKRKASEISKLFTIPTEIDDITIECHTNNMQGGIPTFARDQKENHPNNKNIMFMKATLCCEDRPDLIPELIRALKDLNLTIIGAEIGCLGGRMKSILLLYYKIDNNDGVCNVSAIKQSLMGVLTRIISWSSASTSNFRVTSKRQRFFFSS*
CqbHLH38	AUR62023185-RA	CDS	ATGTTAGAAGCCGGTTCATCGCTTCAATTCCCTCATATTTCCCCTTCTGGATTTGATAATTTTAATAAAAAACGAGAAGGCGATGCCCTAGAAAGCCCTAGTAGCAATAGTAAGATAATAATGAACAATAATACTCAAGTTATGAGCCCTTCACCACCCCTATCTAGCTCAACTAGTAGTGCTAATTCTAGCAACGGCGGTAGCTTTGTGATTCAACACCCTCAAGCTTCAAATTATCAACCTCATGAGGAAGCTCACTCCTTGATTAACTTCAAAGCCGGGTACGAAAGCTTGATGCATAGTGGTGGATCATTACTTAGCTTCCAACAAGAGGATAATACTACTTTTAGTAATGATCATCACCACTATCATCCAATGTGGGAGGCTAGTAGTAGTAGT…
CqbHLH38	AUR62023185-RA	pep	MLEAGSSLQFPHISPSGFDNFNKKREGDALESPSSNSKIIMNNNTQVMSPSPPLSSSTSSANSSNGGSFVIQHPQASNYQPHEEAHSLINFKAGYESLMHSGGSLLSFQQEDNTTFSNDHHHYHPMWEASSSSGMSHDHLKLMKNCTSNLRLLEEVNCLQTASDGGYQDEANEWLYTEAITDPPQESGTPQTCFNKRPHMEEENMQASKKQCTSASKKSAKTKSSTSKDPQSIAAKNRRERISERLKILQDLVPNGSKVDLVTMLEKAIGYVKFLQLQVKVLATDEFWPVAGGKAPNISQVREAIDAILSTQRPEGTTS*
CqbHLH39	AUR62023150-RA	CDS	ATGGTGAGGACTGTAAGACCTCATCATCAGCCTCAGGAAGATGAAGAAGACGACGCTGAAGATGTTGCTGCTGGTACTGACACCTCTTCTCACCGAGAGGGGAAAAGCGCGGAGCAGAAACCTAGCAATTATAGGTCAAAGCATTCGGAAACTGAGCAGCGTCGAAGGAGTAAAATTAATGAAAGGTTCCAGATATTGAAAGATCTGATACCCCCAAATGAACAAAAGAGGGATAAGGCCTCCCTCTTGCTAGAGGTTATAGAGTACATCCGATTCCTACAAGAGAAGTTGCAAGTTTATGAAGGACCATATCAACAACAAGCATGGCCTCAAGAGGCCACCAAATTAATACCATGGAGAGCTAATCATGGGCCCGTGGACAACTATGCTAATCATTCT…
CqbHLH39	AUR62023150-RA	pep	MVRTVRPHHQPQEDEEDDAEDVAAGTDTSSHREGKSAEQKPSNYRSKHSETEQRRRSKINERFQILKDLIPPNEQKRDKASLLLEVIEYIRFLQEKLQVYEGPYQQQAWPQEATKLIPWRANHGPVDNYANHSQVMKNGFLDENTSVQPMTVIQGSVEPEFGGEFSYRADHHPAGSVNPVVPMSIPLQPCTYPPGRGILPIENVASHPHGSSAADGSILLSEDRTFERGSNSVSDIYSQGLLKRLTQELQTSGVDLSQANISVQLDVGKGGNSGSNVIAPTIEDVDNQSPINQPISHAVEVSAKESIQAAKRIRTGER*
CqbHLH40	AUR62026945-RA	CDS	ATGGATAGGGGTTGCGGTGGTGGTTTCGTGGGTGCGGTGGTGGGTGTGGTGGTTGCGGTGGTGGTTTCGTGGTTGCTGGGTTGGTCCGGAGATGAAAATCAGAATCAGAGAGCTAATAATGAAACAACTTCTGGAAAAGGAGGTGAACAAAAGAGTAAGCCAGTGTCTGATCCATCAAAGGATTATATTCATGTTCGAGCAAGGAGAGGTCAAGCAACTGATAGCCATAGCCTTGCTGAAAGGGCTAGAAGAGAAAAGATTAGTGAGAGGATGAGAATACTACAAGATCTTGTCCCTGGGTGTAATAAGAGGTTCATGATCAATATCCTGATTCCTGACCAAATACCAGGGTTTCAGGTCATTGGCAAAGCATTGGTACTTGATGAGATCAATAAATTA…
CqbHLH40	AUR62026945-RA	pep	MDRGCGGGFVGAVVGVVVAVVVSWLLGWSGDENQNQRANNETTSGKGGEQKSKPVSDPSKDYIHVRARRGQATDSHSLAERARREKISERMRILQDLVPGCNKRFMINILIPDQIPGFQVIGKALVLDEINKLYPIVTASS*
CqbHLH41	AUR62015636-RA	CDS	ATGGTGTCCCATGAAAACCCTAATTGGTTGTATGATTATTCTTATATAGATGATATCCAGATCTCTGTTCCTGATTGTAACTTTTCTGCCCCTAATTCTGCCTTCAATAATTGTCAATTGCAGCAAGCTTTGAATGTTCCATTTAATGTCAGTGCGGACATAGATGGAACTTATGGCGATTCAGATGCCCCCAAGGAGATCAACTCAAAAAAGAGGGGAAGATCAGAATCATGTGCTCCATCTAGCTCCAAAGCTTGCAGAGAGAAGGCACGTAGAGACCGACTTAATGACAAGTTTATGGAATTAGGTGCAATTTTGGAACCTGGTAGAACTCCTAAGACTGACAAGGCAGCCATTTTGAGTGATGCTGTTCGAATGGTGACACAGTTAAGGAGTGAG…
CqbHLH41	AUR62015636-RA	pep	MVSHENPNWLYDYSYIDDIQISVPDCNFSAPNSAFNNCQLQQALNVPFNVSADIDGTYGDSDAPKEINSKKRGRSESCAPSSSKACREKARRDRLNDKFMELGAILEPGRTPKTDKAAILSDAVRMVTQLRSEAQKLKDSNSNLQEKIKELKTEKVELRDEKQRLKAEKDKLEQQLKTINTQPGYLPAPTAIPAFAPPTQAPGGKLVPFMGYPGVAMWQFMPPASVDTSQDHVLRPPVA*
CqbHLH42	AUR62041153-RA	CDS	ATGGCTGAAGAATATTGTGGAGGAGTAAATTGGTGGGATTCAACAACATCAACTAATAGAAGTAGATTCGACGGTGGTAGTGGTGGCGGTGGCGGCTCCTCTTCTACTTCCTCTACTACGACGCTAGCCAATAGCGGTGGTGGAGCCGGTTACGGATGGTTAACCGAGGGACCGACGGCGGTGGACACTAAGTTGGACGCTTCTTCGCTTCAGCTCGTGGGGCTTGGTTTGTCCTCTCAAGCCATGGCAGAGTGGAATCAACAACAAACAACTATTCTGAATCCGGAGAAAGCCGAGAATAGCTTTAGGTCCATGCTACAAGAGGGCATGGGCCTAACCGCGAACTTCCAGCAAGACACGAGCGGTGGTGGAGGAGGAGGTGGAGTCATGTTTGGAGGT…
CqbHLH42	AUR62041153-RA	pep	MAEEYCGGVNWWDSTTSTNRSRFDGGSGGGGGSSSTSSTTTLANSGGGAGYGWLTEGPTAVDTKLDASSLQLVGLGLSSQAMAEWNQQQTTILNPEKAENSFRSMLQEGMGLTANFQQDTSGGGGGGGVMFGGSNSPQLHQWRPDKLFPSSEDSSTDFKQIGRGFSLDNQPQFSPNGSSIESTVTCQGLTAPSSFQLDNTSSSSSVFGSPSSILQAPLTDVRPNFFSSLQGAQLPTMPTFEEKPKTTMEVRDTSSMAKKNGSENNNKRARNDGASSTLPPFKVRKEKMGDRITALQQLVSPFGKTDTASVLSEAIEYIKFLHEQVSVLSNPYLKSGGSYQQHQPGNEKAKIDPDGPKQDLRSRGLCLVPVSSTFPVTHETTVDFWTPTFGGTFR*
CqbHLH43	AUR62004950-RA	CDS	ATGGCGAATAATCAACCACATCATCATCATCATGAAGGGTTAGGAGATGAATTCTTTGAGCAAATATTATCAGTTCCGGGTTATAATACGGGTGGTGGAAGTGATGGTGGCGGGTTTGTAGGTGGCGGGTCGGGTGGAGGTGATGGGTCGTCAATTTTGTTGGGCTTGGGCCCAGGAGACGGGTCGGGTCATGGAGGTGAGAGTGACTCAATGCATTTATCAAACTTGTTTCCAGCATTTGGTCAGCTGCAACATCAGTCACTTCGTCCTGCACCTCCATCTATTCAAGTTCATCAGACTTTCCAGGGTCATACAGCACCAGGACCAGCTCCACCGATGTCACATCCACCTGCAATCAGGCCTAGAGTGCGAGCAAGGCGTGGTCAGGCCACTGATCCC…
CqbHLH43	AUR62004950-RA	pep	MANNQPHHHHHEGLGDEFFEQILSVPGYNTGGGSDGGGFVGGGSGGGDGSSILLGLGPGDGSGHGGESDSMHLSNLFPAFGQLQHQSLRPAPPSIQVHQTFQGHTAPGPAPPMSHPPAIRPRVRARRGQATDPHSIAERLRRERIAERMKALQELVPSCNMTDRAAMLDEIVDYVKFLRLQVKVLSMSRLGGAGAVAQLVADVPPSSAEGEGVDGAQAAWEKWSSDGTEQQVAKLMEQDIGAAMQFLQSKALCIMPVSLASAIFRSQPPPPDPPAIIKPEANPPP*
CqbHLH44	AUR62005105-RA	CDS	ATGCCATTTTCTGATTTTGATTGGCATTCTTATTATTATTCTCATCATAATGATGATGGTGTTATTCCTCCTACTTGTAGTGTTGTTAGTGATTTACCACCCTTGAATAGCTATGATCATGAGTGTTGGAGGTTGGCTAACTCCTCATCCCCCGACAAAGAGCGCGAGCCAAAGGTGGTGGAGGGCTATGATGATGGTGTTGCTATGGAGATGTTGATGAGGCCGAAGCAACGACGTCGTGCTAGAGCTAAGAAGAACCAAGAGGAGATTGAGAATCAAAGGATGACTCACATTGCTGTTGAGAGGAATAGAAGGAAGCAGATGAATGAGTACTTGAATGTGCTTAGATCTTTGATGCCTGAGTCTTTTGTTCAAAGGGGAGACCAAGCTTCAATAGTT…
CqbHLH44	AUR62005105-RA	pep	MPFSDFDWHSYYYSHHNDDGVIPPTCSVVSDLPPLNSYDHECWRLANSSSPDKEREPKVVEGYDDGVAMEMLMRPKQRRRARAKKNQEEIENQRMTHIAVERNRRKQMNEYLNVLRSLMPESFVQRGDQASIVGAAINFVKELEHNVQNLSAKKQMKENLESNGNSSSSSTTMPFGEFFTFPQFSSNSNLDNEDQTKASGATSPQQLDHASVRGSTSSGGLAADVEVTMVESHAHLKIRLRRPPKQLSKLVSGLHSLRLSVLHLNVNTADDGVVLYSFSLKVEDESKLNSVDEIAREVYQLLGRIQE*
CqbHLH45	AUR62006825-RA	CDS	ATGCCTTTAACTGAGCTTGTTAGGATGTTCAAAGGGAAAGTGGATGTCACCAATGAAGCTGCCTCTACTTCTATTGATCCTTCTTCTAGACCTGATACTGATTGCGTTGAGCTAGTTTGGGAAAATGGTCAGCTTATGATGCAAGGTAATAAAGCTAGAAAAAGTAGTAATTCAAACAATTTTCAAACCTATGGCCTCAAGTCTCAAGATGGTAGGAGTGGTACTAATTGCTCGAAAATGGCCAAGTTTGGCACAATGGATTCTGTAATTGGTGATTTTCCAATGTCTGTACCTTCTTGTGAAATGGGTTTGGATGAAGATGTTGACTTGGTACCTTGGTTGAATTATCCCATGGAAGAAACTTTGCATAATGACTATACTTCTGACTTCTTGAATGAG…
CqbHLH45	AUR62006825-RA	pep	MPLTELVRMFKGKVDVTNEAASTSIDPSSRPDTDCVELVWENGQLMMQGNKARKSSNSNNFQTYGLKSQDGRSGTNCSKMAKFGTMDSVIGDFPMSVPSCEMGLDEDVDLVPWLNYPMEETLHNDYTSDFLNELSGVTINDLPTDNHLAYRERKISFHGDDHDNSASLKHNNTSKDYSSNEKNNRGGSIEVPQFMFPFQQSVPRSGISDITGSNASNTHHVGSRDSGLNPSSLSAFTSLRLQKLDAGQPSTTSSGFTNFPCFSRPAALSRANHVTVNPSKRLEDGNKRCTFSSNPANSTLVNLDSGYSQKEPISHNQSIMAPTNNNSIALPTKPRAEELLSANQPMCREDIAKNQASQNQVCDSPMSKVGTSGDRIMEPVVATSSVCSANSAERTSNEP…
CqbHLH46	AUR62019337-RA	CDS	ATGGGTGATAGCATTTCAAGTTTCTTTGATGATCAAGATTTGTGTGATGCTACTTTCTCGGGGCTTCCGGCCTCGCCGGAGGACCTCTTTAGCATCTTTGATGCCTTAGAGAATGAAGATACAACAAAAGGAGGTTTTATGATGTCGTCGTTCCAAGACTTGTCTGAGACTGAGCTTGATGCTCTTGAAGCCGAGTTAGGAGATAATGATCATCAGCCCAAGAGTAAGAGGGCTAAGATTGTAACTTTAGAAGAAAGAGAAGAAACAGTAGGACAAGTAGGAAGTGAAGATGGTAGTAAGATATCTCATATAACGGTGGAAAGAAATCGAAGGAAGCAAATGAATGAGCATCTTTCTGTCTTGCGTTCCCTCATGCCTTGTTTCTATGTCAAGAGAGGC…
CqbHLH46	AUR62019337-RA	pep	MGDSISSFFDDQDLCDATFSGLPASPEDLFSIFDALENEDTTKGGFMMSSFQDLSETELDALEAELGDNDHQPKSKRAKIVTLEEREETVGQVGSEDGSKISHITVERNRRKQMNEHLSVLRSLMPCFYVKRGDQASIIGGVVDYITELQQLLQALEAKKQRKVYNEVLSPRVVSSPRPSPQVLSPRKPPLSPRINLPISPRTPQPGSPYRPRMNISSAMGSPIDLSPSSSSSSINDCFPNELVANSRSPMAVVEVKFSGPNLLLKTVSPRIPGQVVKIISTLEELSFEILHINIITVEDTMLNSFTIKIGIECQLSAEELAHQIQQTFCSTPLINFN*
CqbHLH47	AUR62019260-RA	CDS	ATGGATTCAGAGCAGCAGCAATACCAACATCATTTCCAAGATTTCCCAAGACAGTTTCACCAGCAAAAGCAACAAACCAACGGAGGAGAGAGGCGAGACTTTCCGGCTGCTAGACCACTAAGTCCTGAAACAGAATGCATCTTTGCCAGGTTCATGAACAGCATCGACGAAGAAGATAACTCATCACAAAAACTAAGCAACATACCTGAAAACGCGGCTGTGCAACCTGAGTTTACAATGATGTATCATAGCCAATCAAAACCACCTTTGTCAAATCACCACAATACAGCAGTCAGTTCAGCAATGCAAAACACATTTAGGGCAGCAGCTTCTAGTTCAATGGGGATAGATTCTATATCCCATATGAAGACTGGATTTGGTGGGGGCATCAACAATAGT…
CqbHLH47	AUR62019260-RA	pep	MDSEQQQYQHHFQDFPRQFHQQKQQTNGGERRDFPAARPLSPETECIFARFMNSIDEEDNSSQKLSNIPENAAVQPEFTMMYHSQSKPPLSNHHNTAVSSAMQNTFRAAASSSMGIDSISHMKTGFGGGINNSNSGLTRHSSSPAGFFANLNIDTTGYGMMGGMGSYGGSNVQVNYSSGQPSSTSELVNQNSDVGAKRLRMNSLDETKFSNSSNNPNDDSNYDFPMNSWDDSILSENFSGLDRVADEDIKVFPELNASENQSGEIKNRPPPLTHHLSLPKTLPELSNMEKFLQFQDSTPLRIRAKRGCATHPRSIAERVRRTRISERMRKLQDLVPNMDKQTNTADMLDLAVDYIKDLQKHVENLADNRAKCTCSR*
CqbHLH48	AUR62028866-RA	CDS	ATGCAGCATTCTGAGTGTGAAGTAAACTTAGATGATTTACAACAACAACAAAACGGTGAGTCTCAATCACAACAACAGTATCAAGAATCTCAAAACGACGATTTCTTGGATCAGATGCTGTCAACTATTCCTAACTGTTCTTGGCCTCCAACCCCACATCATGACCTTCCTTCTCCCTCTTCTAATAATCATAATCCCAACAATTCCAATTCAAATCTTTCTCTCAAACCCGGGGATACGCATTCACCTCCTGATGATCATCGATACCCTTTCGACGAGGCGTCTCCTGCTGATGCTGCTCCTCCTGGGATGTTGCCTATGCCTCTGACTCTTGGTAATACTGATTCTGTTGATCCTTCTTCCTTCAAATCTCAGGGAGGAAATTTGAGCGGAGGACAA…
CqbHLH48	AUR62028866-RA	pep	MQHSECEVNLDDLQQQQNGESQSQQQYQESQNDDFLDQMLSTIPNCSWPPTPHHDLPSPSSNNHNPNNSNSNLSLKPGDTHSPPDDHRYPFDEASPADAAPPGMLPMPLTLGNTDSVDPSSFKSQGGNLSGGQNFGGQGAGMNQAPPASASTGGSSGAGAPQRQRVRARRGQATDPHSIAERLRRERIAERMKGLQELVPNANKTDKASMLDEIIDYVKFLQLQVKVLSMSRLGGAAAVAPLVAASEGGVGVGVGRSSNANQPTSTNDSMTITEHQVAKLMEEDMGSAMQYLQGKGLILVGDRSNHLTGQAGGLEEAFLCLEVTEFACTKLLSIASFPILHVAMLQQLILYACFEYHLKTVNDLLTILKVLE*
CqbHLH49	AUR62028856-RA	CDS	ATGAAAAATGGTGGGTTTAATTCCCAGAGATCGAAAGATTTTGGATATGAGGGGGTAGAGGGAACAAGACAGAATACGAAAGGGAGACAGAGAAGTCGAAGGAATGACAAAAAGAAAGACAATGTCTTAGAGAAGAAGAATAATACAACACAAAATATTAGCAAGAAAGATGAGAACAAAGAGGATGCATCAGGTTGTAAAGATGGTTGTGTGTATGTAAGGGCCAAGAGGGGTCAAGCCATAGACAGTCATAGTCTTGCTGAAAGGGTAAGAAGACAAAAAATTAGTGAAAAGATGAAGCTCTTGCAATCCATTGTTCCTGGTTGTGACAAGATAGCAGGAAAAATCCCAACACTAGACAACATAATAGAGTATATTCACACATTACAGGATCAAGTC…
CqbHLH49	AUR62028856-RA	pep	MKNGGFNSQRSKDFGYEGVEGTRQNTKGRQRSRRNDKKKDNVLEKKNNTTQNISKKDENKEDASGCKDGCVYVRAKRGQAIDSHSLAERVRRQKISEKMKLLQSIVPGCDKIAGKIPTLDNIIEYIHTLQDQVKSLMTEIALVDPTFDVNYLALESIVTHLENSYATTDGSECTRLATQYQSIPLYGSSAQAVSALPSPWLALLEDREYTI*
CqbHLH50	AUR62032867-RA	CDS	ATGTGCATCTTGAAAAGCGATAATTTTGATTTTTTTTTACAAAAATTTATTTGTAGCAAATTCATGGAAATGTCTTCCGGAGAATGGTTATCTGATCTTGAGAACGAAGATCCAACATCAATAATGCATCATTGTCAAAAAATGATGAGCTCCGATGTCTTTGAATTCGAAGATATATTTCAAGCACCAGACTTGATCTTGAGTAACAACATCGAGCCTGCTGTTATGGAGGCGACCAATAAGATCACACCGAGTATTGATTGTAGTTGGAGCTCATCTGGGAAGCTCATATGTTTTGGGAGCTCGGAGTTTGAAACAAAGCCTAAATTAAGTAATGGTAATAATAACAAGAGGGTTATGTTGACTTCTAATGAGCATGTTGTTGCGGAGAGGAGGCGA…
CqbHLH50	AUR62032867-RA	pep	MCILKSDNFDFFLQKFICSKFMEMSSGEWLSDLENEDPTSIMHHCQKMMSSDVFEFEDIFQAPDLILSNNIEPAVMEATNKITPSIDCSWSSSGKLICFGSSEFETKPKLSNGNNNKRVMLTSNEHVVAERRRREKMTQGFIALSALIPGLKKTDKASILGETVEYLKQLEDRAKVLEEQTSKRTMESVCLVNNIQTQTFDDAANSVSYSNKIMNPDDNLEIEAKVLNNNIFIRVHSLKNQGLIQYLLEEIGKLNLTTLNCQTMQFGSYAITITILAKECLKKK*
CqbHLH51	AUR62032868-RA	CDS	ATGGAGTCCTTTCAATACAGCCCGACTCCGTCTTCAGAGAGCTTATCTTGTTGCACGACTGATGATCAAGACTTTGGCGGAATCGGTGTCGACGGAACTCTGGATCGTGGTGGCTTTGAGGCCCCTAAGGTGAACAAAGGTCGTGGGTGTAACAACAGGACTGGATCCATGGCTTTAAACTTTAGTTTGTTGAGTCAATACCATGCTATTACGAAACGACGTAGAAGAGACAAACTTAACCAAAGATTCATTGCTCTCGCGAAAGTCATTCCTTGCTTTGATAAGATGGATAAAACATCTGTGCTTGAAGAAGCAATCAAGTACGTGAAACAGCTCGAAGAACGTGTTAAAGACCTTGAAGAGCAAGCAAAGCCGCGAATGGTTGAATCAGCAATGCTA…
CqbHLH51	AUR62032868-RA	pep	MESFQYSPTPSSESLSCCTTDDQDFGGIGVDGTLDRGGFEAPKVNKGRGCNNRTGSMALNFSLLSQYHAITKRRRRDKLNQRFIALAKVIPCFDKMDKTSVLEEAIKYVKQLEERVKDLEEQAKPRMVESAMLVKRTRETVDLESKKIAFPEIEAKVSNKDVLVRIYCKKQYGLLLLERILKEMDKVHLSINGTGLLSFGNHDLDITITAK
CqbHLH52	AUR62032870-RA	CDS	ATGAGCCAACCATCCAAAACTAAGCAAGCAGTGAGCAGTGGTGGTGCAAAGAGGAAACGACAGCCAAGTCAGGTGCAAGATCACATCATCGCTGAGAGGAAACGTCGTGAATTACTTAGCCAGCTGTTCATTTCACTCTCTGCGATTGTTCCCGGCCTCAAGAAGATAGACAAAACATCGGTGTTAGGAGAGGCAATCAAACATATGAAGGAGCTTCAAGAGAAAGTAAAGGTACTCGAAAGTGTCATTGCAAAGCGTACAATGGAGTCCGTCGTACTTGTCAAAAAATCAAAATTGATGGTCGACGAAGGAAGTAGTGATAATAATGTTTCCTCGTCGACTACTGTGGATGACTATTGTAGAAGCAGCAATAACGATGATGGTGATAGCAGCAGTGAT…
CqbHLH52	AUR62032870-RA	pep	MSQPSKTKQAVSSGGAKRKRQPSQVQDHIIAERKRRELLSQLFISLSAIVPGLKKIDKTSVLGEAIKHMKELQEKVKVLESVIAKRTMESVVLVKKSKLMVDEGSSDNNVSSSTTVDDYCRSSNNDDGDSSSDSLPEVEVKILGNSLLLRVYCGQQKDILVKLFAEIDKHHLSITNFSVIPFENLAQDITIVAK
CqbHLH53	AUR62014049-RA	CDS	ATGTGTCACTTAGAAACTGCATTAGAGTGGTTAAGACCTTTGGTTTTTGATTCAGGAATTTGGGATTATTGTGTTCTTTGGAAGCTTGGTGATGATCCTTCTAGGTTTATTGAGTTTCTAGGTTGCTGCTGCAATGGTGGTGGGAGACAGGAGATGGGTTTGAGAAAGAGGAAAAGAGAGAAGAACAATTCAATGCAATTTTGTAAAGATGTTAATTATGTTCATCTGGCTAATACAAATTCATGTCAAGTTCTTGCTAATTTGCCTCCATTTATGTCTATTTATTCTGGGCTTCATGGAGAAGTTGTGCTTTCCTGTCAACCCCGGTGGCTTACTAGTAAGAAATCGGATTTGAAGATGTCAACCGAGGAATCCTGTGGAACTCATGTTTTGATACCT…
CqbHLH53	AUR62014049-RA	pep	MCHLETALEWLRPLVFDSGIWDYCVLWKLGDDPSRFIEFLGCCCNGGGRQEMGLRKRKREKNNSMQFCKDVNYVHLANTNSCQVLANLPPFMSIYSGLHGEVVLSCQPRWLTSKKSDLKMSTEESCGTHVLIPMFGGLVELYSSKHVEEDESVIEYVKSQFNIYSELETMSTSTISFDGQFIDPFLDIKSNSGLSSLNQPNIPAWPQPSMLPSVAQRYSNSTLDGSSTGSFPSDERPSPDSNPCSVSQDIPSKPLMVCHKDPAIVQEKHGLERGTGKSKNLLTERNRRQRINDGILSLRALVPKITKMHKAATLSDAIDYIEELNNEIKELQDELKSLIEEDSDEKHTLKLKADLGEKVSKPKQASSVAERIKANVQANQLGNGSFLLRIICQQKPGVY…
CqbHLH54	AUR62014013-RA	CDS	ATGTCGTCGACCATGACTATGGATGCGTGGTTAGCCGAGTTGGAAATGGAAATGGATACAATTCCTAGTTTAATCAACAGCCATTGTGAGCAAAGTGGAACAATGGAAGCAGCAGCTTTCGACGAGCAGCTCGCAGCTACGCTTGCCGACAATTTCCCTTATTCTCTATACGACACCAGCGACGCTACCTCTCCTCAAGGAGATTTTGAGTGTAACAATGTCATCGAACAATTCATATCAACTCCTCTTATTTCCGAAACTAGTGAAAACCACACCGATGTTGAAGAGATGAGCCAACCACCCAAAACTAAGGAAGAGACGAAGAAGAAGCAAGCAGTGAGTAGTGGTGGTGCAAAGAGGAAACGACAGCCAAGTCAAGTGCAAGATCACATCATCGCT…
CqbHLH54	AUR62014013-RA	pep	MSSTMTMDAWLAELEMEMDTIPSLINSHCEQSGTMEAAAFDEQLAATLADNFPYSLYDTSDATSPQGDFECNNVIEQFISTPLISETSENHTDVEEMSQPPKTKEETKKKQAVSSGGAKRKRQPSQVQDHIIAERKRRELLSQLFISLSAIVPGLKKIDKTSVLGEAIKHMKELQEKVKVLESVIAKRTMESVVLVKKSNLMFDEGSSDDNASSSTTVDDYCRSSNNDDGDSSSDSLPEVEVKILGKSLLLRVYCGQQKDILVKLFAEIDKHHLSITNFSVIPFENLAQDITIVAKMERGFNKNVKDFVRTLHNALHLASCQRFDFNQNEYSS*
CqbHLH55	AUR62003365-RA	CDS	atggatcagtggcaaactgataaagtttgtcaacctcttaatccatcccaaagttcccagtttgattccagacaaaggcctgaggcagaagtaaaggatcctgttgctgtacgaaaggttcagaaggcagaccgggaaaagttgaggagggatcgattaaatgatcaatttcaagagcttggtagtgctttagatccagagcggcctaagaatgataaagcgactatcttgacagatgccatccaaatattaagagatttgactgctgaggtcaacaaactaaaagctgaatgtgctaccctctcagaggaatcacatgagttgacccaggagaaaaatgagcttagagaagagaaggcatccctgaaatcagacattgagaacctcaatgctcagtat…
CqbHLH55	AUR62003365-RA	pep	MDQWQTDKVCQPLNPSQSSQFDSRQRPEAEVKDPVAVRKVQKADREKLRRDRLNDQFQELGSALDPERPKNDKATILTDAIQILRDLTAEVNKLKAECATLSEESHELTQEKNELREEKASLKSDIENLNAQYQQRLRVVYPWGAVESSVVMGPPYSYSLPMAVPPGSIPMHPSLQPYPFFGSQNASTIPSPHPAFMPYPTPPNPHVEQQPIQPASTSHVLSKPIKGSDSGKARHLERTDDSSDVATELELKTPGCGQR*
CqbHLH56	AUR62003052-RA	CDS	atgaaatcaagtaaaggcaattctcctgaagatgatgaagaatatgatgaagatttcacttctaaaaaagaggcctcttcctctaataaagattcaaagaacaatgataaggcaagtgcaatgcgttcgaaacactcagtcactgagcagcggcgtaggagcaagataaatgagaggcaggttgaaatcatcaagaaactaatgcaatgtgatattgtcacttacagatttcagatattaagagatttgatacctcatggtgatcagaaaagagatactgcatcttttttattggaggtaatagagtatgttcagctcttgcaagaaaaagtgcagaagtacgaggggccatatcaagggtggagcacagaacccacaaaactgatgccttggagacac…
CqbHLH56	AUR62003052-RA	pep	MKSSKGNSPEDDEEYDEDFTSKKEASSSNKDSKNNDKASAMRSKHSVTEQRRRSKINERQVEIIKKLMQCDIVTYRFQILRDLIPHGDQKRDTASFLLEVIEYVQLLQEKVQKYEGPYQGWSTEPTKLMPWRHSHWRVQSFLGHPQAVKNGPGSASTFSGKFDERSFNSNPSVTANAQNPVDADSGHEAYRALDQQSELVEKTAPLPTPFSLHMPTVVQSDGDDSHLSQRPASDGLAAPCPNNCDDQQGEHTIEGGTINISNSYSHGLLMTLTQALQSSGVDLSQANISIRIDLGKRANQSQTPGLSGAKDLEISASHDLNMGHAGGESSMENLEQPQKKLKS*
CqbHLH57	AUR62003039-RA	CDS	atggcagaagaattcgaaaaaatacctgattcacaagaatcattagagatcgaacaaattgaagattctttgatgaatcttgaaatccaaaccagtaatcagtttgaagttggtatggaaatgaatgataaagataaatcggaagttgagaagaggaatgaagaacccttgacttaccacccccctggtatatcagctgattggcgatatgacattcctaattacgctaattcatcaatgggtttggtgtcgagtgggaattctatggctgtttgtggagatgcagttggtccttcctgttcctccggttcaatggtggattcatttagtccaacagtttgggaacattctgttaacacagcacccttaggcttcagcgaaatgaatgttcataatggt…
CqbHLH57	AUR62003039-RA	pep	MAEEFEKIPDSQESLEIEQIEDSLMNLEIQTSNQFEVGMEMNDKDKSEVEKRNEEPLTYHPPGISADWRYDIPNYANSSMGLVSSGNSMAVCGDAVGPSCSSGSMVDSFSPTVWEHSVNTAPLGFSEMNVHNGAGVSDPLSMLKSGLFLPSMSGMLPHSLSQFPADSAFIERAARFSSFSGGHFGDMLNPLGIHQSDSPYFRGGAMMQGPQEVLPGNAYKTLAGRHPQNPEASFAETSKDVSVTPEHGAVEGNSPKNETMVERSREEAKQPVSMSGNDSDEPEFSGGAAQEQGVPSTAKTAGGKKRKRGNQDAEAERSNGTQQHSDETRKNISEIQQKGEQNLTPTGNKSNGKHVKQSSQASDSAKEEYIHVRARRGQATNSHSLAERVRREKISERMK…
CqbHLH58	AUR62002923-RA	CDS	atgcaacaatatcaccaagcaacaacatcccattctgatccatttggaggtaactttgtaggtggtggcggaagggcaggaatggtatttccagatcttacccctccgccgccaattccgtcacaacaacaacaccacctcttaccatgggagcttcctcaatttgcttatgagggttcatcctcggatcatcatcatctaaggcttctttccgatgccctcggtccgatggttcatcaaccgggttcggctcctttcggtcttcaagctgagcttaataagatgactgctcaagagatcatggatgctaaagctcttgctgcttctaagagtcatagtgaagccgaacgtcgtcgccgcgaacggattaataatcatcttgctaagttgagaagcttg…
CqbHLH58	AUR62002923-RA	pep	MQQYHQATTSHSDPFGGNFVGGGGRAGMVFPDLTPPPPIPSQQQHHLLPWELPQFAYEGSSSDHHHLRLLSDALGPMVHQPGSAPFGLQAELNKMTAQEIMDAKALAASKSHSEAERRRRERINNHLAKLRSLLPSTTKTDKASLLAEVIQHVKELRRQTSIIAETSVVPTESDELTVDPASDEQDGKFIIKASLCCDDRTDLLPDLIKALKTLRLRTLKAEITTLGGRVKNVLFVTHEPNISDHDNNDNNQDDHDEDGPPGQCSISSIQEALKAVMEKSGGGDESTSGNPKRQRTANITIS*
CqbHLH59	AUR62026495-RA	CDS	ATGGATCCGCAGACGACGCTGATGAATGAAACGGCGTCGTTTAATCTGTCGGAGATCTGGCCAGTTCCGTTGAACGGTGTCGCTGCGTCAGGATTAGACCTCCGGAGAAACCCGTTCGGGCCGAGTTTGGCCCGGTTTGTTGACCCCGGCCCGAATCTCGAAGTTTCTGGAAGCGACGGCGGTGGTTGTGGTGCGGCCCGGAAGAGGAGAGAGAATGTTGCGGATGATGATTCCGTCAAGGGTGTGTGCAATGGCATGAGTGATTCTGATGGTAAAAGGCTCAAATCAACAGGATCCGGAGATGAAAATCAAAATCAGAAAGCTAATAACGAAACAACGTCTGGAAAAGGAGGTGAACAAAAGAGTAAGCCAGTTTCTGATCCATCAAAGGATTATATT…
CqbHLH59	AUR62026495-RA	pep	MDPQTTLMNETASFNLSEIWPVPLNGVAASGLDLRRNPFGPSLARFVDPGPNLEVSGSDGGGCGAARKRRENVADDDSVKGVCNGMSDSDGKRLKSTGSGDENQNQKANNETTSGKGGEQKSKPVSDPSKDYIHVRARRGQATDSHSLAERARREKISERMRILQDLVPGCNKVRPAATIIPRIAVVIIIVIGKALVLDEIINYIQSLQRQVEFLSMKLEAVNTRTSPGVEGFPSKDFGQQAFDTSGMGYGAQTPRDQYGRDTSPEWLHMQIGGGFDRQT*
CqbHLH60	AUR62026381-RA	CDS	ATGGATATGGAAATGGAGCCAAATAATCCTAGTTTAATAAACGACCCTTATCAGCAAAGTGAACCAACTTTTGAAGAACAACTCGCTGCTACACTTGGTATCGATTTCCCTTATCCTATCGACATCACCAACGACACGCCCTCTCTTGAGGGAGATTTTGATAGTATTAATCAATATCTATCCACCCCTCATATTAGTGAAAACAACGATTTTAGTAATAATATTAATAATGGAAATGATAAAGATGACATTGTAAGGTCTGATGTTCAAAAGAGCCAACCATCAAAAAATAAGAAAGAGACGAAGAAGCAAGCAGTGAGTGTTGGTTCAAAGCGAAAACGGCAGCCAAGCCAAGTCCAAGATCACATTATTGCTGAGAGGAAGCGCCGGGAATTATTG…
CqbHLH60	AUR62026381-RA	pep	MDMEMEPNNPSLINDPYQQSEPTFEEQLAATLGIDFPYPIDITNDTPSLEGDFDSINQYLSTPHISENNDFSNNINNGNDKDDIVRSDVQKSQPSKNKKETKKQAVSVGSKRKRQPSQVQDHIIAERKRRELLSHMIISLSAMIPGLKKVDKTTVLGSAIKHMKELQEKVKNTGKAPKQSDYPEMNTENVFDSSYDKAEKD*
CqbHLH61	AUR62038620-RA	CDS	ATGGATGGTGTGGTGGAGTTAGGATACACCGAAAGACACTCTACCTCCAATCCAACTGCATCCTCCAACCATTCCCACTTCCAGTCTCCTCTTGCCCTTGCCACATACACCACTGTCGACCCAATACCTATTCCGAGTGATGGAGCCAACAGCAATGATGAGAATGATGAGACTGAGGGCGAAGCTGACTCAGATCCTGAGGCCCAGACAATCCTTGGCTTGCCAGTAAAGTTGGAACTGCGATACCAAAAAGGTATTACCGTTGTTCCTGACTCATCTGATGAGCCAATCGAGTTAATGCAGATAGAAATACCTGAGGACATACAACTCAGCTCCCCTGATGTTGTATCCAATAACCTTGACTCGAACTTTCCTTTAGTGGCTGTTGGTCCAACACCT…
CqbHLH61	AUR62038620-RA	pep	MDGVVELGYTERHSTSNPTASSNHSHFQSPLALATYTTVDPIPIPSDGANSNDENDETEGEADSDPEAQTILGLPVKLELRYQKGITVVPDSSDEPIELMQIEIPEDIQLSSPDVVSNNLDSNFPLVAVGPTPPTPSHQHHTVDSFITTKSTRRWPVMQQQQLQDPIIISNNFQTPSLGIAPMENLSQEDAYYSQTVSIILKLQSSRWAEPSSTTSVATSSYLSYSSNSAFSSWIPGSNHHHSPVEGTSQCLLKNILFTVPLLHSKYREENVSSPKSDLHYMALGRGKSTIGPPHDELSASHVLAERRRREKLNERFVILRSLVPFVTKMDKASILGDTIEYVKQLRKKVQELEGRTKSGEERDKRKLQVIEESSSGNEMRVKKTAAQSQQSNMLEVSI…
CqbHLH62	AUR62043180-RA	CDS	ATGTTGAGAGAACTCATTCCTCACAGTGACCAGAAGAGAGATAAGGCATCATTTCTGTTAGAGGTCATTGAATACATTCATTATCTACAAGAAAAGGTAAATAGATACGAAGGGGCATACCCTGGATGGAATAGTGAACCACCCAAGTTGAATCCATTGAGAAATAGCCATGGGGCAACTGAGAGTTTTGTTGATCAGTCTCAAGCAGTGAATGCTAGTCCTGTGTTGATGTTTGGTGCCAAAGTTGATGAGAAAGCTACTCCTGCTTTGATCAGCAGCCTGGAAAAACTAATAAAGCAGGATCAATTTCTCCACCACTGCAGCATGATATCCACGCTCCTATCATTAATAGCTAGTTGTGCTGTTGCACCACCTCCTGTGAGGCTTCCAACTGAGGGA…
CqbHLH62	AUR62043180-RA	pep	MLRELIPHSDQKRDKASFLLEVIEYIHYLQEKVNRYEGAYPGWNSEPPKLNPLRNSHGATESFVDQSQAVNASPVLMFGAKVDEKATPALISSLEKLIKQDQFLHHCSMISTLLSLIASCAVAPPPVRLPTEGGNASFPQLQLWQGRNFASEPSLATDKLKDQELAREGGTINISSVVEYANTSLPSSGVDLSQASISVQVDIGKRAHNRQDSQEAAGKGVEIPSGNPSLQHARVDSTSNEFDHAVKRLKTG*
CqbHLH63	AUR62032672-RA	CDS	ATGGGTTTTACCAATTTTGTTGAAAACATACACCACCCTACTACAACTGATCTTCTTACACTTCTCCACTTACCCATTTCCTCTTTTGCTACTGCTCCCTCCTCCTTTGGGATTGGGAAGCTGCCATCGTCGCCACCACCGCCTTCGGCTTTCGGGTTTTTAGGGGAGTTTAACCCGGCTATGATGGTTGATTACCCGGTACATGCCGCCGGGTCTGGATCTTCTTATGATCCTAATTTGTTCCCTCAAAATTCTGCTTTTATGATGAGGGATCAGCTTTTGTTTCATCCTAATCATGAGTATAGTACTGGGAATCTGAATGGGATTGATGGGGTTTACCAAGAAGAGGATACCCAGTTTCTTGGGAATGGGATTCTTGAGTTTAGGAAAGGGAAAGGG…
CqbHLH63	AUR62032672-RA	pep	MGFTNFVENIHHPTTTDLLTLLHLPISSFATAPSSFGIGKLPSSPPPPSAFGFLGEFNPAMMVDYPVHAAGSGSSYDPNLFPQNSAFMMRDQLLFHPNHEYSTGNLNGIDGVYQEEDTQFLGNGILEFRKGKGKVGNNNKSPKNSATEKQRRRNFNDKYDYLSKLIPNQTKTDRASIVLDAINHIHELRRTVGELKILVDKKRISKMKRHKTHEDTNTNIPVGGDQHGTGVDGVAVVKPEPEEDLNVSTAIQLRSSWIQRKWKDSEVDVRIVDDDVTIKLVQRKKINCLLSVSRTLDELQLDLRHVAGGEVGDYYSYLFNTKICEGSSVYASAIANKLIEVVERESGAASVVD*
CqbHLH64	AUR62034672-RA	CDS	CTGAAAGGAGCAGGAGGTTTGCTTAAAACACATACTTTCCTCCAACCACTTGAAGGAGAAGAAAAGTCTGGTACTAAGGAAGATAACTTGGTAGATATAGATGTTAAGCCTCCATCTGCAGCTCCTCCTACTTCAGTAGTTGAATATGTATTGCCTGGTGGGATTGGAACATACAGTATAAGTCACATTTCCTATTTTAATCCAAGGGTGCCTAAGCCAGAGGAGAATATCTTCTTAGTGGCTTCAGCAACCAGCAATGATAAAAACGACGACAATTCAAATTGTAGCTCATATACGGGAAGTGGTTTCACATTGTGGGATGAATCAACTGTGAAAAAGGGAAATAAAGAGAAAGAGAATTTGGGGGATGAAAACATAGTAAAAGGCTTTCTTTACATA…
CqbHLH64	AUR62034672-RA	pep	LKGAGGLLKTHTFLQPLEGEEKSGTKEDNLVDIDVKPPSAAPPTSVVEYVLPGGIGTYSISHISYFNPRVPKPEENIFLVASATSNDKNDDNSNCSSYTGSGFTLWDESTVKKGNKEKENLGDENIVKGFLYITYLPVLRLIRSRFHMLRELIPHSDQKRDKASFLLEVIEYIQYLQEKVNRYEGAYPGWNSEPPKLNPLRNSHGATESFVDQSRAVNASPVLMFGAKVDEKATPAVSLNVLCNPQTPTECSIINAINVKTVDQQPGKTNKAGSISPPLQHDIHAPIINSCAVEPPPVRLPTEGGNASFPQ*
CqbHLH65	AUR62034673-RA	CDS	ATGTACGTATTGCCTGGTGGGATTGGAACATACAGTATAAGTCACATTTCCTATTTTAATCCAAGGGTGCCTAAGCCAGAGGAGAATATCTTCTTAGTGGCTCCAGCAGCCAGCAATGATAAAAACGACGACAATTCAAATTGTAGCTCATATACGGGAAGTGGTTTCACATTGTGGGATGAATCAACTGTGAAAAAGGGAAATAAAGAGAAAGAGAATTTGGGGGATGAAAACATAGTAAAAGAGTCAACAATAAAAATGGGGCAATGGCCTTTGGATCGGCCTTCACAGTCTTCTTCCAACCACCGCAGCAGTGTCAGCCCTCTTTCGTCTTCTCAGGCAATTATTCAGAAGAGTCAAAGCTTTATGGAGATGATCAAATCAGCAAAGTGTCCTCAT…
CqbHLH65	AUR62034673-RA	pep	MYVLPGGIGTYSISHISYFNPRVPKPEENIFLVAPAASNDKNDDNSNCSSYTGSGFTLWDESTVKKGNKEKENLGDENIVKESTIKMGQWPLDRPSQSSSNHRSSVSPLSSSQAIIQKSQSFMEMIKSAKCPHSVEEEISHVERLIPHSDQKRDKASFLLEVIEYIQYLQEKVNRYEGAYPGWNSEPPKLNPLSRAVNASPVLMFGAKVDEKATPAVSLNVLCNPQTPAECSIINDINVKTVDQQPGKTNKAGSISPPLQHDIHAPIINSCAVAPPPVRLPTEGGNASFPQLQLWQGRTSASEPSLATDKLKDQELAREGGTINISSVVEYANTSLPSSGVDLSQASISVEVDIGKRAHNRQDSQEAAGKGVEIPSGNPSLQHARVDSTSSESDHAVKR…
CqbHLH66	AUR62034677-RA	CDS	CTGAAAGGAGCAGGAGGTTTGCTTAAAACACATACTTTCCTCCAACCACTTGAAGGAGAAGAAAAGTCTGGTACTAAGGAAGATAACTTGGTAGATATAGATGTTAAGCCTCCATCTGCAGCTCCTCCTACTTCAGTAGTTGAATATGTATTGCCTGGTGGGATTGGAACATACAGTATAAGTCACATTTCCTATTTTAATCCAAGGGTGCCTAAGCCAGAGGAGAATATCTTCTTAGTGGCTTCAGCAACCAGCAATGATAAAAACGACGACAATTCAAATTGTAGCTCATATACGGGAAGTGGTTTCACATTGTGGGATGAATCAACTGTGAAAAAGGGAAATAAAGAGAAAGAGAATTTGGGGGATGAAAACATAGTAAAAGGCTTTCTTTACATA…
CqbHLH66	AUR62034677-RA	pep	LKGAGGLLKTHTFLQPLEGEEKSGTKEDNLVDIDVKPPSAAPPTSVVEYVLPGGIGTYSISHISYFNPRVPKPEENIFLVASATSNDKNDDNSNCSSYTGSGFTLWDESTVKKGNKEKENLGDENIVKGFLYITYLPVLRLIRSRFHMLRELIPYSDQKRDKASFLLEVIEYIQYLQEKVNRYEGAYPGWNSEPPKLNPLRNSHGATESFVDQSRAVNASPVLMFGAKVDEKATPDVSLNVPCNPQTPSRM*
CqbHLH67	AUR62036801-RA	CDS	ATGGTCTGCAGTGAGCAAGTACCTTTCAGTGGTGCTGACTACTACAATGGGAATCTTTTACCCTTTCCTGCAGATCAGACCAGCGCTATGCTGGACAGCCAATTCTGGTATGGAGACACAATTCTAGCTGCTAATGGGTTCTCTCAGGTCCCGATGAATGCAATACATAATGCTACTGATGTCACACAATCTGATGCATTGGCTGGTTTCAACCACATTCCTCTGAGTACTGATCCTTTTATCGATCGTTTGGAAGTGCAAAACTATGACATTTCAGCTCAGAGATCAAGTCTTCCATTCTATGGGACACAGGAGAGCAGCAGACATGGGGGACTGGACAATTTTGTGTTAAATCAATGGATGCCCAAGGAAGAACCTATATCATTTATGGATATGGAA…
CqbHLH67	AUR62036801-RA	pep	MVCSEQVPFSGADYYNGNLLPFPADQTSAMLDSQFWYGDTILAANGFSQVPMNAIHNATDVTQSDALAGFNHIPLSTDPFIDRLEVQNYDISAQRSSLPFYGTQESSRHGGLDNFVLNQWMPKEEPISFMDMEWQQVESPAFPVQAANVNDTHEFLSNVKVEADTSDVAPVTLKSVSRTNRERSKEAETRRRLIISQRVQDLHDLLPATFKDKRGNQESIVNDVIGHIKYLQLQLKELSRSRLGGDSSSGPLKFDEGYGHYQPHEQMFGESLDKILGSLLEENPVAAHNLFESKGLCMVPMASTDALSCNIK*
CqbHLH68	AUR62036822-RA	CDS	ATGGATGGTGTGGTGGAGTTAGGATACACCGAAAGATCTCCTCTTGTCCTTGCCACATACACCACTGTCGACCCACTACCTATTCCTAGTGATGGAGCCAACAACAATAATGAGAACGATGAGACTGAGGGCGAAGCTGACTCAGATCCTGAGGCCCAGACAATCCTTGGCTTGCCAGTAAAGTTGGAACTACGATACCAAAAAGGTATTACCGTTGTTCCTGACTCATCTGATGAGCCAAGCGAGTTAATGCAGATAGAAATACCGGAGGACATACAACTCAGCTCCCCTGATGTTGTATCCAATAACCTTGACTCGAACTTTCCCTTAGTGGCTGTTGGTCCAACACCAAGTCACCAGCATCACACCGTTGACTCATTCATAACAACGAAGTCAACT…
CqbHLH68	AUR62036822-RA	pep	MDGVVELGYTERSPLVLATYTTVDPLPIPSDGANNNNENDETEGEADSDPEAQTILGLPVKLELRYQKGITVVPDSSDEPSELMQIEIPEDIQLSSPDVVSNNLDSNFPLVAVGPTPSHQHHTVDSFITTKSTRRWPVMQQQQLQDPIIISNNLQTPSLDLHYMALGRGKSTSGPPHDELSASHVLAERRRREKLNERFVILRSLVPFVTKMDKASILGDTIEYVKQLRKKVQELEGRTKSGEERDKRKLQVIEESSSGNEMRVKKTAAQLQQSNMLEVSIIESDVLVELQCPYKEGLLLDVMIKLRDMRLEVTTVLSSLNNGLLATELRAKVKENVNGKKPSIIEVKRAVNQKIPQSDS*
CqbHLH69	AUR62038167-RA	CDS	ATGCTATCAAGGTTAGGCTCTCAATTGAGCTTCACAAGAAAAGATCATCATTCTCTCTCTCAAATTTCAGAGGTAAATGAGAATGTTCTTGAAGGCATGAGCTCCCATGGCCACGATGATCATGAGCGTGAGAAATCAGTTGCTTCACAATCTCGCTCACCCTCTGGATTTTCACTGACTGCTTGGGATGACAGCGAAAACAACTTTGTAATTTCGACATCATCAAACAAACGAGGGAAAACTATCAATGACGATATCCTTTATGGTTTAGGGGCCATTGATTCCCAGCAAGCATTGGCGTTAGAGATGGCAACAATGGAGAGGCTGATGCAAGTACCTGAAAATTCGGTCCCTTGTAAAATTCGTGCTAAGCGTGGATTTGCAACTCACCCTAGAAGC…
CqbHLH69	AUR62038167-RA	pep	MLSRLGSQLSFTRKDHHSLSQISEVNENVLEGMSSHGHDDHEREKSVASQSRSPSGFSLTAWDDSENNFVISTSSNKRGKTINDDILYGLGAIDSQQALALEMATMERLMQVPENSVPCKIRAKRGFATHPRSIAERERRTRISGKLKKLQELVPNMDKQTSYSDMLDLAVQHIKGLQGQIEVMAASMEAW*
CqbHLH70	AUR62002393-RA	CDS	ATGACCGAACTTAAGAGGAGTGTTAGGCCTATTGATCAGGATAGTTTCACATCAGTTGCATCCAAGCGACAAAAGGTTGATATATCAATGTCGAGCAAGGAAAGAAAAGAAAAGCTTGGTGAAAAGATAACTACACTACAACAGCTTGTTTCTCCATATGGCAAGACTGATACAGCCTCTGTCCTGCATGAGGCGATGGAGTACATCAGATTCCTGCATGAGCAAGTGAAGGTTTTGAGTGCTCCATACCTGAACAATACACCAGATACAATTATAGAGGTGAGTAACTTTTTGATCCATGTGTTTTTGTATAGAGTTGAATCAATGCACTCGGGTATACTGTCCTCCCACACCAATAGAGCAAGTTCTACTTCTTGGAAGATGACATCAGTTGTTCAT…
CqbHLH70	AUR62002393-RA	pep	MTELKRSVRPIDQDSFTSVASKRQKVDISMSSKERKEKLGEKITTLQQLVSPYGKTDTASVLHEAMEYIRFLHEQVKVLSAPYLNNTPDTIIEVSNFLIHVFLYRVESMHSGILSSHTNRASSTSWKMTSVVHLIKLVLFGVPVMHAC*
CqbHLH71	AUR62002110-RA	CDS	ATGGGTTCTTTTGATGATTCTGCTTGGGATCTACCCCTTGATTGTTTCATTGATGATGTTGCTTCCCCTAATTTTTCTTGGGTTGATCCCAGTTCCAGCATCGAAATTGACTTTTCAAGGACAGGTAGTATGATACAAGAGCAAGAATCTGAGAGGCAACGCCCCAAGAAAAGTTCTTGCATCGAAATCGACTTTTCACAGACAAGTAGTGCTTTCCAAGAACAAGAATCTGAGTTGGAATGCCCTAAGAAAAGGGGACGTTCTGCTGTCCACAGCAATACAAAGACTAAAGCATGCCGTGAGAGAGAAAGACGGGAAAACTTTTTAAACCTGAGCTCTGTTTTGGAACCTGGAAGGGCTGCCAAAGCTGACAAATTGGCTTTGTTATCTGATGCTATA…
CqbHLH71	AUR62002110-RA	pep	MGSFDDSAWDLPLDCFIDDVASPNFSWVDPSSSIEIDFSRTGSMIQEQESERQRPKKSSCIEIDFSQTSSAFQEQESELECPKKRGRSAVHSNTKTKACRERERRENFLNLSSVLEPGRAAKADKLALLSDAIRIVKQLRIENQEFKDENKKLQEEIESLKAEKNELRDEKSTLRAEKEKMELHMKAMSGMPGPGMIPPYPPAYQAGPNKMAVYPGYGMYPMWHYLPPATRDTSRDHELRPPAA*
CqbHLH72	AUR62001913-RA	CDS	ATGAGGTCGCATGCAGCGGATCAACTCCCTTCTTTTAGTACTCTTTTTAATAATATTTCTGCCGGTCCATCTGCTGTTTTCTCTGGTTCAGACCGGCTTGCTGTTAACCGGATCTCTCCTGAAAACGGCGTCGTTTTACCTCCTTCTACGACGGGTTTTCCTGTTCCTGCTGGTTCGAATTTGTCTTCTGAGTCACTTTCCGGTTCGGTTCAGTTAAAAAGCTTCGACTATAACGATTTTCCTGAAGATAATGACTGCGAAAGCGAGGAAGGAAATGACGTGGCGGTGGAAGAGGGGGAGACGAAACAACAGCAATTGCGAAATCAGTCTAAGAGAAGTAGAGCTGCTGAAGTTCATAATTTATCCGAAAAGAGGAGGAGGAGCAGGATAAATGAGAAG…
CqbHLH72	AUR62001913-RA	pep	MRSHAADQLPSFSTLFNNISAGPSAVFSGSDRLAVNRISPENGVVLPPSTTGFPVPAGSNLSSESLSGSVQLKSFDYNDFPEDNDCESEEGNDVAVEEGETKQQQLRNQSKRSRAAEVHNLSEKRRRSRINEKMKALQSLIPNSNKTDKASMLDEAIEYLKQLQLQVQMLSMRNGVSLHPMCLPGGQGILHPSQLSQMGIDFDDASGSYDLNMTTALNTIPETSNTTLNLPNQCTSSVRPSLATVPSPSIINSEAMSFGLESCMPANFHPYQPRNPPQAVGRERSMPHERIGVNNIETKSLGAVSTSTRLGHNSVQERMQQKHAPQETCLENISGQNQLVSSNFSGLFAATSGAQMTS*
CqbHLH73	AUR62006151-RA	CDS	atgggtgatagcatttcaagtttctttgatgatcaagatttgtgtgatcctactttttcagggcttccggcctcaccggaggacctctttagcatctttgatgccttagagggtttaaaagaggcggcgataacaggttccggttctggttctggtagtgtagatgaagatacaacaaaaggaggttttatgatgtcgttccaagacttgtctgagactgagcttgatgctcttgaagccgagttaggtgacaatgaacagcccaaaagtaagagagctaagattgtagctttagaggagactgaaacggtaggacaagtaggaggtgaagatggaagtaagatatctcatataactgtggaaaggaatcgtaggaagcaaatgaatgagcatctttct…
CqbHLH73	AUR62006151-RA	pep	MGDSISSFFDDQDLCDPTFSGLPASPEDLFSIFDALEGLKEAAITGSGSGSGSVDEDTTKGGFMMSFQDLSETELDALEAELGDNEQPKSKRAKIVALEETETVGQVGGEDGSKISHITVERNRRKQMNEHLSVLRSLMPCFYVKRGDQASIIGGVVDYITELQQLLQALEAKKQRKVYNEVLSPRVVSSPRPSPQVLSPRKPPLSPRINLPISPRTPQPGSPYRPRMNISSAMGSPIDLSPSSSSSSINDCFPNELVANSRSPMAVVEVKFSGPNLLLKTVSPRIPGQVVKIISTLEDLSFEILHINIITVEDTMLNSFTIKIGIECQLSAEELAHQIQQTFCSTPLINFN*
CqbHLH74	AUR62016228-RA	CDS	ATGGAATCATCACCATCAGTAGTAGCAAATCCCGTCGCAAGTAGCTCAAACAGAGCAAGAGAATCAAGGCGTCGGAAAAAGAAGATGAAAATTTCTCAACAACAATCGTCATCTCAATCTCTCTCTTCTACGAACCCTAACAATGGCGACATTCAAACTTTTTCCTGGAAATCCGAAAAAACTCAACAAATATACTCAACAAAGCTTCTTCAAGCTCTTCGTCAAGTCCGAATTTCACCGTCAACGTTGTCGTCAGCGTTATCAACACCGTCTTCGGCGGCGGCGCCGCGACCAAGCCGGATTGTTCGAGAAGCCGCCGATAAAGCCTTAGCAGTGGCGGCGCGTGGGCGAACGCGTTGGAGCCGAGCCATATTGAAGAGCCGATTTCGGCTTAGCTTC…
CqbHLH74	AUR62016228-RA	pep	MESSPSVVANPVASSSNRARESRRRKKKMKISQQQSSSQSLSSTNPNNGDIQTFSWKSEKTQQIYSTKLLQALRQVRISPSTLSSALSTPSSAAAPRPSRIVREAADKALAVAARGRTRWSRAILKSRFRLSFLHKKLHKRQRVAATGVNRSPPQRKPRIEILKLKGKGNRLPDVQRKVKTLGRLVPGCQKEPLPVILEEATDYIPALEMQIRAMREILSRLSTGNRDGEGSSSEPAIALETGSV*
CqbHLH75	AUR62016073-RA	CDS	ATGTTTCCATTTCAAAGTGTTGCAGCTGGTACTACTACTAATATTGACCTTGTTCATCAACCTCATTATGGTGTTGATTCAAAATTCAAGAGCCCGAAAACACGAAAACCGCGATCCGGGAAGTCTGTCCAGAATAATGCCAATGTTAATAAGAATAATATAGAGGATGAGATCAATGGAAATGATGTTACTAACAAGAAGGTTATTCATCGAGAAGTCGAAAGACAACGAAGGCAAGAAATGTCCAATCTTTATTCTTCCCTTCGCTCCCTCCTTCCCGTAGAGTATGTTAAGGGAAAAAGATCGGTATCAGATCACATAACCGAGGCTACAAGGTACATCAAAGACTTGGAGATGAATATTGAGATAACTGCCGGAGTTGAAGAGGATGATCCATGT…
CqbHLH75	AUR62016073-RA	pep	MFPFQSVAAGTTTNIDLVHQPHYGVDSKFKSPKTRKPRSGKSVQNNANVNKNNIEDEINGNDVTNKKVIHREVERQRRQEMSNLYSSLRSLLPVEYVKGKRSVSDHITEATRYIKDLEMNIEITAGVEEDDPCPISKTLKVLAQEGLDVVSCVSNKVNQRWIYVIYCE
CqbHLH76	AUR62016072-RA	CDS	ATGTTTCCTTTCCAAAGATCTGGTGAGCTTTCCTTCCAAACCACTGAATTTGTTGCGGAGGAAGAACAAATAGATGCGGAGAATCAGATTTATTGGTTGGATGGTGCACCGTTAAACATAGAAGGAAATATGAACACAGCAAATAAGAAGGCTATTCACAAAGAAGTTGAGCGACAAAGAAGATTGGAAATGTCTAACCTTTATTCTTCACTCCGTTCTACCCTTCCTCCGGAATATGTTAAGGGAAAGAGGTCTACAAGTGATCACTTAGCTGAAGCAGTGAATTACATCAAAGACTTGGAAAAGAACATACAAGAGCTTTCTGATAAGAGAGATCAGCTAAAAGCCGCCCCGGAAAGTCCTACTTCAACGTATCAAGTGGGCAGTTCGAGTAATCCA…
CqbHLH76	AUR62016072-RA	pep	MFPFQRSGELSFQTTEFVAEEEQIDAENQIYWLDGAPLNIEGNMNTANKKAIHKEVERQRRLEMSNLYSSLRSTLPPEYVKGKRSTSDHLAEAVNYIKDLEKNIQELSDKRDQLKAAPESPTSTYQVGSSSNPRPSLGSVEINPCLGGLDIDINAGYEDESFTLSSALQVIFEEGLSVTSCSSTKVNQRIIHKIVCE
CqbHLH77	AUR62025963-RA	CDS	ATGGATTCTTATATTGAACCCCAATTCCTTAGTCATAATCATCATCAACAACAGCAGAATAATTCCGGGTTATTGCGATTTCGCTCTGCTCCAAGTTCTTTATTCAATGAATTAACCCAGAATTCCAGTGATTCTGAGAAGTTTAATGGCAGAATTACAGATGATTTTTTTGAATCATATGAAAGAAAGCCTCAGAATCTAATGGTAGGCGGTGGCGGCGGCGGCAACGAACAGAGTAGTCAGTTACCTCCTCAATATCCGAAGTTAAATACTTCAAGTTCAATGGATCGATCAACAATCAATCTCTCGACGACGAGACAGGGGAATTGTGGTTTGAATCTTAATCGCCAGAGTAGCTCCCCTGCTGGATTTTTCAATCATCTTAATAACACCCAAAAT…
CqbHLH77	AUR62025963-RA	pep	MDSYIEPQFLSHNHHQQQQNNSGLLRFRSAPSSLFNELTQNSSDSEKFNGRITDDFFESYERKPQNLMVGGGGGGNEQSSQLPPQYPKLNTSSSMDRSTINLSTTRQGNCGLNLNRQSSSPAGFFNHLNNTQNGYTIMRGIGNFRVGNGTSGESSPRASRLNMGLLPRIPELGNEIVKETSPDEVKFRNHENDAGFDSTSPTGYPYVPWNDSTSDASFHLSENGGITSRSAGLTHHSAEMAAVEKLLHFQEVVPCKVRAKRGCATHPRSIAERMRRNRISERMRKLQDLVPNMDKQTNTSDMLDLAVDYIKNLQNQYKENIWLANRGRNANSAVAICSSSVLKTSLPSRSLITSSANG*
CqbHLH78	AUR62025981-RA	CDS	ATGGAGAATAACACCAGTTACCCATTTGGGGAAGAGTTTCAGAAGCTGATTATTGCGCCGGAAAATGGGAATTCCTTTACTGCCCTTCTTGGTGCGTTTAGTCATTCTCTCTCTTCTTTACCTGCTTTGCCGTCGAATCGAGCTCTCATTGAGCGAGCTGCGAAGTATTCTGTGTTTGCGAATGAGGATTCTTCTTCGCCGGAGTTGAAGGTGAAAACTGAGCCGTTGGATGATGCTGGGTCAAACCCTAATTCGGGTTCTGATCCGACGGCTGGGAGTGAGAGTGACAAGGAGAAGCCATTAAAGCGAAAGGAGAGAGAAAAGAAGGGTAAGGGATCGAGTAAGAAGAACAAAACGACGTCGGAAGATGATGAGAAGCTTCCGTATGTTCATGCTAGG…
CqbHLH78	AUR62025981-RA	pep	MENNTSYPFGEEFQKLIIAPENGNSFTALLGAFSHSLSSLPALPSNRALIERAAKYSVFANEDSSSPELKVKTEPLDDAGSNPNSGSDPTAGSESDKEKPLKRKEREKKGKGSSKKNKTTSEDDEKLPYVHARREKINARMKLLQELVPGCNKISGTALVLDEIINHVQYLQRQVEYLSMRLAAVNPRIDFNLDSLISGTESVMDCNLPNMTMPLMWPEIHVNGDRQQFQQQWHHLEALSQPVWVKEENHPNLVASENSLMTYDSTANSASLHSSQLKMEM*
CqbHLH79	AUR62018515-RA	CDS	ATGATGATCATGGGTAATAATAATAATTACCCAATTCAATCTAATTTGGGATCTTTTAATGCTGACCCTGGATTTGTTGAAAGAGCTGCTAAATTATCCTGTTTTGGAAATGGGTTTGATGATTTTGTGGGTGTTAACTCTAATACTAATCATAGATTGGTTGCGAAATTGGAATCTGGGAAATTATCTAGGGTTAATTCTGATAAGAAATTGGGTGAAAATGGTGAATTGGGTGATTCAAGAGAAGGTTCTTCAGTTTCTGAGCAAAACCCAGGTGTTGAAATTGCGGTTAAACCTCAAATTGATCCAATTTCAAGGAAAAGGAAGTCTGCTTCCAAGGCTAAAGTCAAGGATACAACTCCCAAAGATGACAAGGTTGAGGAGGTAGAAAATGAGGAA…
CqbHLH79	AUR62018515-RA	pep	MMIMGNNNNYPIQSNLGSFNADPGFVERAAKLSCFGNGFDDFVGVNSNTNHRLVAKLESGKLSRVNSDKKLGENGELGDSREGSSVSEQNPGVEIAVKPQIDPISRKRKSASKAKVKDTTPKDDKVEEVENEESNAKRSKLDEKDGKKENTEQNAGESNKEVTKPEPPKDYIHVRARRGQATDSHSLAERVRREKISERMKFLQDLVPGCNKVTGKATVLDEIINYVQSLQRQVEFLSMKLATVNPRMEFNMEALLSKDMFQSRGSSVPQTMYQIDQNSAAQAFPYGYQSNQQMSLPLPNGVENPFPANPMNVSGIRRNPSIPMSSIEGFIDSITQLPNLWEDDLQSLVQMGIAQNQTQNVPAGTLPNGQMKVEL*
CqbHLH80	AUR62018364-RA	CDS	ATGCAGCAATTTTCAGATGAATTTCCAAATAATACAACTTCATCGGAAATGGAGATTTACCGCAGTAGTGGAAGCTGCAGCGCGTCGTTTTATACAGGGTTACTGAATGAAACGACGGAAGCAAAAGCGTTAGCTGCTTCAAGGATTCATCATAAAGAAGCTGAGAAAAGGAGGAGAGAGAGAATTAATTCTCACCTTGATCGTCTTCGTTCTATTCTTCCCTGCACTTCTAAAACAGACAAAGCAACGCTCCTTTCCAAGGTGGTTCAGCGAGTGTTGGAGCTAAAACGGCAAACCTCGGAGCTTAATGAGCTAGACAACTTAATGATACCGTCTGAAAACGACGAGCCTGATCTATTTGCTGATCTTAATGGGGTGTTGAGCTCTTTAAATTTAAAG…
CqbHLH80	AUR62018364-RA	pep	MQQFSDEFPNNTTSSEMEIYRSSGSCSASFYTGLLNETTEAKALAASRIHHKEAEKRRRERINSHLDRLRSILPCTSKTDKATLLSKVVQRVLELKRQTSELNELDNLMIPSENDEPDLFADLNGVLSSLNLKTLRAEVSSLGGRIQSVFIVSADSSVQSDECAVFLRDALKGVVQRSGSDERLKRRRRVFDTAAEC*
CqbHLH81	AUR62018341-RA	CDS	ATGTTGGCAATGTCTCCTTTATGCCCTACTACTTTAGGATGGGAGTATCCCTCAGAATTAGACACAAACCAAGAATTTGATAACTTCGATTTTGATATCGATATCGATTCTATGTTTCTTGCTAATCACTCATCTTCTCAAGCACAAGATTGTGGAGTTAATCATCAAGTATTGTCTAGTGATCATGCTAAGCAAAGCGAATCGCCACAAGGTACAAGCTCAACAGATCAATTTGATGATAATCCTTTGTTATCGAAGAAGCTTAATCATAATGCAAGTGAGAGAGACCGAAGAAAGAAGATCAATGACATGTATTCCTCTCTACGTGCTTTGCTCCCTGCAACTGATCATAGGAAAAAACTAAGCATTCCAGCAACAGTTGGACGGGTGCTTGAATAT…
CqbHLH81	AUR62018341-RA	pep	MLAMSPLCPTTLGWEYPSELDTNQEFDNFDFDIDIDSMFLANHSSSQAQDCGVNHQVLSSDHAKQSESPQGTSSTDQFDDNPLLSKKLNHNASERDRRKKINDMYSSLRALLPATDHRKKLSIPATVGRVLEYIPQLQKEVEKLARKKEVILSKKSALQGNVGKIIQEENPKKCIVNETTSCSISSNKLGDKEMVIQISTFEILSICEVLLVLEKNGCIVIDVSSFQSFGGRTFYNIHLWTEGAQGSYNVNFEKLNEVLLSLLQEQKQMQMQMTREEDLQQLFRFCSFAQDAWRARILQIHLKANNADQSIFDWILYYIRLVFCLQGVVNLSTPAIISEGLRQQGLFTKQLEDNLRCLHPPEIMSVYPPWVMRAILHDGVILVDGSWNNHTYRSGMGWC…
CqbHLH82	AUR62031810-RA	CDS	ATGGCCGAAGATGAGATGGCAACATGGCTTCACTACCCGTTAGAGGACTTGTATAGTGATCTGTTAGGTGATAATACTCAGACAACTCAGCTTCCAGCGGTAGCTACTACCGTCGTGCGTCAACAGCCGCAGGAGGTTATTCACCCTCCTGCGGCTGTTACGGTAGTAGTGAAGCCACCGCCTGTACCTCCACCACCGAAACCGACTAAGAATTTTCAAATGTTTTCAAGAATGCGCGGTAAAGATCCCGAGGTGTCGTCGAGTATGAGGCCGGAGTTAACCGTGGTGGACTCGAATACGACACCGGCTTTGGTGACCATGAAGAGTCTAGGGGAAGTGTCATCTGCTTTTCCTAGCGGTGGCGAAATTGGTGGCAGTGATTTTGTGTTGGATACGAAA…
CqbHLH82	AUR62031810-RA	pep	MAEDEMATWLHYPLEDLYSDLLGDNTQTTQLPAVATTVVRQQPQEVIHPPAAVTVVVKPPPVPPPPKPTKNFQMFSRMRGKDPEVSSSMRPELTVVDSNTTPALVTMKSLGEVSSAFPSGGEIGGSDFVLDTKGSGEVTVSSSSGGYSGGPSKAAAEDARDKGIKNEAGDRKRKRRDNDESMTPSTTAIDQDVELEGDDDDEKKHSHGSHGSKRSRAAEVHNLSERRRRDRINEKMKALQELIPRCNKSDKASMLDEAIEYLKSLQMQVQDQPVSQPGSSKPASTSKSEGQPGPSTSKSEADDDQ*
CqbHLH83	AUR62031845-RA	CDS	ATGGAAAACCCTTGTATGGCGGCTGAGCATATCAACCAAAGGAAACATCATCTTCGCCGTCGCCATCGAACCCCGACAACTCACATCATGTCACATATCACAGTTGAAAGGAACAGGAGAAGGCAGATGAATGACCATCTCAAGGTTTTACGTTCCTTGACACCTTGCTTCTATATCAAGAAGCCTAGTCCGCGACAACTAGCAAACGCCAACAGCATCACGAACCACTCCTTTCAATTTGATTGTGGCAAGGAGCTAGTAGCATCATGCAATTCACCGGTTGCTGATGTTGAAGCCAAGATTTCGGGTTCTAACGTTGTGTTGAGGGTCATATCAAAGAGAACTCATGGACAATTACTTAAGATAATAAGTACACTAGAGAAGCTTTCGTTTGAGATC…
CqbHLH83	AUR62031845-RA	pep	MENPCMAAEHINQRKHHLRRRHRTPTTHIMSHITVERNRRRQMNDHLKVLRSLTPCFYIKKPSPRQLANANSITNHSFQFDCGKELVASCNSPVADVEAKISGSNVVLRVISKRTHGQLLKIISTLEKLSFEILHLNISSMDDTVLYYFVVKIGLECQLSMEELAAEVQRCFCTNDTINNITEI*
CqbHLH84	AUR62001169-RA	CDS	ATGGAGAAGGAATTCTTTCTAAACACAGGCATACCGCCTTCACTACACTTTGATCATCCATTCTCTTCATCCACAATGCCAACATGGCAAGCTTTGTCGAGCGCAATGGAATTACAATCACCTGATTGTTTTCTATCTACACCGCCTCCTACTTCAGCAAATGACAACTTTGAGTCCGCCTTAAGCTCTATGGTGTCCTCCCCGGCCGCCTCGAACCCGGCCTTGTCTAATGACAATTTCATGATAAGAGAATTGATTGGTAAATTAGGAAACATTTGCAGCTCCGGTGATGTCTCCGGTGGCGGCCACCATGCCCTGCCACCGTACATTGGAAGCGGTGGTGGTAATCGTAGTGCGAGTAACTCGTGTTATAGTACACCACTTAGTTCACCACCTAAG…
CqbHLH84	AUR62001169-RA	pep	MEKEFFLNTGIPPSLHFDHPFSSSTMPTWQALSSAMELQSPDCFLSTPPPTSANDNFESALSSMVSSPAASNPALSNDNFMIRELIGKLGNICSSGDVSGGGHHALPPYIGSGGGNRSASNSCYSTPLSSPPKMGVSLSNLDHLVNDKFPTLGNSVGLRSNLPAMPGDPGFAERAARFSSFGSRSFNGRTSQYIVNNNHKSHNRSNDSNNEFIHRSNSKLTRVLSSPSLLKEVENQGDEKLKIERKQGEMCGNDHGEFSNSRENSSVSGQNPAPENGSTKKRKAPAPKGKTKDTLPQSPLHTNKVSQNGEDSTAKRSKSEEGGVLKTEENRGDANQKPPEAPKDYIHVRARRGQATDSHSLAERVRREKISERMKLLQDLVPGCDKVTGKALMLDEIIN…
CqbHLH85	AUR62001482-RA	CDS	ATGGGCTCGGATGTTATCGATGATCCCGTTGTTAATGAGGAAAGCGATGTTCCGGAGGATGTAGTGGATGATCCTCACTCCAAAAAAAGAAAGCGCGGTAAATTACCAAAAAAAATTATGAAAGCAGAGAGAGAAAGATTGAAGCGTGAACAACTAAATGTGCTTTTCGATAAACTGGCTGGTGTTCTTGATTTAAACCAAGAGAACAACGGGAAAGCCTGTGTACTGAACGAGACAATTAAGCTCATGAAATATATGGTTTCTCATATTCAAAGCCTCAGAAAGGAGAATGCAACTCTGCTGTCAGAGTCTCAATATATGACAGCAGAGAAGAATGAGCTTAAAGAAGAGAATTCTGCACTTGAAGTGCAGATAAGGAAAATGCAAAATGACGTAGAA…
CqbHLH85	AUR62001482-RA	pep	MGSDVIDDPVVNEESDVPEDVVDDPHSKKRKRGKLPKKIMKAERERLKREQLNVLFDKLAGVLDLNQENNGKACVLNETIKLMKYMVSHIQSLRKENATLLSESQYMTAEKNELKEENSALEVQIRKMQNDVEEKLGQSKPDLNASPPLECWHGETPSHFMEGQLPPLVTTDPSSQQQPILGPLYVIPINPDLQTFQKADAASNLPRTVSKPHARYPTPADSWPLQLLSKQAETIIGQTTS*
CqbHLH86	AUR62001552-RA	CDS	ATGGGTTACTTGTTGAAAGAAGCACTTAAGGCACTGTGTGGCGTCAATGAGTGGTCCTATGCTGTTTTCTGGAAAATCGGTTGTCAAAATCCTAAGCTACTGATTTGGGAAGAGAGCTATTACGGATCATCTCCCAGTGTGCCCTTGAACTCAAGTATAGGTAACCAGGAAATAAATTTGCAGAAAGTGGAAGGTTTTAATAATGAGACGCAACTGAGTGACAAAGTTCATTTGCTAATGGATAGGATGATGATGTCTAACCATGTTAATGTGGTTGGAGAAGGGTATGCCCTGCTTGTTATTTTTGCTTTTCTTGGCTTGATTATCCACACTACAGTTGACAAATGCAAATTGGTTGGCCGGGCTGCGTTTACAGGGAGTCATCAATGGATTGTCTCT…
CqbHLH86	AUR62001552-RA	pep	MGYLLKEALKALCGVNEWSYAVFWKIGCQNPKLLIWEESYYGSSPSVPLNSSIGNQEINLQKVEGFNNETQLSDKVHLLMDRMMMSNHVNVVGEGYALLVIFAFLGLIIHTTVDKCKLVGRAAFTGSHQWIVSGMYNEIAHPAEVLNEVHLQFSAGMKVRLNLEQCLVAILPAVTAFVMLLLLRCISILQTIAVIPVIPHGVVQLGSSLTIMENVGFVHDVRSFLLQLGCIPSAFISDNYFAKDAASMLGLPVADATANPINLHRQPTQINSHDIAAGGFNLQRNSSDIHGLVNQSSNCLLTQFQDNLQVSGSIFTMPNPIQDSCKGKGVHDASMVTPIVHSNVLPVSNRSTQGVVMPLKSDLAMKQSSSNNPGLGISCPQSTVNCWHPTSSKQLIVSH…
CqbHLH87	AUR62011773-RA	CDS	GGGGGTGTTAGAGAAGGATCGTCTAGTAAGAAACTTGATCACAATGCTAAGGAAAAAGTAAGGAGGATGAAGCTTAATGAAACATTTTTGGCACTTCGTTCTTTGCTCCCAGATTCTAGAAGAGCTAAGAAGAGGTGGAGTGGACCATATATAATTGATAGAGCCCTCGATTATGTCCCTCAGCTTCAAGCTGAGATAGAGAAGCTAACACTCGAGAAGAGCAACATGCTATCAGTACTAGGGAAGAAGCAACAACTTGTCGTAGGTAGCAGTGATGTTCGTGATGCAAACAAAGATAAAAAGACACTAACAGTCTCGATGAATGAAGTAAAAAGCGGTGAAGTGATAGTACAAATATGTGAACAGAACAACAAAGTTGGTATCTTGTCCACTTTGATT…
CqbHLH87	AUR62011773-RA	pep	GGVREGSSSKKLDHNAKEKVRRMKLNETFLALRSLLPDSRRAKKRWSGPYIIDRALDYVPQLQAEIEKLTLEKSNMLSVLGKKQQLVVGSSDVRDANKDKKTLTVSMNEVKSGEVIVQICEQNNKVGILSTLIEKLEGQGIHVLGASSQRACENRSCFHLHVQMGESPVEADYVAVLHKKIISWLS*
CqbHLH88	AUR62011824-RA	CDS	ATGGGCAATCAAGTGTCTAATGGTTCACCGGTGACCGGAAAAGTGATCCTTCTAGATGGTTCAATCCAAGAATTTGACAAGCCCTTAACTGTGGCTGAGTTAATGTTAGAGTATCCACAACAAATGGTGGTTGATCTAAAATCAACAACAACACAAAAAAAGCCTACTCCTTTGCCAGCTGATAAAACCCTAGAGGTTGATAAAATTTACCTTATGGTTCCTCTAAGGAAAGGTAAACTAGCTCATTTGTCTCCCCAAGAGGCTCATCATATTCTTCTTAGGTCAAAAACATTTAATTCTTCATCGAAATTCATCCCTCTTTTCGCCAAGATTTGTCCTGCCATGAGTAATATTGAAGATAACTATGATAAGTCTGCGGTATCTAAGAGAGAGGTACTG…
CqbHLH88	AUR62011824-RA	pep	MGNQVSNGSPVTGKVILLDGSIQEFDKPLTVAELMLEYPQQMVVDLKSTTTQKKPTPLPADKTLEVDKIYLMVPLRKGKLAHLSPQEAHHILLRSKTFNSSSKFIPLFAKICPAMSNIEDNYDKSAVSKREVLGSDDRKMEEGGEFDDEGLDLIEKPDYLSRQVSGKSWKPSLDTIEEKKNEIKKVSNWVIVANKRRRQRINEKMKALQKLIPNSNKTDKASMLDEAIEYLKQLQLQVQRKFRGVPLVCCVPKLRKVGIEGGGSKGCFLGAAYGEGD*
CqbHLH89	AUR62011893-RA	CDS	ATGGCAACTCACTTGCAGCAGTTGCTTCGGAGCCTATGTTGGAATACTGAGTGGAATTACGCGGTATTTTGGAAGCTCAAACATCGTGCTCGAATGGTATTGACTTGGGAAGATGCTTTCTACAATAATCACTCTAAATTTGATTCTTCGGAGAATAAAAGCTTTGGTGAAGTATTTGAAAGCTTGCATGATGGGCATGTTGCTCATGATCCTGTTGGCCTGGCCGTGGCAAAGATGTCTTACCATGTTTATTCTCTTGGGGAAGGAATTGTTGGCCAGGTGGCTGTTACAGGGAAGCATCGTTGGATTTTTGCTGGTGAACAGGCAACGAGTTCCTGCACACCACCAGAGCTCTGTGATGGATGGCAAGCTCAGTTTGCAGCTGGGATTAAGACCATT…
CqbHLH89	AUR62011893-RA	pep	MATHLQQLLRSLCWNTEWNYAVFWKLKHRARMVLTWEDAFYNNHSKFDSSENKSFGEVFESLHDGHVAHDPVGLAVAKMSYHVYSLGEGIVGQVAVTGKHRWIFAGEQATSSCTPPELCDGWQAQFAAGIKTIVVAPVGPLGVVQLGSLNKVNKKMQLLTHIRYVFSSLQESACHIQTPIQSSLQNVLQMSDIPVRTFGSDVLQECVLDLDKTAHNDNTSSHSLGIQSPKRRLVDSFGGSLSVVHLSEAVELMRKNRLIQSISENQQSTDLLNDISCESNGYKIQNGVTSTARQICASSQSCLTENSSLYDAKVSAEKSRVRLDGRDHPSEEIVQKQVASDPLEKLKVEDILENQPEFSCRDALGNFKSPVTFSAGTELHEALGPAFLKQCYPWSWESE…
CqbHLH90	AUR62011907-RA	CDS	ATGGGTGTAAATTGTGAGATTAATGATGAGGATAAGGTTATGCTGGAAGATGTGGTGGGAGTTGAGGCATGTAAATTTCTGATGTCTAGATTTTGTGAAGAATTTCCGAGTGATTTTAATGATACAGGAAGTAGTGATGGTGGTATGCTGAATCTTCAGCAAGGGCTATGCCAAATTGTTGATGGTTCTAATTGGAATTATGCAATATTGTGGAAGATTGTTAGTTCTAAGAAGGATGGTAGGTCAGTGTTGATTTGGGGTGATGGGCATTGCCAAGACCCGAAGGTGGTTGTTGCCGGGGAGAGGGGAGATGGTGGGGAGGGTAAATTGGTTGAGGGTAATGGAGAGATTGGTAAGAAAGATGAGGCAAAGAAGAGGGTTCTTGAGAAATTACATGCT…
CqbHLH90	AUR62011907-RA	pep	MGVNCEINDEDKVMLEDVVGVEACKFLMSRFCEEFPSDFNDTGSSDGGMLNLQQGLCQIVDGSNWNYAILWKIVSSKKDGRSVLIWGDGHCQDPKVVVAGERGDGGEGKLVEGNGEIGKKDEAKKRVLEKLHACFRKSEENNFVATLDKVSDIEMLYLTSMYYWFWLDSSMGPANCLTSGRPIWVSDGSACSNHYQSRAHLAKSAKCQTVVFVPVKAGVLELGSIKMVLEEQNLLQVVKHIFGVPQSVQAKAFPKIFGCELSLSGSKPPSTNLNFAPKLEDDAAFSAESHVGGSNVGAKHTYGSSANGCVSEDSGKKLVSEINFGGLNPEAQTPGVEPTKEELLLQPKPRKRGRKPANGREEPLNHVEAERQRREKLNQRFYALRAVVPNISKMDKASL…
CqbHLH91	AUR62011908-RA	CDS	ATGGGTCAAAATTATGTGTTGAAAGAGGAAGAAAAAGTTATGGTGGAAGCTGTTGTTGGGAAAGATGCATATAATTTCTTGATGTCAACAGCATGTGATGATTCTCTGTCAGAATTTAATCCACCAGGTGATATTTTGAATTTGCAACAAGGGTTATGTCAAATTGTTGATGGATCTAGTTGGAATTATGCAATCTTTTGGCAAATTGCTAGCTCTAAAAATGGTAAGACAGTGTTGATTTGGGGGGATGGGCATTGCCGGGATCCGAAGGCGGTGTTAGCTAGAGAGAGTGTAGATGGTGGGAATGGGAAATTTGGTAAAAATGAGGCCAAAAAGAGGGTTCTTGAGAAGCTACATGCTTGTTTTGGGGGATCAGTGGAGGATAATTTTGCTGCAACA…
CqbHLH91	AUR62011908-RA	pep	MGQNYVLKEEEKVMVEAVVGKDAYNFLMSTACDDSLSEFNPPGDILNLQQGLCQIVDGSSWNYAIFWQIASSKNGKTVLIWGDGHCRDPKAVLARESVDGGNGKFGKNEAKKRVLEKLHACFGGSVEDNFAATLDKVSDVEMLYLTSMYYWFRLDSSLGPAKSFTSGRPIWVSDVRSCLDHYQSRAHLAKSAMFQTVVFVPVKTGVLELGSVRTVMEEHSLVQMVKTVFGESHSFPARASPKVFGRDLSLGSGSRPRSMNISFAPKKEDDASFSAESHVAGNDIGPKNIFVSPSNGKHGEHGDKKLFSEINFGGSNPETDFPALDEASKEFLLHAAELRARKRPVRRPASGREEAMSHVLAERQRREKLNQRFYALRAVVPNISKMDKASLLLDAISYI…
CqbHLH92	AUR62011948-RA	CDS	ATGATGCTCCAATTAAGCTCCGGCCCAGGTGGGTTTCATGGGCCGCCCGTTTTTCCGTTGGGCTTGAGCTTGGACCAGGCTGGTAAGCCCAATTCTGGGTTTATGAAACATGACGAGGGTTCTAGTAGTGCTAATAAGCGTTTTCGTGATGACCCTCAACATCATCTTGTTGATGCTTCTGCTAATTCTGCTCATAAGAATGTATACCATGGCCAGCCGATGTCGAATCCTGTTCCCGTGGCGCCGCATCAACCTGCTGTTCGTCCGAGAGTACGAGCTAGACGAGGGCAGGCTACTGATCCACATAGTATTGCTGAGAGGTTGCGTAGAGAGAGAATTGCTGAAAGAATTAGGGCATTGCAAGAGCTTGTTCCAAGTGTCAACAAGACAGACAGAGCT…
CqbHLH92	AUR62011948-RA	pep	MMLQLSSGPGGFHGPPVFPLGLSLDQAGKPNSGFMKHDEGSSSANKRFRDDPQHHLVDASANSAHKNVYHGQPMSNPVPVAPHQPAVRPRVRARRGQATDPHSIAERLRRERIAERIRALQELVPSVNKTDRAAMLDEIVDYVKFLRLQVKVLSMSRLGGAGAVVPLVTDMPISSEEGGEGGRGQPVWEKWSNDGTERQVAKLMEENVGAAMQFLQSKALCIMPISLASAIYHTQPPDAGSLVKPESNPPS*
CqbHLH93	AUR62028696-RA	CDS	ATGAATTCTCATCAAAATCAACGTCTTATACCCTTAAACCTCAAGTCACTAAGAACAAGATTTGCCCTTCGTTTCCTAAAAGCCCTAAAAAAAATCAACCGCCAAGAAAAAATCCATAACAATAATGGCAGTGCTTGTAATGTTGTAATGATGAATCATCATAAATTCCACAAGATTAAGGTGGCTGCTGATGCATCCATGGCCGCGGCCGTTGGTCCAAAACGGGCGTGGAGCCGGGCTGTGCTGTCGAGGATCCGGCTTAGCTGGTGGCGGCGGCGTGGGTTGTTGAGAAGAGATAATATTGTTGCTAGAAAGCAACGGCGAGGCGCGGTCCGTGGTGTGATGACTCAACAAGGACAAACACAAGAGCTAAGGAGGTTGGTGCCTGGTGGAGAACAA…
CqbHLH93	AUR62028696-RA	pep	MNSHQNQRLIPLNLKSLRTRFALRFLKALKKINRQEKIHNNNGSACNVVMMNHHKFHKIKVAADASMAAAVGPKRAWSRAVLSRIRLSWWRRRGLLRRDNIVARKQRRGAVRGVMTQQGQTQELRRLVPGGEQMDMQKLLDETAHYIKCLTTQVSWTKQS*
CqbHLH94	AUR62021777-RA	CDS	ATGGATCCTCCATTGATAAGTGAAGGTTCATTCTCAACAGCAAACCCTTCAATGGCTGAGATTTGGCCGTTTAACGGCGGCGGCGATTCTGACGGGGGCGGAATGTTGGGGTTGAGAATGAGTAGTGGTAGTGGTGGGTTTGTGAGTAGTTTGATTGATGGGTTATTGAATAATAGTGTTGTTGGAGTAATGAATAGAGATACATCAATTGAAGAATCAACTGTCACTGACCAAAGTGGTAGTCGCGGCGGCGGAAGAAAGAGGAGAGAAAATGTTTCAGAGGATGAGTCTTCTAAGATTGTTTCCACTACTAGTAGTGGCAATGAATTGAAAGAATCAAATGGTAAACGAACCAAAACATCCTCACAGGATGAAAATGGCAGTTCAAAGGCTGGAGGT…
CqbHLH94	AUR62021777-RA	pep	MDPPLISEGSFSTANPSMAEIWPFNGGGDSDGGGMLGLRMSSGSGGFVSSLIDGLLNNSVVGVMNRDTSIEESTVTDQSGSRGGGRKRRENVSEDESSKIVSTTSSGNELKESNGKRTKTSSQDENGSSKAGGESNSAGGNKPADKSAEPPKDYIHVRARRGQATDSHSLAERSLDLRKNTPVASAAVFTHYICFWQARREKISERMKILQDLVPGCNKVIGKALVLDEIINYIQSLQRQVEFLSMKLEAVNSGMVPSIGGFHSKDANQLGMSSFDPSMMLAQAARELAAAAGGGGPQSEWLHMQLGGSFERTS*
CqbHLH95	AUR62021718-RA	CDS	ATGTCTAGCAGAAGGTCACGGTCTAGGCAAACTGGAGGTTCCAGAATAACAGATGATCAAATTCAAGATCTTGTCTCTAAGTTGCAGCAACTTCTCCCTGAGCTCCATAACACTCGACGCCCCGATAAGGTATCGGCATCAAGAGTATTGCAAGAGACTTGCAATTACATCAAAACATTGCATAGAGAAGTAGATGGATTGAGTGAGAGATTGTCTCAACTGTTAGAAACAACAGATACTACTCAAGCAGCACTAATTAGAAGTTTATTAATGCAATAG
CqbHLH95	AUR62021718-RA	pep	MSSRRSRSRQTGGSRITDDQIQDLVSKLQQLLPELHNTRRPDKVSASRVLQETCNYIKTLHREVDGLSERLSQLLETTDTTQAALIRSLLMQ*
CqbHLH96	AUR62021715-RA	CDS	ATGTCATCGAGTCGAATATTGTTAGCATCGCGATGTGCTACTGAAGATGAGATTAGTGAACTAGTCTTCAAACTGCAAGCATTGCTACCAGAGAGAAGGCGTCAGCATTTAAGGAGGGTTTCAAGAGACGAAGTTCTGGAAGAAGTATGCAGCTACATCAGGAAACTTCACAAACAAGTAGACGACACGAGTGAAAGAATTTCACAGTTGCTGGCTTCTGCAGACCTTGATGCAGATGTTCTTAGATCCCTCTTGCAGCAATAA
CqbHLH96	AUR62021715-RA	pep	MSSSRILLASRCATEDEISELVFKLQALLPERRRQHLRRVSRDEVLEEVCSYIRKLHKQVDDTSERISQLLASADLDADVLRSLLQQ*
CqbHLH97	AUR62021604-RA	CDS	ATGTATGCTTATTGCTTGTTCCCTTCTCGACGTTTTGTCTTTTGCATTTCTCGTCTTCCTGTTAAGGATAAAGTTGCGGCAAATTTTGAGGTAGCAGAGCTAACATGGGAAAATGGACAACTAGCCATGCACGAATTAGGAGGCATTTTTCAGTCTCCTACGACTACGCCATCAAAGGCCACATGGAATGGTGGCGTAGGCAGGGTCACAGACACACTAGAGTCCATAGTCCACCAGGCAACTTACTGCAACAGCAAACAAACCCCGAATTTAATGACTGCCTCAGCATCTCATCAGCAATCAGGTATTCAGAACATGGAAAATGTCGGGTCATCAGTTGTGGCATCTTCTGGAGGAAAATGGGCCGAAAATTCTGGACACATACAGACACCGGTAGGC…
CqbHLH97	AUR62021604-RA	pep	MYAYCLFPSRRFVFCISRLPVKDKVAANFEVAELTWENGQLAMHELGGIFQSPTTTPSKATWNGGVGRVTDTLESIVHQATYCNSKQTPNLMTASASHQQSGIQNMENVGSSVVASSGGKWAENSGHIQTPVGPLPPPPPGLMKKRTRSESENCAARNTNDHEMSACASANAENQEEERETKGETGRSYTTRKGRAAAVHNQSERRRRDRINQKMKALQKLVPNASKTDKASMLDEVIEYLKQLQAQVQMMTNARFMPQIMMPLGMQQHFHQMSLLARVGMGMGMLDTSSMGAAHPAPQSIPSMIHPTQVGTATSAFVPPAFVVPQMIPASSQQANPADPRTSSSAPLQDPYSTLLAQASTP*
CqbHLH98	AUR62032143-RA	CDS	ATGTTTAAGTGTATGACTTTATCTGTCTTTTCAACTCTGAAAGGAGCAGGAGGTTTGCTTAAAACACATAATTTCCTCCAACCACTTGAAGGGGAAGAAAAGCCTGGTCCTAAGGAAGACAACTTGGTAGATATAAATGCTAAGCCTCCATCTGCGGCTCCTCCTACTTCAGTAGTTGAACATGTATTGCCTGGTGGGATTGGAACATACAGCATAAGTCACATTTCCTATTTTAATCCAAAGGTGCCTAAGCCAGAGGAGAATATCTTCTCAGTGGCTCCAGCAACCAGCAATGATAAAAATGATGACAATTCAAATTGTAGCTCATATACGGGAAGTGGTTTCACATTGTGGGACGAATCAACTGTGAAAAAGGGAAATACAGGGAAAGAGAATTTG…
CqbHLH98	AUR62032143-RA	pep	MFKCMTLSVFSTLKGAGGLLKTHNFLQPLEGEEKPGPKEDNLVDINAKPPSAAPPTSVVEHVLPGGIGTYSISHISYFNPKVPKPEENIFSVAPATSNDKNDDNSNCSSYTGSGFTLWDESTVKKGNTGKENLGDENIVKESTIKMGQWPLDRPSQSSSNHRSSVSPLSSSQALIQKSQSFMEMIKSAKGPHSVEEEVEEDLSLKKESSSSLKGELRVNVGGKSSDQKAITPRFHMLRELIPHSDQKRDKASFLLEVIEYIQFLQEKVNRYEGSYPGWNSEPPKLNPWRNSHVATESFVDQSRAVNASPVLMFGAKVDEKATPAVSLNFPRNPQTPAESSMINAINVKTVDQQPGTTNKAGSVSPPLQHDIHAPIINSCAVAPPPVRLPFEGGNASFPQ…
CqbHLH99	AUR62029874-RA	CDS	ATGTTTGGAAACACTCAAGTTTCAGAGCAAGCTCAAGCCGATTCAGCCGTGTTATCAGGAAATGGAAATGAATGCAGTGGAAGTGGAATAACCAACAAAAGAAAAGCAGAGGATTTGGCAGAGAGTAGCAGTTCTTTACATTCATCATCTCCTACTTCTAAAGATCGAGCTCGAAAGAAATATAGCTCAGGCAGAGGAAAGAGAAGCAAGAACAATGATAAAGATGAAGGAAACCCGAAAGAAGTTGTTCATGTTCGAGCAAGACGTGGCCAAGCTACAGATAGTCATAGTATTGCAGAAAGGGTACGAAGAGGAAAGATTAATGAGAGACTTAGATGCTTACAAGACATTGTTCCTGGTTGCTATAAGACGATGGGAATGGCCGTGATGTTAGATGAA…
CqbHLH99	AUR62029874-RA	pep	MFGNTQVSEQAQADSAVLSGNGNECSGSGITNKRKAEDLAESSSSLHSSSPTSKDRARKKYSSGRGKRSKNNDKDEGNPKEVVHVRARRGQATDSHSIAERVRRGKINERLRCLQDIVPGCYKTMGMAVMLDEIINYVQSLQNQVEFLSMKLTAASQFYDFNAVNEPVEKKQKIKGCNSEEVEDVQRIINKGGYDEAQTNLYQSTWPF*
CqbHLH100	AUR62003602-RA	CDS	ATGAAAGAAATGATGTACCGGATCGCGGTTATGCAACCCGTGGATATTGACCCGGCAGCTATCCGTAAGCCAAAGAGAAGAAATGTTCGGATCAGTAATGACCCGCAAAGCGTGGCAGCCCGACATAGGAGGGAACGGATATCCGAAAAGATTCGGATCCTCCAACGGTTAGTACCCGGTGGTGTTAAAATGGATACTGCCTCTATGCTTGATGAGGCTATTCGTTATGTTAAGTTTCTTAAGAGACAAATCCGTCAACTTCAATCCGGATCCTCCAATCACCAACCACCACCCGTCCCCACCTTGTCGCCTTCCGATTGGCCACCGCCTCCCTCGGTCTCAGCCTCACTCTTTAGTCCCTACTCTAGCCCCGGGAGCTCAAAAGTGGTGCTTTTTAGG…
CqbHLH100	AUR62003602-RA	pep	MKEMMYRIAVMQPVDIDPAAIRKPKRRNVRISNDPQSVAARHRRERISEKIRILQRLVPGGVKMDTASMLDEAIRYVKFLKRQIRQLQSGSSNHQPPPVPTLSPSDWPPPPSVSASLFSPYSSPGSSKVVLFRDNNKNVFKNLRLSLILFSSRV*
CqbHLH101	AUR62003654-RA	CDS	ATGTTGGTAAATTCAATGGCAAGTTATTATGAAATGGGAAATTCTTCAAATATTAGTTATCCAAATACTAATAACTTTCTTCTAAGGCCAACAATTCAAGAAAACACTACAAATAACGCTATAAATCACAACATAATAGCAAGTGCAACCACTATTTCTCCTTCATCTATGTTATGCTCTTCATCAAAGGCAGGGCTGTCCCCTGAGGCTAAAGCTCTAGCAGCTTGCAAGAGTCACAAGGAGGCCGAAAGGCGCCGTCGCAAGCGTATCAACGGTCACTTTGCCACCCTACGTTCCGTCCTCCCTAACCTTGTCAAAACAGACAAGGCCTCGGTGTTGGCAGAGGTGGTCCGGCGGGTGAGGGAGCTAAAAAAGGCCACCTCGGAATTGACAGGGGAT…
CqbHLH101	AUR62003654-RA	pep	MLVNSMASYYEMGNSSNISYPNTNNFLLRPTIQENTTNNAINHNIIASATTISPSSMLCSSSKAGLSPEAKALAACKSHKEAERRRRKRINGHFATLRSVLPNLVKTDKASVLAEVVRRVRELKKATSELTGDGHEDYDGCNACLLPGDIDEVSLRRSENDNTTLIATLCCEDRPELILDLTRALRSVKGKVVKAEMATVGGRTKNVLWVRGVGGGGPEGLLKRALKVVVDKAPSSSGLGHGLRMHRPY*
CqbHLH102	AUR62003896-RA	CDS	ATGGTATTCACAAACAATTCCTCAGCTCCTCCTCAAGAACAACCCGACGATATCTCCCTTTTCCTCCGGCAAATCCTCCACCGTTCATCTTCATCATCATCACCAAATCAACCGTTGATCTCTGCTTCCTCATCTCCCGCTATCATGAGGTCGCATGCAGCGGATCAACTCCCTTCTTTTAGTACCCTTTTTAATAATATTTCCGCCGGTCCATCTGCTGTTTTCTCTGGTTCAGACCGGCTTGCTGTCAACCGGATCTCTCGTGAAAACGACGTCGTTTTACCTCCTCCTACGACTGGGTTTCCTGTTCCTGCTGGTTCGAATCTGTCTTCCGAGTCACTTTCCGGTTCGGTTCAGTTAAGAAGCTTCGACAATAACGATTTTCCTGAAGATAATGAC…
CqbHLH102	AUR62003896-RA	pep	MVFTNNSSAPPQEQPDDISLFLRQILHRSSSSSSPNQPLISASSSPAIMRSHAADQLPSFSTLFNNISAGPSAVFSGSDRLAVNRISRENDVVLPPPTTGFPVPAGSNLSSESLSGSVQLRSFDNNDFPEDNDCESEEGNDVAVEEGETKQQQLRNQSKRSRAAEVHNLSEKTDKASMLDEAIEYLKQLQLQVQMLSMRNGVSLHPMCLPGGQGILHPSQLSQMGIDFDDASGSYDMNMTTALNTIPETSNTTLNLPNQCTSSVRPSLATVPSPSIINSEAMSFGLESCIPASFHPYQPRNPPQAVGRERSMPHERIGVNNIEPKSLGAVTTSTRLGHNSVQERMQQKHAPQETHLENLSGQNQLVSSNFTGLFAATSGAQMTS*
CqbHLH103	AUR62004073-RA	CDS	ATGTTCATCTCTCTTTCCACCATTGTTCCTGGACTTAAGAAGGTTGATAAAACAACGGTGTTAACAGAGACAATCAAATATGTGAAGCAACTTCAAGAGAAAGTGAAGGTACTTGAAGAAAAGGCAGATGAAAAGAAGGTTGTAGAGTCCATGGTGGTTATGGTAAAATCCCGTAAAATTACAGTCGATAACGATAATGATAATGATTCTTCCTCGGCCATGGGTGACAATTGTGCCGGTGGGAGTGGTGGTTGTAACTCCAATAATGGTGATGGTAACAACGATGAGAACGACACTATCAATCTTTCATCACTGCCAGAAATTGAAGTTAAGAAATTGGGCGAGACCCTACTCTTAAAAGTGTGTTGTGCAAAGCAAAAATGGATTCTACCCAAGTTA…
CqbHLH103	AUR62004073-RA	pep	MFISLSTIVPGLKKVDKTTVLTETIKYVKQLQEKVKVLEEKADEKKVVESMVVMVKSRKITVDNDNDNDSSSAMGDNCAGGSGGCNSNNGDGNNDENDTINLSSLPEIEVKKLGETLLLKVCCAKQKWILPKLYAELYKHDLCITHSNVTPFESLAIITIIAQ
CqbHLH104	AUR62024734-RA	CDS	ATGGCAACTCACTTGCAGCAGTTGCTTCGGAGCCTATGTTGGAATACTGAGTGGAATTACGCGGTATTTTGGAAGCTCAAACATCGTGCTCGAATGGTATTGACTTGGGAAGATGCTTTCTACAATAATCACTCTAAATTTGATTCTTCGGAGAGTAAAAGCTTTGGTGAAGTATTTGAAAGCTTGCATGATGGGCATGTTGCTCATGATCCTGTTGGCCTGGCCGTGGCAAAGATGTCTTACCATGTTTATTCTCTTGGGGAAGGAATTGTTGGCCAGGTGGCTGTTACTGGAAAGCATCGTTGGATTTTTGCTTGTGAACAGGCAACGAGTTCCTGCACACCACCAGAGCTCTGTGATGGATGGCAAGCTCAGTTTGCAGCTGGAATTAAGACCATT…
CqbHLH104	AUR62024734-RA	pep	MATHLQQLLRSLCWNTEWNYAVFWKLKHRARMVLTWEDAFYNNHSKFDSSESKSFGEVFESLHDGHVAHDPVGLAVAKMSYHVYSLGEGIVGQVAVTGKHRWIFACEQATSSCTPPELCDGWQAQFAAGIKTIVVAPVGPLGVVQLGSLNKVNENMQLLTHIRYVFSSLQESACHIQTPIQSSLQNVLQMSDIPVSTFGSDVLQECVLDLDKTAHNDNTSSHSLGIQSPKRRLVDSFGGSLSVVHLSEAVELMRKNGLIQSISENQQTTDLLNDISCESNGYKIQNGVTSTARQICASSQSCLTENSSLHDVKVSAEKSRAHLDSREHPSEELVQKQVASDPLERLKLEDILDNQPEFSCLDSLGNFKSPVTFSAGTELHEALGPAFLKQCYPWSWESE…
CqbHLH105	AUR62024616-RA	CDS	GGGGGTGTTAGAGAAGGATCATCTTGTAAGAAACTTGATCACAATGCTAAGGAAAAAGTAAGGAGGATGAAGCTTAATGAAACATTTTTGGTACTTCGTTCTTTGCTCCCAGATTCTAGAAGAGCTAAGAAGAGGTGGAGTGGACCATATATAATTGATAGAGCCCTTGATTATGTCCCTCAGCTTCAAGCTGAGATAGAGAAGCTAACAATCGAGAAGAGCAACATGTTATCAGTGCTAGGAAAGAAGCAGCAAGTTGTCGTAGGTAGCAGTGATGTTCGTGATCATGCAAACAAAGATAAAAGGACACTAACAGTCTCAATGAATGAAGTAAAAAAGGGTGAAGTGATAGTCCAAATATGTGAACAGAACAACAAAGATGGTATCTTGTCCACTTTG…
CqbHLH105	AUR62024616-RA	pep	GGVREGSSCKKLDHNAKEKVRRMKLNETFLVLRSLLPDSRRAKKRWSGPYIIDRALDYVPQLQAEIEKLTIEKSNMLSVLGKKQQVVVGSSDVRDHANKDKRTLTVSMNEVKKGEVIVQICEQNNKDGILSTLIEKLEGQGIHVLGASSQRACEDRSCFHLHFQMGESPVEADYVAVLHKKIISWLS*
CqbHLH106	AUR62032220-RA	CDS	ATGGGTGTAAATTGTGAGATTAATGATGAGGATAAGGTTATGCTGGAAGATGTGGTGGGAGTTGAGGCATGTAAATTCCTGATATCTAGAGTTTGTGAAGATTTTCTTAGTGATTTTAATGATACAGGAAGTAGTGATGGTGGTATGCTGAATCTTCAGCAAGGGCTATGCCAAATTGTTGATGGTTCTAATTGGAATTATGCAATATTGTGGAAGATTGTTAGTTCTAAGAAGGATGGTAGGTCTGTGTTGATTTGGGGTGATGGACATTGCCGAGACCCGAAGGCGGTTGTTGCTGGGGAGAGGGGAGATGGTGGGGAGGGTAAATTGGTTGAGGGTAATGGAGAGATTGGTAAGAAAGATGAGGCAAAGAAGAGGGTTCTTGAGAAATTACATGCT…
CqbHLH106	AUR62032220-RA	pep	MGVNCEINDEDKVMLEDVVGVEACKFLISRVCEDFLSDFNDTGSSDGGMLNLQQGLCQIVDGSNWNYAILWKIVSSKKDGRSVLIWGDGHCRDPKAVVAGERGDGGEGKLVEGNGEIGKKDEAKKRVLEKLHACFRKSEENNFVATLDKVSDIEMLYLTSMYYWFWLDSSMGPANCLTSGRPIWVSDGNACSNHYQSRAHLAKSAKCQTVVFVPVKAGVLELGSIKMVMEEQNLLQVVKHIFDAPQSVQAKAFPKIFGCELSLGGPKPPSTNLNFTPKLEDDAAFSAESHVGGSNGGAKHTYGSSSNGCVSEDSGKKLVSEINFGGLNPEAQTPGIEPAKEELLLQPKPRKRGRKPANGREEPLNHVEAERQRREKLNQRFYALRAVVPNISKMDKASL…
CqbHLH107	AUR62032221-RA	CDS	ATGGGTCAAAATTATGTGTTGAAAGAGGAAGAAAAAGTTATGGTGGAAGCTGTTGTTGGAAAAGATGCATATAATTTCTTGATGTCAACAGCATGTGATGATTCTCTGTCAGAATTTAATCCACCAGGTGATATTTTGAATTTGCAACAAGGGTTGTGTCAAATTGTTGATGGATCTAGTTGGAATTATGCAATCTTTTGGCAAATTGCTAGCTCTAAAAATGGTAAGGCAGTGTTGATTTGGGGGGATGGGCATTGCCGTGATCCGAAGGCGGTATTAGCTAGAGAGAGTTTAGATGGTGGGAATGGGAAATTTGGTAAAAATGAGGCTAAAAAGAGGGTTCTTGAGAAGCTACATGCTTGTTTTGGGGGATCAGTGGAGGATAATTTTGCTGCAACA…
CqbHLH107	AUR62032221-RA	pep	MGQNYVLKEEEKVMVEAVVGKDAYNFLMSTACDDSLSEFNPPGDILNLQQGLCQIVDGSSWNYAIFWQIASSKNGKAVLIWGDGHCRDPKAVLARESLDGGNGKFGKNEAKKRVLEKLHACFGGSVEDNFAATLDKVSDVEMLYLTSMYYWFRLDSSLGPAKSFTSGRPIWVSDVRSCLDHYQSRAHLAKSAMFQTVVFVPVKTGVLELGSVRTVMEEHSLVQMVKTVFGESHSFPARASPKVFGRDLSLGSGSRPRSMNISFAPKKEDDGSFSAESHVAGSDMGPKNIFGSPSNGKHGEHGDKKLFSEINFGGSNPETDFPALDEASEEFLLHAAELRARKRPVRRPASGREEAMSHVLAERQRREKLNQRFYALRAVVPNISKMDKASLLLDAISYI…
CqbHLH108	AUR62032262-RA	CDS	ATGATGCTCCAATTAAGCTCCGGCCCAGGTGGGTTTCATGGGCCATCCGTTTTTCCGTTGGGCTTGAGCTTGGACCAGGCTGGTAAGCCCAATTCTGGGTTTATGAAACATGACGAGGGTTCTAGTAGTGCTAATAAGCGTTTTCGTGATGACCCTCAACATCATCTTGTATACCATGGCCAGCCAATGTCGAATCCTGTTCCCGTGGCGCCGCATCAACCTGCTGTTCGTCCGAGAGTACGAGCGAGGCGAGGACAGGCTACTGATCCACACAGTATTGCTGAGAGGTTGCGTAGAGAGCGAATTGCTGAAAGAATCAGGGCATTGCAAGAGCTTGTTCCAAGTGTCAACAAGACAGACAGAGCTGCTATGCTTGATGAAATCGTGGATTATGTGAAA…
CqbHLH108	AUR62032262-RA	pep	MMLQLSSGPGGFHGPSVFPLGLSLDQAGKPNSGFMKHDEGSSSANKRFRDDPQHHLVYHGQPMSNPVPVAPHQPAVRPRVRARRGQATDPHSIAERLRRERIAERIRALQELVPSVNKTDRAAMLDEIVDYVKFLRLQVKVLSMSRLGGAGAVVPLVTDMPISSVEEEGGEGGRGQPVWEKWSNDGTERQVAKLMEENVGAAMQFLQSKALCIMPISLASAIYHTQPPDAGSLVKPESNPPS*
CqbHLH109	AUR62023449-RA	CDS	ATGGGAGGAGGGGTAGTGTGGAATGAAGAAGATAAGGCAATGATCGCCTCGATATTGGGTACTCGAGCTTTTGATTACCTAATATCAAGTCCATTTACTGCTGAGACTTCTTTGGTGAGTCTTGAGAACAATGAGAATATCCAGAATAAGTTATCTGATCTTGTTGAGAGGCCAAATGCCTCTAATTTTAGTTGGAATTATGGGTTTTTCTGGCAAATTTCGAGGGCGAAATCGGGGGAGGTGGTTCTGAGCTGGGGGGATGGTTATTGTAGGGAGCCCAGGGAAGGGGAAGAATCGGAAGCTACCCGGTTGTTGAATTTTCGGCTTGAGGATGAATCTCACCAGAAGATTAGGAAAAGGGTACTTCAGAAGTTGAACACATTGTTTGGAGGCTCTGAT…
CqbHLH109	AUR62023449-RA	pep	MGGGVVWNEEDKAMIASILGTRAFDYLISSPFTAETSLVSLENNENIQNKLSDLVERPNASNFSWNYGFFWQISRAKSGEVVLSWGDGYCREPREGEESEATRLLNFRLEDESHQKIRKRVLQKLNTLFGGSDDDNLACRLDRVTDMEMFFLVSMYFSFPRGEGGPGSCFASGKHVWESDLLRAKSDFCVRSFLAKSAGIQTVILIPTESGVVELGSVRAIGENHNVLKALKYAFSTPPAPVVHPKPAPVFPMNLNTTVRPPFREKLAVKRMEDRHWDGYANGNKLSFTGQSPRNNGIQSVQCTNWANIPGVKHATATELYSPQNTRLQEYVNGIRSEYRLNQFHQQKPAQMEIDFTGATSRPTVASQPGSAESEHSDPEVSGRDDRAGPSDDRKPRKR…
CqbHLH110	AUR62022652-RA	CDS	ATGCAAGACACAGCTGGCGGCGGAGGTGGTGGAGGAGGAAACGAGTTGACTCGGGCGAGTGGACTCGCTCGATTCCGTTCAGCACCAGCAACATGGTTAGATGCACTTCTAGAAGATGATGATTCGTTGAAACTTTCAGGCCCACATAATACCCACCAAGGTGGGCTCACCCAACTCCTCACCGCCGGAACTAATACTTCTTCAGCTGCTGGGCCCGGCCCAATTCCGGTGTCTCGGCCCAATACTTCCTACAACATCTCGCCGGCTGATCCGGGGTTCTTTGAAGGTGGTGGGGCCCAACCGCCGGGGAATACGGTGGCGTTTCAGAGGATGAATAGTTCTCCGGCGGAGTTCTTGAGTGCGAATATTGATGGGTATTTCTCGAGTTTTGGGATTCCT…
CqbHLH110	AUR62022652-RA	pep	MQDTAGGGGGGGGNELTRASGLARFRSAPATWLDALLEDDDSLKLSGPHNTHQGGLTQLLTAGTNTSSAAGPGPIPVSRPNTSYNISPADPGFFEGGGAQPPGNTVAFQRMNSSPAEFLSANIDGYFSSFGIPSNYDFGGSGGGGGGSSVDVSGSGKRLRENDSEQHSPNFSSHRRGEQSGQLSTASSLVEMEMEKLLEDSVPCRVRAKRGCATHPRSIAERVRRTRISDRIRKLQELVPNMDKQTNTADMLEEAVEYVKNLQRQIQDLTEQQKKCKCVAKS*
CqbHLH111	AUR62022659-RA	CDS	ATGGATGAAAACGTGGTATTTTCATCATCTTCATCGTCTTCTTTGATATCACCATCTCCACAAACGCTTAAACAACAACTCGAGTTTTTATTACAAAACCAGCAACACTGGTGGAATTATGCCATCTTTTGGCAAACATGTACAAATAACAATAACAACGTTGTCAACCCTAGTTGCTCACTTTCCCTTGTGTGGGGAGAGGGCCATTTTCAGGGCATCAATAACCCAACAACAAGGCCCAAGAAGAAGCCCAACTTAGTTCTTAGTGATGACTTTGATGATGGTGGTTCTTCCATGGATGACGTAGTCACTGATGCTGAGTGGTTTTACATGACGTCACCTTCCAAGTCATACCCTTTCAAGCAAAGAGCTAGTGGGGGTGGAAGTTCAGGTACTTTG…
CqbHLH111	AUR62022659-RA	pep	MDENVVFSSSSSSSLISPSPQTLKQQLEFLLQNQQHWWNYAIFWQTCTNNNNNVVNPSCSLSLVWGEGHFQGINNPTTRPKKKPNLVLSDDFDDGGSSMDDVVTDAEWFYMTSPSKSYPFKQRASGGGSSGTLAKAFTTGSLVWLSGAHSLRLYNCERAKEAHSHGLHTLVCIPVPNGVLELGSVEVIEENWALIQQAHFLFGPLSNFDIGPTKPGLSLGGGEDISFHDSGLIGAFNTNQAQPASFMGPSEEYDDSDEPLSRQRVVRKRGRRPGTAREGQATVVNHVEAERQRREKMNSRFYALRAVVPMVSRMDKASLLADAVSYINELKDKVNVLESQLQMMKVDCNMFSSITNDTGLCSPSGINCNNNIYNSKIPLEIDVRVLGNEAMIRVQCENV…
CqbHLH112	AUR62022678-RA	CDS	TCTACTAAGAAGACGCAATTCGTGAAAACATGCACTACTGCACCGGCTGCGGCTCCGGTGAAAGAGAAGAGGAAGAGGAAGAGAGCGACGAGGCCGGCGAAGAACAAACAAGAGGTTGAGACTCAAAGAATGACACACATTGCTGTTGAGCGCAACCGCCGTCGTCAGATGAATGAACATCTTAATGCCCTTCGTTCTCTCATGCCTCCTTCCTATGTTCAAAGGGGTGACCAAGCATCAATTATAGGAGGAGCAATAGATTTTGTAAAGGAATTGGAACAAATGCTACAATCTCTACAAGCTCAAAAGAAAATGAGGCAAACTGAAGAAAACGGCGACGTTTCAGTCAGTCCATCCTCTTCTAATTTGAACAATCTAAGCATTAATAGTAACATGTTC…
CqbHLH112	AUR62022678-RA	pep	STKKTQFVKTCTTAPAAAPVKEKRKRKRATRPAKNKQEVETQRMTHIAVERNRRRQMNEHLNALRSLMPPSYVQRGDQASIIGGAIDFVKELEQMLQSLQAQKKMRQTEENGDVSVSPSSSNLNNLSINSNMFMASPSFHSLEDGKGNGESGEGSIRKSNEEFSAEKKTGIAEIEVVVIQNHVNLKIKCQRRQGQLIKAIVAFEELRLTVLHLNITSLHTLVHYSFNLKIEDDCKLGTADDVARAVHQIFSLINLS*
CqbHLH113	AUR62038015-RA	CDS	ATGGAATTCCAAAACCCTAATCTTGGGAATAACAATAATGGATTCAGTACTACTGCTACCCATTTACCAATGTTACCAAACTGTAATCCTAATCCAAACGATCATGATCCAAATTCATGGGGTCCCACTAATTTGGCCCATGAAATTGGTAATGGGTTTACTCATTTTGATGAAAATTTACAACCAACAACTGAGCTTCTTACACTTCTACACTTGCCTAGATGTTCTTTTACATCCTCTACCACCAACACCACCTCATTATCCTTTGGGAAGCCGTCGTCCCCTCCACCGCCTTCGGGTTCGGCTTTAGGCTTCCTAGGGGATCTTAATCCACCTATGATGACGCTGCCACACGGCGGCGGGTATAATACCGGAAGAGGGACTAGTGGGATTGTGGGA…
CqbHLH113	AUR62038015-RA	pep	MEFQNPNLGNNNNGFSTTATHLPMLPNCNPNPNDHDPNSWGPTNLAHEIGNGFTHFDENLQPTTELLTLLHLPRCSFTSSTTNTTSLSFGKPSSPPPPSGSALGFLGDLNPPMMTLPHGGGYNTGRGTSGIVGNGSSSSLFGGLDDGERNTINGIYQDGDHHIHGNGVFEFSKGDVKGGKCPKNFVTERQRRQNFNDKYQHLRSLVPNQTKGDRASIVWDAINHINELRRTVGELKLLVEKKRMSKERLKRHKTEHQDTPAGGTTSTGGGDHNSNGVDGPAAVKPDPDEEFSGSAAIQLRSSWIQRKCKDTEVDVRIVDDDVTIKLVQRKKINCLLFVSRTLDELQLDLRHVAGGHVGDYYSYLFNSKICEGSSVYASAIANTLIEVVERQYAAASVAV…
CqbHLH114	AUR62038049-RA	CDS	atgtcttcaccaatatcttcaagttcgagcacaattgatcctcagatggctaataatgctcaaaatggtagtcctcggttcaacgttgatcatgatttgcaacagtctaatgatctcaaactttgcaacattcctaataataatctttcatcttttaacaataataatggagtcccagctgattcaaagaactacattatggagcaacaatcaactcatcaaatgccatctaaaaaaccacggttcgaaccacgcgcttcttgccctccttttaaggtaaggaaagagaagttaggagatagaatcgcggctcttcaacaactagtggcaccctttggcaagacagatacagcttccgtattgatggaagcgattggatacatcaaattcctccaaaac…
CqbHLH114	AUR62038049-RA	pep	MSSPISSSSSTIDPQMANNAQNGSPRFNVDHDLQQSNDLKLCNIPNNNLSSFNNNNGVPADSKNYIMEQQSTHQMPSKKPRFEPRASCPPFKVRKEKLGDRIAALQQLVAPFGKTDTASVLMEAIGYIKFLQNQVEVKDDEFCVSDESILTDDLRSRGLCLVPQSCMSYINLASDATINGGIWPSPNFNPAGF*
CqbHLH115	AUR62034506-RA	CDS	ATGTCTTCACCAATATCTTCAAGTTCGAGCACAATTGATCCTCAGATGGCTAATAATGCTCAAAATGGTTTCGATCTATTCGCTACTGCTCGATTTTTAAGTGGAGAGACTCTTAACAATCATTCCTCTTCGGGTAATAATCTCCTAGAGCTGTTTGAAGGTAGTCCTCGGTTCAACGTTGATCATGATTTGCAACAGTCTAATGATCTCAAACTTTGCAACATTCCTAATAATAATCTTTCATCTTTTAACAATAATAATGGAGTCCCAGCTGATTCAAAGAACTACATTATGGAGCAACAATCAACTCATCAAATGCCATCTAAAAAACCACGGTTCGAACCACGCGCTTCTTGCCCTCCTTTTAAGGTAAGGAAAGAGAAGTTAGGAGATAGAATC…
CqbHLH115	AUR62034506-RA	pep	MSSPISSSSSTIDPQMANNAQNGFDLFATARFLSGETLNNHSSSGNNLLELFEGSPRFNVDHDLQQSNDLKLCNIPNNNLSSFNNNNGVPADSKNYIMEQQSTHQMPSKKPRFEPRASCPPFKVRKEKLGDRIAALQQLVAPFGKTDTASVLMEAIGYIKFLQNQVETLSVPYMKSSSHNKSSNTTQRVKDDEFCVSDESILTDDLRSRGLCLVPQSCMSYINLASDATINGGIWPSPNFNPAGF*
CqbHLH116	AUR62019010-RA	CDS	ATGGTGTGCCAAGCAGCTAGTCAGACAAGATTTCGGGCTTTGAAACACGAAAATGGAGTTGCTGGTTTTGCTACCATCATAGTTAGAGTCATTGCTTGCTTCCAACCTCTGCGTAATTGTCAGCTTTTGATCATGAATGTATTGTCTAATATATTGCTGTTGATTTGGGAATTTTCAGGCCGAATACTTTCGTCATTTGCTCAAGCCAGTAACGTAGATAAGATATTAGTTCTGTATTTTGGGGGTTTAGTTCAGCTGGGTTTCTTAGTTTTTACTACATCTTGGATAATTCTACAAGCAATCACAAAGCGAGGCTTTCATTTCGCTTTTGTTGTGTTGTTTGGCTTGATGGAAAAGGACTTCGAGTCCTGGTTGCATCAACGGCAACCGAATATGCAG…
CqbHLH116	AUR62019010-RA	pep	MVCQAASQTRFRALKHENGVAGFATIIVRVIACFQPLRNCQLLIMNVLSNILLLIWEFSGRILSSFAQASNVDKILVLYFGGLVQLGFLVFTTSWIILQAITKRGFHFAFVVLFGLMEKDFESWLHQRQPNMQFPNAKSLKLPFDIGMQNTGIPCAMPCTNAAPVSGALPSFGYTGPHDFKVGQSKEPYGWFYCLPRFRQGLVPDTMLHDKFMPEIGFTGKAPAAAIENHVETNVSPTDAQRAQKQFLVFDRTGNKTTLILSSMVGASSQPLNSWNQKSSCYYNNVKECELGDGSNGPFYSGPNLTDDLNDGNEISVMHEDSEDIDALLSSDDEGCYSDGEETSTGRSPSTMTAYEKQDWYEDNEDMDEVASSGGPSKRQKLSDNSYEVPSVTYAASSL…
CqbHLH117	AUR62018984-RA	CDS	ATGTATGTTACTACTGCTGGCTATTCTTCGCCGGAAGATAATTTGTGTCTATCTGGCGAAGCCCCGCTGCCGTCTACAGCTGCCGAAACCCCTGAAAGTGGTGGGGTTCGGAGGAAGAGACGGCGGCGGAGTTGTAAAAACAAAGAGGAAGTGGAACACCAAAGGATGACTCACATTGCTGTGGAGCGAAATCGCCGAAAACAGATGAATGAGTATCTTGCTGTTATTAGGTCCTTGATGCCTCCTTCCTATGTTCAAAGGGTCGAGGAAGGATGCCAATTGAATTCAGTTGATGATATCGCGGCGGCTGCTAATCATATTCTTGGTCAAATTAAAGAGGAAGCTGTAGATCGGTCACTTTAA
CqbHLH117	AUR62018984-RA	pep	MYVTTAGYSSPEDNLCLSGEAPLPSTAAETPESGGVRRKRRRRSCKNKEEVEHQRMTHIAVERNRRKQMNEYLAVIRSLMPPSYVQRVEEGCQLNSVDDIAAAANHILGQIKEEAVDRSL*
CqbHLH118	AUR62038801-RA	CDS	ATGGGGATGTTCCTTGATGGAGAGTGGGAATCGATTTGCAAACTTTTTACAGTAGATGAGTTCCCTGATCTCGCTGCTAATTTTCTTGATTACTTTTCACCTGAAAGTAAGCACGACATTGATACTCTGGCTTATGATGTACAATCAAGTATTTCTCATGCTGAAAAAAAAGCTGTTCCTCATGTTGACATTTTATCCTGCATTGATTTCTCAATGCTGAACGGGGAATTTGATGCCTCGTTAGGCTTATTGTTTCCTAATGATACTCTAACTGACACCTCAACGTTTGACAACGTTGTCAATATTAATACTTCTGTTGATATGTCATCACCCAACACTGAGCTGACCCTTAAGAGAAAGCGTGAGGTGCCAGTGGCTCCAGACGATGATAAAGATAAA…
CqbHLH118	AUR62038801-RA	pep	MGMFLDGEWESICKLFTVDEFPDLAANFLDYFSPESKHDIDTLAYDVQSSISHAEKKAVPHVDILSCIDFSMLNGEFDASLGLLFPNDTLTDTSTFDNVVNINTSVDMSSPNTELTLKRKREVPVAPDDDKDKRSSLMETPKKNARISKTTQKAMRKTTKKTDEHPTPTVNTRKNNEIADSNSVDSNPCVSEEINETEDSTFNITESTTSTGKKRASRGAATDPQSLYARKRRIRINERLRILQNLVPNGTKVDISTMLEEAFHYIKFLQLQIRLLSSDDLWMYAPLAYNGLDVGAYGRMPPFLGH*
CqbHLH119	AUR62038798-RA	CDS	ATGGGGATGTTCCTTGATGGAGAGTGGGAATCGATTTGCAAACTTTTTACAGTAGATGAGTTCCCTGATCTCGCTGCTGATTTTCTTGATTACTTTTCACCTGAAAGTAAGCACGACAATGATAGTCTGGCTTATGCTGTACTATCAAGTAATCCTCATGCTGAAAAAAAAGCTTTTCCTCATGTTGATATGAATTCGTTGTCTTCGTTATGTGGTTGGATTTCTAAACCTCCACACAATTTTTTAGAAAGAAAGAGTCATACTAATAATAGTGCTCATTGTGTTGATGATTTGCGAGTATCTACTGACATTTTATCCTGCATTGATTTCTCAATGGTGAACGGGGAAATTGATGCCTCGTTAGGCTTATTGTTTCCTAATGATACTCTAACTGACACC…
CqbHLH119	AUR62038798-RA	pep	MGMFLDGEWESICKLFTVDEFPDLAADFLDYFSPESKHDNDSLAYAVLSSNPHAEKKAFPHVDMNSLSSLCGWISKPPHNFLERKSHTNNSAHCVDDLRVSTDILSCIDFSMVNGEIDASLGLLFPNDTLTDTSTFDNVVNINTFVDMSSPNTELTLKRKREVPMAPDDDKDERSSLMETPKKNARISKTTQKAMRKTTQKTDEHATPTVYTKENNEIANSNAFDSNPCLSEEINETEDSTSNITESTTSTGKKRASRGAATDPQSLYARKRRMRINERLRILQNLVPNGTKVDISTMLEEAFHYIKFLQLQIRLLSSDDLWMYAPLAYNGLDVGAYGRMPPFLGL*
CqbHLH120	AUR62043211-RA	CDS	ATGGCAGCGATGCGAGAGATGATATTCCGAATAGCAGCGATGCAGCCGATCTACATCGACCCAGAATCAGTAAAGCTGCCTAAGAGAAGAAATGTAAGAATCTCAAAGGATCCGCAGAGTGTTGCTGCTCGGCATAGGAGGGAGAGAATCAGCGAGCGAGTTAGGATCCTGCAGAGACTCGTACCTGGAGGTACGAAGATGGACACTGCATCAATGTTGGACGAAGCTATTCATTACGTCAAGTTCTTGAAGAATCAGGTGCAGTCCCTTGAGCGAGCAGCTGTCAATAACCACCGTCCCATTCCGGCCTCTACCGGGCTCGGATTTCCCGTGGCTGTGGCTAGCGGCGGTAATGGTTATCATCAAGTTCATATGAATGTTGCAACTCATAATGTCCAG…
CqbHLH120	AUR62043211-RA	pep	MAAMREMIFRIAAMQPIYIDPESVKLPKRRNVRISKDPQSVAARHRRERISERVRILQRLVPGGTKMDTASMLDEAIHYVKFLKNQVQSLERAAVNNHRPIPASTGLGFPVAVASGGNGYHQVHMNVATHNVQHYLDA*
CqbHLH121	AUR62035463-RA	CDS	ATGGAGGGGATCGATGATGCAGATTGTCAAAGCGAGGAGGAAACTCGTATGCAGTCTGCTTCAGGTAAGAGTTCGTCGAAGCGTAGCAGAGCAGCTGAGGTTCATAACATGTCTGAAAAGAGAAGGCGACAGAGGATTAATGAGAAAATGAAAGCACTGCAGAAATTGATTCCCAACTCCAATAAGACAGATAAGGCTTCAATGTTGGATGAAGCTATCGAATATTTAAAACAGCTTCAGCTACAGGTTCAGATGCTAACCTTGAGAAATGGTTCAAGTTCACATCCCTTTTACGTACCAGGAGCGATGCAGCTTCCATCTGCAGCACAACTTGATGAGGCCAACAGCAGTAGAGCAGGATCCTTCACAGCTGATCAAGAAGCTCCCATGCAGGCAATG…
CqbHLH121	AUR62035463-RA	pep	MEGIDDADCQSEEETRMQSASGKSSSKRSRAAEVHNMSEKRRRQRINEKMKALQKLIPNSNKTDKASMLDEAIEYLKQLQLQVQMLTLRNGSSSHPFYVPGAMQLPSAAQLDEANSSRAGSFTADQEAPMQAMFNLSSKPAFSDYKLLMTRMSENNSSAQPFHLNPSMTVHYRPFNASMPSKVLCKDPALPQLQLDMSHCGQSSSSGISS*
CqbHLH122	AUR62035415-RA	CDS	ATGGCTGAAAGGAGGAGAAGAAAGAGATTGAATGACCGTCTTTCCATGCTTAGATCCGTTGTTCCTAAGATTAGTAAGATGGATAGAACATCTATACTTGGTGATACAATTGATTATATGAAGGAGCTATTAGAAAGGATTAACAAGTTGCAAGAAGAGATAGATGTGGGTTCTAACAATAATCAATTGAATGTTATGAGCATTTTCAAAGATGCCAAGCCAAATGATGTCCTTGTCAGGAACTCACCAAAGTTTGATGTAGAGAGGAGAAACTTGGATACAAGGGTGGAGATTTGTTGTGCAGGGAAACCTGGACTTCTACTATCAACTGTAGCTACACTAGAAGCATTGGGTCTTGAAATACAACAATGTGTTATAAGTTGTTTTAATGATTTTTCA…
CqbHLH122	AUR62035415-RA	pep	MAERRRRKRLNDRLSMLRSVVPKISKMDRTSILGDTIDYMKELLERINKLQEEIDVGSNNNQLNVMSIFKDAKPNDVLVRNSPKFDVERRNLDTRVEICCAGKPGLLLSTVATLEALGLEIQQCVISCFNDFSLQASCCEEMEQKSLINSEEIKQALFRNAGYGGSLKSGMRSWKRYDRSSMMQDDYCALSFERGKRGRGDLEDVEEVNCSVKKAMTDSANLTENATETRKRRHKETLDRAVPITCLMIATMELGLQKRFED*
CqbHLH123	AUR62034991-RA	CDS	ATGGGTGATGATGGGAGTAGTAGTCAAATGGGGTTCCATTATAATGGTGAAATTATACCCAATTCGCCGTCTTCGGGTATGATCTCAAGATCTACGACATTAAGTTCAATTTATGGTTCTAATTGGGATCAAATGGTTTCACTTGGTAATCAAAGTGGAAATTATGGTGCTTCTTCTATGGTTTCTAGTGGCGAATTGACAAAATCGTCTTCCTATCCTTTGTTAATTGAATCCCAAGGGGTTAGCAGTTCACACCTTGGTAACTACCCTGCTGATCCGAACCTTGCTCATCAGATGTTGCCAAAGCTTCCGATGTTTGGGGGCCGGAATTTCCCTGAAATTGTTGGTCCTTTTGGATTACATGGGGGTTCACAGTCTCACTTTCCTCAATCATATGCC…
CqbHLH123	AUR62034991-RA	pep	MGDDGSSSQMGFHYNGEIIPNSPSSGMISRSTTLSSIYGSNWDQMVSLGNQSGNYGASSMVSSGELTKSSSYPLLIESQGVSSSHLGNYPADPNLAHQMLPKLPMFGGRNFPEIVGPFGLHGGSQSHFPQSYASNRRGIDENSSANVTQTERGCQIADGRAVGVSPNGKRKRDSESPSPTNETTDGDPQKDNSSDVSGQKGHDDQKKRNEPNAVANSSSPQAGKQVKDNSQSEEAPKQNYIHVRARRGQATNSHSLAERVRREKISERMRLLQELVPGCNKITGKAVMLDEIINYVQSLQQQVEFLSMKLSTVNPELNFDIERLLTKDILHSRGNESSALGFNQGMGSAHPFSQGIHQSLTAMPNSALQYHHMPQAVWDSDLQSLLHMGFDSNSAVGGL…
CqbHLH124	AUR62020815-RA	CDS	GCGGCCACTGAAGCAGGAGGGAGATTTTCTGCCAATGTAGATGACTCTTCTGCTACAAATAATAATTCATTGCTGCCTTATCATCAACCTCACGGGAGCGGATCAGTTATGCCCAACATTAACATGGATAGGACACTGAGCTTTGCAGATGTTATGCAGTTTGCAGATTTTGGGCCAAAGTTGGCACTTAACCATCCTAGGCAGCATCATGATATTCAGGAGAATAGCAACGCGGATCAAGAGGACGACCACACCATCACTGGGATAGACCCTGTTTATTTCCTCAAGTTTCCTGTACTTAGTAACTCACATATGGTCCCAGGTCATAATAATACAAGCAGTATTCACGATGATAGCAATACTCCAACCAATAACAGTATTAATGATAGAGATGGAGGA…
CqbHLH124	AUR62020815-RA	pep	AATEAGGRFSANVDDSSATNNNSLLPYHQPHGSGSVMPNINMDRTLSFADVMQFADFGPKLALNHPRQHHDIQENSNADQEDDHTITGIDPVYFLKFPVLSNSHMVPGHNNTSSIHDDSNTPTNNSINDRDGGFGDPLQDFRDREYGEDAAAATAGVLSTSTNNLSNPVQLEFLGNATNDDNNLMGLSTGERIGAEGGAAAGTMGHNNKSSSSSSKRKRPRSIKTNEEVESQRMTHIAVERNRRKQMNEHLRVLRSLMPSSYVQRGDQASIIGGAIEFVRELEQLLQCLESQKRRRLYGDQPRAMGDSSTSSSSTALGLVQQTPQVQPPLAFPPPMGTQYHHQDDDQLRLLDHQLDPMATPTPTPAGLLREETAESKSCFADVEVKVLGFDALIKILSR…
CqbHLH125	AUR62020904-RA	CDS	ATGGAAAAAGAACTAAATTGCTCAAATTTGATGGAAATTTCAGGTGAACAGCTCTCAAATTGCTATTTCCACCCCAATTGGGAGAATTCAATTGACCAAAATGACCCTTTCGAGTCTGCCCTCAGTTCCATTGTATCTTCCCCTACCACGGCAGGCGTAGCTCAAAAAAATGGTCCTGGCGAGGGTACGATGATCAGGGAGTTGATCGGACGACTAGGAAGTATTTGTGATTCTGCTGGTGAGGTTGAGGTAGAAAATGAGGAATCAAATGCTAAAAGAAGTAAATTAGATGAAAAAGATGGTAAAAAGGAAAATACAGAGCAAAATGCAGGGGAGTCTAATAAGGAAGTAACAAAGCCTGAGCCTCCAAAGGACTACATACATGTCAGAGCTAGGAGA…
CqbHLH125	AUR62020904-RA	pep	MEKELNCSNLMEISGEQLSNCYFHPNWENSIDQNDPFESALSSIVSSPTTAGVAQKNGPGEGTMIRELIGRLGSICDSAGEVEVENEESNAKRSKLDEKDGKKENTEQNAGESNKEVTKPEPPKDYIHVRARRGQATDSHSLAERVRREKISERMKFLQDLVPGCNKVTGKATVLDEIINYVQSLQRQVEFLSMKLATVNPRMEFNMEALLSKDMFQSRGSSVPQTMYQIDQNSAAQAFPYGYQSNQQMSLPLPNGVENPFSANPMNVSGIRRNPSIPMPSMEGFIDSMTQLPNLWEDDLQSLVQMGIAQNQTPADEVSIEVTLSRCHEDTKSRFTKDEGSRAEGRLLNLVTAANCRRTVDEQTARRTDEVTNTRSHEGGRTKAQGRLLNLVTAAKCEL…
CqbHLH126	AUR62030298-RA	CDS	ATGGAGATTTACCGTAGTAGCGGAAGCTGCAGCGCGTCGTTTTATACAGGGTTACTGAATGAAACGACAGAAGCAAAAGCGTTAGCTGCTTCAAGGATTCATCATAAAGAAGCTGAGAAAAGGAGGAGAGAGAGAATTAATTCTCACCTTGATCGTCTTCGTTCTATTCTTCCCTGCACTTCTAAAACAGACAAAGCAACGCTCCTTTCCAAGGTGGTTCAGCGAGTGTTGGAGCTAAAACGGCAAACCTCGGAGCTTAATGAGCTAGACAACTTAATGATACCGTCCGAAAACGACGAGCCTGATCTATTTGCTGATCTTAATGGGGTGTTGAGTTCTTTAAATTTAAAGACTCTTCGGGCCGAGGTTTCGTCCCTTGGTGGTAGGATTCAAAGTGTG…
CqbHLH126	AUR62030298-RA	pep	MEIYRSSGSCSASFYTGLLNETTEAKALAASRIHHKEAEKRRRERINSHLDRLRSILPCTSKTDKATLLSKVVQRVLELKRQTSELNELDNLMIPSENDEPDLFADLNGVLSSLNLKTLRAEVSSLGGRIQSVFIVSADNNSVQSDECAVFLRDALKGVVQRSGSDERLKRRRRVFDTAGEC*
CqbHLH127	AUR62030326-RA	CDS	ATGTTGGCAATGTCTCCTTTGTTATGCCCTACTAATTTAGGATGGGAGTATCCCTTAGAATTAGACACAAACCAAGATTTTGATAATTTCGATTTTGATATTGATTCTATGTTTCTTGCTACTTCTCAAGCTCAAGATTGTGGCGTTAGTCATCAAGTAGTGTCTAGTGATCATGTTAAGAAAAGCGAATCGCCACAAAATACAAGCTCAATAGATCAATTTGATAATAATCCTTTGTTATCGAAGAAGCTTAATCATAATGCAAGTGAAAGAGATCGAAGAAAGAAGATCAATGACATGTATTCCTCTCTACGTGCTTTGCTCCCTGCAACTGATCAGAGGAAAAAACTAAGCATTCCAGCAACAGTTGGACGTGTGCTTGAATATATACCTCAACTA…
CqbHLH127	AUR62030326-RA	pep	MLAMSPLLCPTNLGWEYPLELDTNQDFDNFDFDIDSMFLATSQAQDCGVSHQVVSSDHVKKSESPQNTSSIDQFDNNPLLSKKLNHNASERDRRKKINDMYSSLRALLPATDQRKKLSIPATVGRVLEYIPQLQKEVDKLARKKEVFLSKISALQGNVGKIIQEENPKKCIIDETTSCSISSNKLGDKEMVIQISTVERISICEVLLVLEKNGYLVIDVSSFQSFGGRTFYNIHLWTEGGQGKYNVNFEKLNEVLLSLLQEQKQMQMQMYS*
CqbHLH128	AUR62030329-RA	CDS	ATGTGTCCTTTTGTACCCACTTTAGGATTGGAGTATCCTATAGAATTAGAAACATATGACCAAGTTTTACTAGATAATAATTATCTAAACTTGGACTCCATTTTTCTTCCTAATATTTTGTTGTCTCAAGCTCAAGATGATAGCAATAATAATCTTGTTAAGATTAAGCAAAGAAAATCGCCGCTAAGTACAAGTTTAGCCGATCATCAGTTTGGGGCAGCCGTGACAACGACCACAACAATGAAGAGAAAAATTAATCATAACGCTAGTGAGAGAGATCGGAGGAAGAAGATTAATGTCTTGTATTCTTCTCTACGTGACTTGCTTCCTCCTACTGATCAAATTGTAAAATGTGGACTCCATGACGCTGATGAGCAGTTTCTCTACAGCGCCGACTTT…
CqbHLH128	AUR62030329-RA	pep	MCPFVPTLGLEYPIELETYDQVLLDNNYLNLDSIFLPNILLSQAQDDSNNNLVKIKQRKSPLSTSLADHQFGAAVTTTTTMKRKINHNASERDRRKKINVLYSSLRDLLPPTDQIVKCGLHDADEQFLYSADFDIIQFIDAMLQYVMETQE*
CqbHLH129	AUR62030330-RA	CDS	ATGTTGGCAATGTCTCCTTTATGCCCTACTAATTTAGGATGGGAGTATCCCTTAGATTTAGACACAAACCAAGCTTTATTTGATAACTTAGATTTCGATTTTGATACCATGTTTCTTGCTAATATTTCATCTTCCCAAGCTCAAGATTGTGAAGTTAATCATCAAGTGTCGAGTGATGATCATGGTAAGCGTAGCGAATCGCCACAAGGTACAAGCTCAACAGATCAACTTGATAATAATCCCTTGTTATCCAAGAAGCTTAATCATAATGCAAGTGAGCGAGATCGAAGAAAGAAGATTAATAACATGTATTCTTCTCTACGTGCTTCGCTTCCTGGAATTGATCAAAGGATGGAAGGAAGCAATGTTGTAAGCTTTGAAAAAATGAATGTAGAGCTG…
CqbHLH129	AUR62030330-RA	pep	MLAMSPLCPTNLGWEYPLDLDTNQALFDNLDFDFDTMFLANISSSQAQDCEVNHQVSSDDHGKRSESPQGTSSTDQLDNNPLLSKKLNHNASERDRRKKINNMYSSLRASLPGIDQRMEGSNVVSFEKMNVELSSLLQMKQMQMEVPISRWEYPLGLDPRQPLDNLDFDSIFLANISSTSQTRDYEDNQMSSDQAKRSESPQGTSSTDQFGKNPSISKKLNHNASERDRRKKINNMYSSLRSLLPTNDQRKKLSIPATVERVLGYIPQLQKEVEDLVHKKEDLLSKTSILQGNARKIVQEENPNKCIINKTTSCSISSNKLGDKELVIQISAFERISISEVLLMLEENGYLVLDVSSFQSFGGTTFYNIHLWIQGNCNINFEKLNEALMFQLQKQQIMH…
CqbHLH130	AUR62030331-RA	CDS	ATGTCTTCCATTTGCCCTACTTATTTAGGATGGGAATATCCCATAGAATTAGGTACAAACCAAGGTTTTAATAATGTTGACTTAGATGCTGTATTTCTTCTTAATTTTTCATCTTCTCAATCTCAAGATTACCAATTTCAAGTGTATGATCATGTTAAGCGTAGCGAATTGCCACAAGATACAAGCTCAACCGATCATCAATTTGATATTAACCCTGTGTTATCTAAGAAACTTAGTCATAATGCAAGCGAACGCGTTCGAAGAAAGAAGATTAGCAACTTGTATTCATCTCTACGTGCTTTACTTCCTTCTTCTGATCATAAGATGGGAGGAAACTATACCGCAAAGTTCGAAAATTTAAATGAAGTGTTGATGTCCTTGCTTAAGGAGCAAAAGCAT…
CqbHLH130	AUR62030331-RA	pep	MSSICPTYLGWEYPIELGTNQGFNNVDLDAVFLLNFSSSQSQDYQFQVYDHVKRSELPQDTSSTDHQFDINPVLSKKLSHNASERVRRKKISNLYSSLRALLPSSDHKMGGNYTAKFENLNEVLMSLLKEQKHMQAYY*
CqbHLH131	AUR62024373-RA	CDS	ATGGAGAATAACACCAGTTACCCATTTGGGGAAGAGTTTCAGAAGCTCATTATTGCGCCGGAAAATGGAAATTCCTTCACTGCCCTTCTTGGGTTACCCCCTAATCAAGCTATGGAGCTTCTCACCGACGATTCTTCTGCCGCCGCCGCCGGTGCCGGTGCCAGCGGCGGCGGTGGTGGGGATGTGGTGAAACGACATCGTATTAGTGCGTTTAATCATTCTCTCTCCTCTTTGCCTGCTTTGCCGTCGAATCGAGCTCTCATTGAGCGAGCTGCGAAGTATTCTGTGTTTGCAAATGAGGATTCTTCTTCGCCGGAGTTGAAGGTGAAATCTGAGCCGTTGGATGATGCTGGGTCAAACCCTAATTCGGGTTCTGATCCGACGGCTGGGAGTGAGAGT…
CqbHLH131	AUR62024373-RA	pep	MENNTSYPFGEEFQKLIIAPENGNSFTALLGLPPNQAMELLTDDSSAAAAGAGASGGGGGDVVKRHRISAFNHSLSSLPALPSNRALIERAAKYSVFANEDSSSPELKVKSEPLDDAGSNPNSGSDPTAGSESDKEKPLKRKEREKKGKGSSKKNKATSEDDEKLPYVHARREKINARMKLLQELVPGCNKISGTALVLDEIINHVQYLQRQVEYLSMRLAAVNPRIDFNLDSLISGTESVMDCNLPNMTMPLMWPEIHVNGDRQQFQQQWHPLEALSQPVWVKEENHPNLVASENSLMTYDSPANSGASKCSWLSEDEPGLLQMNGVDHLNLNWVWFR*
CqbHLH132	AUR62024365-RA	CDS	ATGGTAGGCAGCGGCGGCGGTGGCGGTGGCGAACAGAGTAGTCAGTTACCTCCTCAATATCCGAAGATAAATACCTCAAGTTCAATGGATCGATCAACAATCAATCTCTTGACGACGAGACAGGGTAATTGTGGTTTGAATCTTAATCGCCAGAGTAGCTCCCCTGCTGGATTCTTCAATCATCTTAATAACACCCAAAATGGGTACACAATTATGAGGGGTATCGGGAACTTCAGAGTAGGGAACGGTACTAGTGGTGAATCTAGTCCTCGTGCAAGTAGGCTGAATATGAGCCTTATGCCACGAATTCCTGAGCTAGGAAATGAAATTGTAAAGGAAACAAGTGCAGATGAAGGGAAGTTCAGAAACCACGAAAGTGATGCAGGGTTTGACAGTACT…
CqbHLH132	AUR62024365-RA	pep	MVGSGGGGGGEQSSQLPPQYPKINTSSSMDRSTINLLTTRQGNCGLNLNRQSSSPAGFFNHLNNTQNGYTIMRGIGNFRVGNGTSGESSPRASRLNMSLMPRIPELGNEIVKETSADEGKFRNHESDAGFDSTSPTGYPFVPWNDSTSDASLHLSENGGITSRSAGLTHHLSLPKTSAEMAAVEKLLHFQDVVPCKVRAKRGCATHPRSIAERMRRNRISERMRKLQDLVPNMDKQTNTSDMLDLAVDYIKNLQNQYKVPFCSRPKDVEDL*
CqbHLH133	AUR62031987-RA	CDS	ATGTCTTCACTTTGCCCTACTTATTTAGGATGGGAATATCCCGTAGAATTAGGTACAAACCAAGGTTTTAATAATGTTGACTTAGATTCTGTATTTCTTCTTAATTTTTCATCATCTCAATCTCAAGAGTACAATTATCAACTGTATGATCATGTTAAGCGAAGCGAATCGCCACAAGATACAAGTTCAACAGATCATCAATTTGATATTAACCCTATGTTATCTAAGAAACTTAGTCATAATGCAAGTGAACGAGTAAGAAGAAAGAAGATCAGCAACTTATATTCATCTCTACGTGCTTTACTTCCTTCTGCTGATCAAAAGATGGGAGGAAGCTATACCTTAAAGTTCGAAAATTTAAATGAAGAGCTGATGTCCTTGCTTAAGGTGCAGAAGCAA…
CqbHLH133	AUR62031987-RA	pep	MSSLCPTYLGWEYPVELGTNQGFNNVDLDSVFLLNFSSSQSQEYNYQLYDHVKRSESPQDTSSTDHQFDINPMLSKKLSHNASERVRRKKISNLYSSLRALLPSADQKMGGSYTLKFENLNEELMSLLKVQKQMQVYC*
CqbHLH134	AUR62031986-RA	CDS	ATGTTAGCAATGTCTCCTTTATGCCCTACTAATTTAGGTTGGGATTATCCCTTAGAATTTGAGACAAACCAAGCTTTCAATAACTTCGATTTCGATGCTATGTTTCTTGCTAATTTTTCTTCTTCTCAAGCTCAAGATGATTGTGATGATAATCATCAAGTATCTAGTGATCATGCTAAGCGAAGCGAATCGCCACAAGGTACAAGCTCAACAGATCAAATTGATAATAATAATCCCTTGTTATCAAAGAAGCTTAATCATAATGCAAGTGAGAGAGATCGAAGAAAGAAGATCAATGACATGTATTCTTCTCTACGTGCTTTGCTCCCTGCAACTGATCAAAGGAAAAAGCTAAGCATACCATCGACAATAGCACGAGTGCTTGAGTATATACCTCAA…
CqbHLH134	AUR62031986-RA	pep	MLAMSPLCPTNLGWDYPLEFETNQAFNNFDFDAMFLANFSSSQAQDDCDDNHQVSSDHAKRSESPQGTSSTDQIDNNNPLLSKKLNHNASERDRRKKINDMYSSLRALLPATDQRKKLSIPSTIARVLEYIPQLQKQIEDLTHKKEGFTSKMSAILGNSGEFIQEQKHKRKCTTKETTSCSISSNKLGDKEMVIQISTYERISVSEVLLHLEKNGYVVIDVSSFQSFGGTTFYNIHLWMEGSYVVSIEKLNETLLSMLQKQQLQMQMEIIPIFVA*
CqbHLH135	AUR62031985-RA	CDS	ATGTTAGCAATGTCTTCTTTATGTCCTACTAATTTAGGTTGGGATTATCCCTTAGAATTAGAGACAAAACAACCTTTTGATAACTTCGATTTGGATTCGATATTTCTTGCTAATGTATCATCATCACAAACTCCAGATTACGAAGATAATCAAATGTCTAGTGATCAAGCTAAGCGAAGTGAATCACCACAAGGGGAAAATAAAGATGGGGATGGGTGGAAAAAGGGAGATGTGCGGGGAGAAATGGTGGTGGAACTGAATGCAGGAGATGAGATATTACTGGGTGAGAAAGCTACAGGGTATGATAAGGTGTTGGCGCCCGACCAAACCTTTACATTTGCAGCAGCTAAGGAGTCTTCTCCTAAGCCTAGTGGGGGGAGAGCGTTTACAAGAATAACT…
CqbHLH135	AUR62031985-RA	pep	MLAMSSLCPTNLGWDYPLELETKQPFDNFDLDSIFLANVSSSQTPDYEDNQMSSDQAKRSESPQGENKDGDGWKKGDVRGEMVVELNAGDEILLGEKATGYDKVLAPDQTFTFAAAKESSPKPSGGRAFTRITKVGVGRQGWDYPLELETKQPFDNFDLDSIFLANVSSSQTPDYEDNQMSSDQAKRSESPQGENKDGDGWKKGDVRGEMVVELNAGDEILLGEKATGYDKVLAPDQTFTFAAAKESSPKPSGGRAFTRITKVGVGRQGWDYPLELETKQPFDNFDLDSIFLANVSSSQTPDYEDNQMSSDQAKRSESPQGTSSTDQFNNNPSISKKLNHNASERDRRKKINNMYSSLRSLLPTNDQRIQGNCNINFEKLNEALMFQLQKQQMMQMHEI…
CqbHLH136	AUR62031984-RA	CDS	ATGTGTCCTTTTGTACCCACTTTAGGATTGGAGTATGCTATAGAATTAGAATTAGAAACATATGATCAAGTTTTACTAGATAATAATTATCTAAACTTGGACGCCATATTTCTTCCTAATATTTTGCTGTCTCAAGCTCAAGATGATAGTAATGATCATGTTAAGCTTAAGCAAAGAAAATCGTCGCTAAGTACAAGCTCAGCAGATCATCAGTTTGGTGCAGCCATGACTACGACGACCACAACAATGAAGAGAAAAATTAATCATAACGCTAGTGAGAGGGATCGGAGGAAGAAGATCAATGTCTTGTATTCTTCTCTACGTGACTTGCTTCCTGCTAATGATCAAATTAGAAGATTAAGCATTCCTGCGACTGTCGCACGGGTGCTGAAGTATATA…
CqbHLH136	AUR62031984-RA	pep	MCPFVPTLGLEYAIELELETYDQVLLDNNYLNLDAIFLPNILLSQAQDDSNDHVKLKQRKSSLSTSSADHQFGAAMTTTTTTMKRKINHNASERDRRKKINVLYSSLRDLLPANDQIRRLSIPATVARVLKYIPELQEEVKDLTHRKEELLSEISVLQGNNTRENIHEEKPKMDKIKEKSTSFSVSMNNLSDKEMVIQISTLFERVSLSEVLILLEKNGNVIIDVSSFQSFGGRFFYNIHLWLEENYVVNYDKLNEELLSLFQKQKQKLSTPCR*
CqbHLH137	AUR62038082-RA	CDS	ATGGATTCTACGTCCAAGACGACGTCGTCTTCGAATTTGATTCGACATAGTAGCTCTCCGGCGGGGTTTCTTAGTCATCTTGCTTCTGATATTGGATATTCTGTTCCAAAAGGATTTGATGTGAACTACAACAATGGACTAGCTGGGAATTCATCAATAGGTCATGATCAACACATGTTATCAAGGTTAGGCTCTCAATTGAGCTTCACAAGAAAAGATCATCATTCTCTCTCTCAAATTTCAGAGGTGAATGAGAGTGTTCTCGAAGGCATGAGCTCCCATGGCCATGATGATCATGAACGTAAGAGATCAGTTCCTTCACAGTCTCGGTCACCCTCTGGATTTTCATTGACTGCTTGGGATGACAGCAATGAAAACAACTTTGTTATTTCGACATCA…
CqbHLH137	AUR62038082-RA	pep	MDSTSKTTSSSNLIRHSSSPAGFLSHLASDIGYSVPKGFDVNYNNGLAGNSSIGHDQHMLSRLGSQLSFTRKDHHSLSQISEVNESVLEGMSSHGHDDHERKRSVPSQSRSPSGFSLTAWDDSNENNFVISTSSNKRGKTINDDILNGLGAIDSQQAMALEMATMERLMRVPENSVPCKIRAKRGFATHPRSIAERERRTRISGKLKKLQELVPNMDKQTSYSDMLDLAVQHIKGLQGQIEKLNEDLDHCTCGCKPNN*
CqbHLH138	AUR62023796-RA	CDS	ATGACCGAACTTAAGAGGAGTGTTGGGTCTATTGATCAGGATAGTTTCGCATCAGTTGCATCCAAGAGACAAAAGGTTGATATATCAATGTCGAGCAAGGAAAGAAAAGAAAAGCTTGGCGAAAAGATAACTACACTACAGCAGCTTGTTTCCCCATATGGCAAGACTGATACAGCCTCTGTCCTGCATGAGGCAATGGAGTACATCAGATTCCTGCATGAGCAAGTGAAGGTTTTGAGTGCTCCATACCTCAACAATACACCAGATACAATTATAGAGGAACAAGTACATTATAGCTTAAGAAGCAAAGGGTTGTGTCTCGTGCCAATCGAGTGTACTGCTGGATTGGCTCGCAGTAATGGTGCAGATATTTGGGCACCCATCAAAACTGGTTCCCCA…
CqbHLH138	AUR62023796-RA	pep	MTELKRSVGSIDQDSFASVASKRQKVDISMSSKERKEKLGEKITTLQQLVSPYGKTDTASVLHEAMEYIRFLHEQVKVLSAPYLNNTPDTIIEEQVHYSLRSKGLCLVPIECTAGLARSNGADIWAPIKTGSPRF*
CqbHLH139	AUR62000088-RA	CDS	ATGATGTATCATAGCCAATCAAAACCACCTTTGTCAAATCACCACAATACAGCAGTCAGTTCAGCAATGCAAAACACATTTAGGGCAGCAGCTGCTAGTTCAATGGGGATAGATTCCATACCCCATATGAAGACTGGAATTGGTGGGGGCATCAACAATAGTAATTCCGGCCTCACAAGGCATAGCAGCTCCCCGGCTGGATTTTTTGCAAATCTAAACATTGATACTGCTGGTTATGGCATGATGGGAGGAATGCGGAATTATGGGGGTAGTAATGTTCAAGTAAATTATTCATCGGGACAACCCTCTTCAACTTCGGAACTGGTGAATCAAAACTCAGATGTTGGGGCAAAAAGATTAAGGATGAATAGCCTAGATGAAAGAAAATTCAGCAATTCA…
CqbHLH139	AUR62000088-RA	pep	MMYHSQSKPPLSNHHNTAVSSAMQNTFRAAAASSMGIDSIPHMKTGIGGGINNSNSGLTRHSSSPAGFFANLNIDTAGYGMMGGMRNYGGSNVQVNYSSGQPSSTSELVNQNSDVGAKRLRMNSLDERKFSNSGNNPNDDSNYDFPMNSWDDSILSENFSGLDRVADEDIKVFPELNASENQDGEIKNRPPPLTHHLSLPKTLPELSNMERFLHFQDSTPLRIRAKRGCATHPRSIAERVRRTRISERMRKLQDLVPNMDKQTNTADMLDLAVDYIKELQKHVENLADNRAKCTCSR*
CqbHLH140	AUR62000483-RA	CDS	ATGCCAATGAAAATGGTTGATTGTATTATTGATGATGGGGTTAGCGTTGTTGATTCAGTCCTTTCAGATGGACTTGGCTTTGCCAGAAGAGAAGTTTATGTTGTGAAAGATACAATTTTGGTCTGTAATATGCCTTTAACTGAGCTTGTTAGGATGTTCAAAGGGAAAGTGGATGTCACCAATGAAGTTGCCTCTACTTCAATTGATCCTTCTTCTAGACCTGATACTGATTGTGTTGAGCTAATTTGGGAAAATGGTCAGATTATGATGCAAGGTAATAAAGCTAGAAAAAGTACTAATTCAAACAATTTTCAAACCTTTGGCCTCAAGTCTCAAGATGGTAGGAATGGTACTAATTGCTCGAAAATGGCCAAGTTTAGCACAATGGATTCTGTAATG…
CqbHLH140	AUR62000483-RA	pep	MPMKMVDCIIDDGVSVVDSVLSDGLGFARREVYVVKDTILVCNMPLTELVRMFKGKVDVTNEVASTSIDPSSRPDTDCVELIWENGQIMMQGNKARKSTNSNNFQTFGLKSQDGRNGTNCSKMAKFSTMDSVMSDFPMSVPSCEMGLDQDIDLVPWLNYPMEESLHNDYTSDFLNELSGVTINDLPTENHLAYRERKISFHGDGHDNSASLKHNDTSKDFSSNEKDNRGGSIEVPQFMFPFQQSVPRSGISDITGSNAGNTHHVGSRDSGLNPSSLSAFTSLRLQKLDAGQPSTTSSGFTNFPCFSRPAALSRANHVSVNPSKRLENGNKRCTLSSSYPANSTLVNLDSNYSQKELLSHNQSIMAPTNDKSITLPTKPPTEELLSANQPMCREDTAKNQ…
CqbHLH141	AUR62000871-RA	CDS	ATGACTCACATTGCTGTTGAGAGGAATAGAAGGAAGCAGATGAATGAGTACTTGAATGTGCTTAGATCTTTGATGCCTGAGTCTTATGTTCAAAGGGGAGACCAAGCTTCAATAGTTGGAGCAGCAATCAACTTTGTAAAGGAGCTAGAACATAACGTACAAAATTTGAGTGCAAAGAAGCAAATGAAAGAGAATCTCGAATCAAACGGTAACTCATCAAGCTCAACAATGCCCTTTGGAGAGTTCTTCACCTTTCCACAATTTTCTAGCAATAGCAACGTTGATAATGAAGATCAAACAAAGGCTAGCGACGCAACAAGCCCTCAACAACTTGATCATGCTAGTGTTCGAGGTAGTGGTGATAGTGGTGGGTTGGCCGCGGATGTAGAGGTGACAATG…
CqbHLH141	AUR62000871-RA	pep	MTHIAVERNRRKQMNEYLNVLRSLMPESYVQRGDQASIVGAAINFVKELEHNVQNLSAKKQMKENLESNGNSSSSTMPFGEFFTFPQFSSNSNVDNEDQTKASDATSPQQLDHASVRGSGDSGGLAADVEVTMVESHAHLKIRLRRPPKQLSKLVSGLHSLRLSILHLNVNTADDGVVLYSFSLKVEDESKLNSVDEIAREVYQLLGRIQE*
CqbHLH142	AUR62001007-RA	CDS	ATGGCGAATAATCAACCACATCATCATCATCATGAAGGGTTAGGAGATGAATTTTTTGAGCAAATATTATCAGTTCCGGGTTATAATACGGGTGGTGGAAGTGATGGTGGCGGGTTTGTAGGTGGCGGGTCGGGTGGAGGTGATGGGTCGTCAATTTTGTTGGGCTTGGGCCCAGGAGATGGGTCGGGTCATGGAGGTGTGAATGTTGGGCTTGGTATTAGTGGATTTAGAGGTGGAATGGGCTTGGGCTTGCCTTTGGGCCTGAATTTGGATCATGCATTTGGTCAGCTGCAACATCAGTCACTTCGTCCTGCACCTCCTTCTATTCAAGTTCATCGGACTTTCCAGGGTCACACAGCACCAGGACCAGCTCCCCCGATGTCACATCCACCCGCAATC…
CqbHLH142	AUR62001007-RA	pep	MANNQPHHHHHEGLGDEFFEQILSVPGYNTGGGSDGGGFVGGGSGGGDGSSILLGLGPGDGSGHGGVNVGLGISGFRGGMGLGLPLGLNLDHAFGQLQHQSLRPAPPSIQVHRTFQGHTAPGPAPPMSHPPAIRPRVRARRGQATDPHSIAERLRRERIAERMKALQELVPSCNKTDRAAMLDEIVDYVKFLRLQVKVLSMSRLGGAGAVAQLVADVPPSSAEGEGVDGAQAAWEKWSSDGTEQQVAKLMEQDIGAAMQFLQSKALCIMPVSLASAIFRSQPPPPDPPAIIKPEANPPP*
CqbHLH143	AUR62029280-RA	CDS	ATGGCTGAAGAATATTGTGGAGGAGCAAATTGGTGGGATTCAACTACATCAACTAATAGAAGTAGATTCGACGGTGGTAGTGGTGGCGGTGGCCGCTCCTCTTCTACTTCCTCTACTACGACGCTTGCTAATAGCGGTGGTGGAGCTGGTTACGGGTGGTTAACCGATGGACCGACGGCGGTGGACACTAAGTTGGATGCTTCTTCGCTTCAGCTCGTGGGGCTTGGTTTGTCCTCTCAAGCCATGGCAGAGTGGAACCAACAACAAACAGCTATACTGCCGAATTTCTTTTCATCGTTGCAAGGTGCTCAATTGCCTAACATGCCAACATTTGAAGAGAAACCAAAGACTACAATGGAGGTGAGAGATACGAGCTCAATGACGAAAAAGAGTGGTTCC…
CqbHLH143	AUR62029280-RA	pep	MAEEYCGGANWWDSTTSTNRSRFDGGSGGGGRSSSTSSTTTLANSGGGAGYGWLTDGPTAVDTKLDASSLQLVGLGLSSQAMAEWNQQQTAILPNFFSSLQGAQLPNMPTFEEKPKTTMEVRDTSSMTKKSGSENNNKRARNDGASSTLPPFKVRKEKMGDRITALQQLVSPFGKTDTASVLSEAIEYIKFLHEQVSVLSNPYLKSGGSYQQHQPGNEKAKIDPDGPKQDLRSRGLCLVPVSSTFPVTHETTVDFWTPTFGGTFR*
CqbHLH144	AUR62029235-RA	CDS	ATGGTGTCCCATGAAAACCCTAATTGGTTGTATGATTATTCTTATATAGATGATATTCAGATCTCTGTTCCTGATTGTAACTTTTCTGCCCCTAATTCTGCCTTCAATAATTGTCAATTGCAGCAAGCTTTGAATGTTCCATTTAATGTCAGTGCCGACATTGATGGAACTTATGGTGATTCAGATGCCCCCAAGGAGAACAACTCAAAAAAGAGGGGAAGATCCGAATCATGTGCTCCATCTAGCTCCAAAGCTTGCAGAGAGAAGGCACGCAGAGACCGACTTAATGACAAGTTTATGGAATTAGGTGCAATTTTGGAACCTGGTAGAACTCCCAAGACTGACAAGGCAGCCATTTTGAGTGATGCTGTTCGAATGGTGACACAGTTAAGGAGTGAG…
CqbHLH144	AUR62029235-RA	pep	MVSHENPNWLYDYSYIDDIQISVPDCNFSAPNSAFNNCQLQQALNVPFNVSADIDGTYGDSDAPKENNSKKRGRSESCAPSSSKACREKARRDRLNDKFMELGAILEPGRTPKTDKAAILSDAVRMVTQLRSEAQKLKDSNSNLQEKIKELKTEKVELRDEKQRLKAEKDKLEQQLKTMNTQPGYLPAPTAIPAFAPPTQAPGGKLVPFMGYPGVAMWQFMPPASVDTSQDHVLRPPVA*
CqbHLH145	AUR62007294-RA	CDS	ATGATGAATCTCTGGTCATCTGATGACATTAATGGATCTTCATCTTCTTCCCTACTCATGATGGACTCTTACAACCCTTCCATCTCCACAACCACCGCCTCCGCCGCCGCACACGACACCCTTCACAGCCGTCTACAAGCCTTAATCGACGTCCCCGCCACCCCTCGCGGTGAGAGCTGGACTTACGCTATTTTCTGGCAATACAGCATCGATTACTCCGGCCAATCTCTCCTCGGTTGGGGTGATGGGTATTACAAAGGTGAAGATAAACAAACCCGCCAAGAAAAGGCGGCGACTAACCGAATTTCTCAGGATTTAGCCGAGCAGGAGCACCGGAAGAAGGTTCTCCGGGAGCTGAATTCGCTCATTTCCGGCGTTTCTCCGCCGGAAGATTCCGCC…
CqbHLH145	AUR62007294-RA	pep	MMNLWSSDDINGSSSSSLLMMDSYNPSISTTTASAAAHDTLHSRLQALIDVPATPRGESWTYAIFWQYSIDYSGQSLLGWGDGYYKGEDKQTRQEKAATNRISQDLAEQEHRKKVLRELNSLISGVSPPEDSAVEEEVTDTEWFFLISMTHTFASGEDLPGQAHLSSSPIWAAGPERLSSSPCDRAKQGSCFGLQTMVSIPVLNGVVELGSTEVIFQSPDLMNKVRVLFCFGPAPGPNDPGCSWPVPGSTPAPSSDSDPTAMWINDPNPPEVKEARKTPTPPPPPPTIQQQSQPSQSKVINLDSPIKSNVSEAQKPGFFTRELNFSEYAGFNGSGSKSNGSLKPESGEILSFGGGDVKKPVNNGNSNSIFGANSQFLMDENSNKKKRCSPNSRGSNDEG…
CqbHLH146	AUR62007060-RA	CDS	ATGAAAATGTCAGAAAGGTTTTACACAACTTCGTTACACAAGTTCCTAGACATAGAAGACACCAATTCTGTTATTGGGCAGCTCATGAGTTCAGGAACACACTTGTGGCTTGTTGATGTCGATGGGAAGCTCAATTACTCGAGGTGCGAAAGGGCTTGGGAAGCCAGACAGAACAACATTCAGACCCTGGTATTCTTACCAATTAGTCCAGGTGGTGTCATTGAAGTCGGATCTTTGGATGTGATCAAAGAGGATAGGAGCTTAATTGACCTCACTTATTCCATATTTGGTGCTGGAGGTGATGGAAACATGAACATTACCTCTCGCAATAGCAATAGAAGATCAGCACCTGCAACTGCAGTGCCGCGGAGCAGCCCTGCTGAGGCAGAAAGGAAAAGG…
CqbHLH146	AUR62007060-RA	pep	MKMSERFYTTSLHKFLDIEDTNSVIGQLMSSGTHLWLVDVDGKLNYSRCERAWEARQNNIQTLVFLPISPGGVIEVGSLDVIKEDRSLIDLTYSIFGAGGDGNMNITSRNSNRRSAPATAVPRSSPAEAERKRRDRLSQRLCTLRAVVPNVSKMDRASLLSDAVDYINKLKSRVSLLEDNLGVLQNRIPTVAHLQDQNLHQPERQNNPAVNSLLYNQHLQQPGDQNPTVPVPQLAAMVNTNMQLKVEVKLLGAEMIVQAQSSGLDYPAAKLMNVLRDLNLVISNATISNVDVDGFVLQNVVVKRPPEGNGFIGTQEGLTNAILQRLQI*
CqbHLH147	AUR62007059-RA	CDS	ATGTCCTTTAAACAACGCCTCCAAACTATAGTAGAGAGCAAACAAGGGTTGTTATATGCTATGTTATGGCAAATGACACCCGGTGTTGAGAACATAATGACAACAGCGGCGTCTAGCAGCATCAGTAGCCGCCGTGTGTTAGCGTGCTCTGATGGTTATTTGAGAAGCTACTCCATAAGGAGCAGCCTAAATGAGGAGATTGTTATGATGTCAGATGCAGAATGGTTTTATGCAGATTCAATAGGAAAAGAACTAGTTATTGAGGACAATTACAATCTTGTAATTGGGGAAGCCATGAGTTCAGGGTCTTACCTGTGGCTGATCGACAGCTCAGGTTGTGAGAGGGCGAGGGAGGCTTTGCAGCACTATGTTCGAACCCTGGTGTTTGTACCAGTTGCC…
CqbHLH147	AUR62007059-RA	pep	MSFKQRLQTIVESKQGLLYAMLWQMTPGVENIMTTAASSSISSRRVLACSDGYLRSYSIRSSLNEEIVMMSDAEWFYADSIGKELVIEDNYNLVIGEAMSSGSYLWLIDSSGCERAREALQHYVRTLVFVPVASGGIIEIGSLDEIKEDRSLIELAFSIFNGNGSSVACSRGDSKAAHVEAEKQRRYKLNQRFYALRAVVPYVSKMDKASLLSDAVTYINELKSAVKNLEEKLQELPSVSTSVSTTTNNFSPHLHALLLHHPTTKGWPIEIEVEVKSIGKEVVIRVQTTGLDHPEARIMNVLKELRLEICYATISHVNEVVFQNIIAKMPLYPDELITTQESLTNAIRESLQY*
CqbHLH148	AUR62007032-RA	CDS	ATGGGGTTGGAAATTGGTGAATCATATGTTAAGAAGACACTCAGGAATTTATGCTTGAGCCATGGTTGGTCTTATGGTGTTTTTTGGCGTTTTGATCCGCAGAATCATATATTGTTAACTGTGGAAGATGCTTACTATGAGAATCATGTTGCTAGTGTAATGGATAGTGTGCCTTTGCAAGTCCACATGTTTGGTGAAGGTGTAATTGGTGAAGCTGCATTCGACGGGAAACATAGATGGATGTTTGTAAATGGTTTAACAGATCATTGCAAACTAAATCTCCAGTTTTCAGCTGGAATTAAGACAGTTGCAGTTATTCCAGTGGAAATGCGAGGTGTGGTACAATTTGGGTCTACGAAAGAGGTTAGTACTGGTGCTGCAGAGGAACTTGCTTTGTGC…
CqbHLH148	AUR62007032-RA	pep	MGLEIGESYVKKTLRNLCLSHGWSYGVFWRFDPQNHILLTVEDAYYENHVASVMDSVPLQVHMFGEGVIGEAAFDGKHRWMFVNGLTDHCKLNLQFSAGIKTVAVIPVEMRGVVQFGSTKEVSTGAAEELALCRFYMVFETPEILDQARKCLRDSVYFAGVAGSNTLLSNSDANGQKGLLASVISSQSSFCDDVSTPWANSIEGCSLFDSLPFSGEVFGEQFEPALLPASALDTCQADDLSQWLADTSKLCVTGFDLEAMLADDMSSDLCGGNLFSNIQGKQLTFPSQSSLTNALDFGCGELGDVVNAVEDKVNTLPIDDGMSFSECISGVRGNSTAAPRKGLFTELGLEYLLKDGSSSSSTPRSCIEDQWPSSKKRKTEAYQPVNNQLQQTYHSWGVK…
CqbHLH149	AUR62010677-RA	CDS	ATGACTTCGACCATGACTATGGATGCATGGTTAGCAGAATTGGAAATTGATATGGATTCAATTGATAGTTTAATCAACCCTTATTACCAAAGTGTAATGGATATGGAATCAACTTTTGACGAACAACTTGCTGCTACATTTTTCGACACGGCCTCTCCTCAAGGAGATATTGAGTGTGATGTCATTGAACAATATATGTCAACCCCTCCTATTTCCGATCTCAGTGAAAACCACGACGATAACAATAACAAAAATGACAGAGATAACATTGCAAGCTCCGATGTTCAAGAGAGCCAACTGTCTAAAACTAAGCAAAAGACGAAGAAGCAAGCAGTGAGTGATGGCCCAAAGAGGAAACGACAGCCAAGCCAAGTGCAAGATCACATTATCGCCGAGAGG…
CqbHLH149	AUR62010677-RA	pep	MTSTMTMDAWLAELEIDMDSIDSLINPYYQSVMDMESTFDEQLAATFFDTASPQGDIECDVIEQYMSTPPISDLSENHDDNNNKNDRDNIASSDVQESQLSKTKQKTKKQAVSDGPKRKRQPSQVQDHIIAERKRRELLSQMFISLSAIVPGLKKIDKISILGEAIKHMKELQEKVKVIENEVAKRTVESVVLVKGIVDDNVSSSSTMEDYCGHGSSDDDGGNSNGSETFSEIDVKVLGKTVLLRIYCEKRKEILAKLLAEIDKHHLVITNFSVIPFENLALNITIVAQMEGGFKKNVRDFATTLRNALH*
CqbHLH150	AUR62010555-RA	CDS	ATGTTTGATCCTTTGTGTTCACAAAATAATGAAATATTCCTAGATATTTCTGATTTTGTACCTTTAACTCAATTTGAAGGTGGTCAAATAACCCCAACATTATTAGAGCAACATAATAATGATCTTGATAATCTCCTTAACCAAATCCCCTCTTTTATAGATGACCCTCCTCTAACACCAAACCTTAATCGTAAAAAACGATCATTAGCCATTGATCGTGATCAAGAAAACAATGGCATAAACCCTTACGATAGCAAGAAAAAGCAGAAGATTATACATAGAGAGATCGAACGAAAACGAAGACTTGAAATGTCTTCCCTTCATACATCTCTAAAATCTCTACTTCCTGTTGAATACACTAAGGGAAAGCGGTCGATATCGGATCATTTGGGAGAGGCA…
CqbHLH150	AUR62010555-RA	pep	MFDPLCSQNNEIFLDISDFVPLTQFEGGQITPTLLEQHNNDLDNLLNQIPSFIDDPPLTPNLNRKKRSLAIDRDQENNGINPYDSKKKQKIIHREIERKRRLEMSSLHTSLKSLLPVEYTKGKRSISDHLGEAVKYIQQMQQKMKVLNEKRDALKEEVSKLEGHKKNVSDVIVNVLKESVEVIVSTYCRDDDENEGQGLPLSKVLQCLVQEGLDVVSSSSKRVNNIFVHSIQAQEGEDGKIAIDATNLKNKILRS*
CqbHLH151	AUR62007865-RA	CDS	ATGAAATCAAGTAAAGGCAATTCTCCTGAAGATGATGAAGAATATGATGAAGATTTCTCTTCTAAAAAAGAGGCCTCTTCCTCTAACAAAGATTCAAAGAACAATGATAAGGCAAGTGCAATGCGTTCGAAGCACTCAGTCACTGAGCAGCGGCGTAGGAGCAAGATTAATGAGAGGCAGATGTTTTCATGTCAGAAAAAGGTTGTTAATTTTGGCTCAGTTGAAGAGGCAGGACACACAGTACTCACTCTGGCAGCCATTTCTGGAGCTTATAGGAGTGATATAAGCATATTTGTTAACTTAAAAAAATGCTCATACAAAGCTGGAAGTATGGGGCTGGATTTCAGCTCTACTAAACCTGGTGCTCTTCTATTGGTGCTGCTGGTTTTGTATGTTGAG…
CqbHLH151	AUR62007865-RA	pep	MKSSKGNSPEDDEEYDEDFSSKKEASSSNKDSKNNDKASAMRSKHSVTEQRRRSKINERQMFSCQKKVVNFGSVEEAGHTVLTLAAISGAYRSDISIFVNLKKCSYKAGSMGLDFSSTKPGALLLVLLVLYVEFIKKLMQCDIVTYRFQILRDLIPHGDQKRDTASFLLEVIEYVQLLQEKVQKYEGPYQGWSTEPTKLMPWRHSHWRVQSFLGHPQAVKNGPGSASTFSGNFDERSLNSNSSMTANAQNPVDADSGHEAYRALDQQSELVEKTAPMPTSFPLHMPTVVQSDGDDSHLSQRPASDGLPAPCPNNCDEQGEYTIEGGTINISNSYSHGLLMTLTQALQSSGVDLSQANISIRIDLGKRANESQAPGLSGAKDLENSVSHDLNMGHAGGES…
CqbHLH152	AUR62007846-RA	CDS	ATGGAAATGAATGATAAAGATAAATTGGAAGTTGAGAAGAGGAATGAAGAACCCTTGAGTTACCACCCCCCTGGTATATCAGCTGATTGGCGATATGATATTCCTAATTATGCTAATTCATCAATGGGTTTGGTGTCGAGTGGGAATTCTATGGCTGTTTGTGGAGATGCAGTTGGTCCTTCCTGTTCCTCCGGTTCAATGGTGGATTCATTTAGTCCAACAGTTTGGGAACATTCTGTTAACACAGCGCCCTTAGGCTTCAGCGAAATGAATGTTCATAATGGTGCAGGCGTTTCTGATCCACTATCAATGCTCAAAAGTGGCTTATATTTACCAAGCATGTCAGGGATGTTGCCTCATAGCCTATCTCAGTTTCCTGCAGACTCTGCTTTCATTGAG…
CqbHLH152	AUR62007846-RA	pep	MEMNDKDKLEVEKRNEEPLSYHPPGISADWRYDIPNYANSSMGLVSSGNSMAVCGDAVGPSCSSGSMVDSFSPTVWEHSVNTAPLGFSEMNVHNGAGVSDPLSMLKSGLYLPSMSGMLPHSLSQFPADSAFIERAARFSSFSGGHFGDMLNPLGIHQSDSPYVRGGAMMQSPQEVLPGNAYKTLAGGHPQNPEASLAETSKDVSVTPERGAVEGNSPKNETMLERSHEEAKQAVSMSGNDSDEPEFSGGAAQEEGVPLTAKTAGAKKRKRGNQDAEAERSNGTQQHSDETRKNISEIQQKGEQNLTPTGNKSNGKHVKQSSQASDSAKEEYIHVRARRGQATNSHSLAERVRREKISERMKFLQDLVPGCSKVTGKAVMLDEIINYVQSLQRQVEFLSM…
CqbHLH153	AUR62035285-RA	CDS	ATGCAACAATATCACCAAGCAACATCTCATTCTGATCCATTTGGAGGTAATTTTGTAGGTGGTGGTGGAAGGGCAGGAATGGTATTTCCAGATCTTTCCCCTCCGCCACCGATACCGCCACAACAACACCTCTTACCATGGGAGCTTCCACAAGTAGTCCATTCATTCCAACCTTCTATGACAAATAACCATAATCTTGATCCCTACTTTTTTCCGTCTTCGTCTTCGTACGGCGGATTGTTTACTACTCGAAGGTCATCATCATCTAATCATCATACAAATTCACTTCAGTTTGCTTATGAGGGTGCATCCTCGGATCATCATCATCTTAGGCTTCTTTCCGATGCCCTCGGTCCGATGGTTCATCAACCGGGTTCGGCTCCTTTCGGCCTTCAAGCT…
CqbHLH153	AUR62035285-RA	pep	MQQYHQATSHSDPFGGNFVGGGGRAGMVFPDLSPPPPIPPQQHLLPWELPQVVHSFQPSMTNNHNLDPYFFPSSSSYGGLFTTRRSSSSNHHTNSLQFAYEGASSDHHHLRLLSDALGPMVHQPGSAPFGLQAELNKMTAQEIMDAKALAASKSHSEAERRRRERINNHLAKLRSLLPSTTKTDKASLLAEVIQHVKELRRQTSIIAETSVVPTESDELTVDPASDEQDGKFIIKASLCCDDRTDLLPDLIKALKTLRLRTLKAEITTLGGRVKNVLFVTHEPNISDHDNNDNQDDHDEDVPPGQCSISSIQEALKAVMEKSGGGDESTSGNPKRQRTANITIS*
CqbHLH154	AUR62037320-RA	CDS	ATGGCAGAGTTCAGTAGTGATATTCAGAAAATTCTTAAACCTGCAGCTGTTTTTTCTCAGTTGAACTCGAATATCGAACTATTGAACAGTTTCTCTGAATTGAATCATTCTCTGAGCTCTAATGTCCTAGATTATTTCTCTAGTAATATCAACATTCTAAACAATGCAAACACAGCTCAGCCCTCGTACTTGAACGAGCAGCAACCGTTCCATCTTCCAGACAGTACTGTCAATCAAAATAGATTATTTTGCGCTACTGATCAGAGTCCTGCTACTGGCTCACAATCATCTACAGGTATTGGAAGCGCGGATGGTCACAATGTTAGGATTACCCAAAATAATAGTGTAGCAGGGAAAAAGAAGAAAAGGAAAGCCGATGATCAGGAGGTGGAGAAGCCG…
CqbHLH154	AUR62037320-RA	pep	MAEFSSDIQKILKPAAVFSQLNSNIELLNSFSELNHSLSSNVLDYFSSNINILNNANTAQPSYLNEQQPFHLPDSTVNQNRLFCATDQSPATGSQSSTGIGSADGHNVRITQNNSVAGKKKKRKADDQEVEKPKEVIHVRAKRGQATDSHSLAERVRRERINEKLKVLQDLVPGCYKTMGMAVMLDVIINYVQSLQNQIEFLSMKLSAASMFYDFNSPEAEAIETLQRATTNPCDAQEMERVAKEGYEGMLPRHQPAWPF*
CqbHLH155	AUR62026248-RA	CDS	ATGGAACCAACTTTTGAAGAACAACTCGCTGCTATACTTGGTAGCGATTTCCCTTATCCTATCTACACCACCAACGACGACACGGCCTCTCCTGAGGGAGCTTTTGATACTATTGATCAATGTATATCGACCCTTCATACTAGTGAAAATCACAACGATAACAACAACAATAATAAAAATGATAGCGATAACATTGTATGCTCTGATGCTCGAAAGAGGCAACCATCCAAAACTAAGAAAGAGACGAAGAAGCAAGCAATGAGTGTTGGTTCAAAGAGAAAGCGACAGCCAGGCCAAGTCCAAGATCATATTATTGCCGAGAGGAAACGGCGGGAACTACTCAGCCACATGATGATTTCACTCTCGGCCATGATTCCCGGCCTTAAGAAGATCGATAAA…
CqbHLH155	AUR62026248-RA	pep	MEPTFEEQLAAILGSDFPYPIYTTNDDTASPEGAFDTIDQCISTLHTSENHNDNNNNNKNDSDNIVCSDARKRQPSKTKKETKKQAMSVGSKRKRQPGQVQDHIIAERKRRELLSHMMISLSAMIPGLKKIDKTSVLGAAIKHMKELQEKVKVLESVIAKRTVVVVNKSKLKADNDSSDDNVSSSTVNDCSGVKVMGKALLLRIFCEKQKGIFVKLFVEAQKHGLSITNFNVAPLSDIALDITIVAQ
CqbHLH156	AUR62026299-RA	CDS	ATGCTTTCAAGATCAAACGACGTCGCATGGGTCGATGACACAGCTGACCAAAACGACGCCGTTTCATGGACACGACCACCACCGCATCCGCAGCAACAACCACCACCACTTGACGGTGGTGATTGGTACCTCGCCGCCGGTCACATTATCACCCCACCATCAGAAATTGGAAATGACGCTTTACTCCTTCCTTCTACTCTTCAAACGACGTCGTCTTGCTCTTCTCAACCTCAATTCGACCCATTATTATCATCATCTTCATCGCAACAACAACTTCCGTTCTTCCCATTTTCTGCTGCTAAATCTTCTCTCTCTTCGTTCTACAATAACAGTCCTTTTGAATCAAACGCTTATAATTTCTGCACCGAACCGGGTTTTCTTCCTCCGGTTCACCGTACT…
CqbHLH156	AUR62026299-RA	pep	MLSRSNDVAWVDDTADQNDAVSWTRPPPHPQQQPPPLDGGDWYLAAGHIITPPSEIGNDALLLPSTLQTTSSCSSQPQFDPLLSSSSSQQQLPFFPFSAAKSSLSSFYNNSPFESNAYNFCTEPGFLPPVHRTEPGSCFEFPGFGYSGLDGLDSNPTLFGNRVKMLMPLEVGPSTGPGPVEPSLFQKRFMVRLVTGGGGSGKGKGKRKGLPAKNLMAERRRRKKLNDRLYLLRPVHLRIVVDWSGAYLVVLLDGWGGISNGKGGTLEGLWRLGSAKLHWINLLPCSLALPGLSGVLCQQMILLVLDWMDRASILGDAIDYLKELLERISELHNELESSNPGPLMPASSHPSTLIPPTLPCRVKEEISPNSLPVPKNQLARIEVSAGEGRAVNIHLFCAR…
CqbHLH157	AUR62026301-RA	CDS	ATGGATCCGCAGACGACGCTGATGAATGAAACGGCGTCGTTTAATCTGTCGCAGATCTGGCCGATTCCGTTAAATGGTGTTGCCGCTACAGGATTAGACCTTCGGAGAAGCCCGTTTGGGCCGAGTTTGGCCCGGTTTATTGACCCCGGCCCGAATCTTGAAGTTTCTGGAAGCGACGGCGGTGATTGTGTCTTCTCACGCTACGCCTCAACGCCGCTAATAGGACGCCGCGACGGTGAGAAGGAGCAAGAAAAACGGCCGAGTGATTCTGATGGTAAAAGGCTCAAATCAACAGGATCTGGAGATGAAAATCAGAATCAGAAAGCTAATAATGAAACAACTTCTGGAAAAGGAGGTGAACAAAAGAGTAAGCCAGTGTCTGATCCATCAAAGGATTAT…
CqbHLH157	AUR62026301-RA	pep	MDPQTTLMNETASFNLSQIWPIPLNGVAATGLDLRRSPFGPSLARFIDPGPNLEVSGSDGGDCVFSRYASTPLIGRRDGEKEQEKRPSDSDGKRLKSTGSGDENQNQKANNETTSGKGGEQKSKPVSDPSKDYIHVRARRGQATDSHSLAERARREKISERMRILQDLVPGCNKVIGKALVLDEIINYIQSLQRQVEFLSMKLEAVNTRTSPGIEGFPSKDRIFLIAVNDTVNYESASYCFTGAAKLQSVGQYFSWTSNGLGSTRVMSWIDRALGNACKMQEMENVKVYYLNPSVSDHSPLLIDSGVEIRQGGKPFKFFNSMCEHHGFEQTVVASWTKTVLVLLYKRFGVN*
CqbHLH158	AUR62005387-RA	CDS	ATGTGTCACTTAGAAACTGCATTAGAGTGGTTAAGACCTTTGGTTTTGGATTCAGGAATTTGGGATTATTGTGTTCTTTGGAAGCTTGGTGATGATCCTTCTAGGTTTATTGAGTTTCTAGGTTGCTGCTGCAATGGTGGTGGAAAACAGGAGATGGGTTTGAGAAAGAGGATAAGAGAGAAGAACAATTCAATGCAATTTTGTAGGGATGTTAATTATGTTCATCCGGCTTATACAAATTCATGTCAAGTTCTTGCTAATTTGCCTCAATTTATGTCTATTTATTCTGGGCTTCATGGAGATGTTGTGCTTTCCTGTCAACCCCGGTGGCTTACTAAGAAATCGGATTCGAAGATGTCAACCGAGGAATCCTGTGGAACTCATGTTTTAATACCTGTG…
CqbHLH158	AUR62005387-RA	pep	MCHLETALEWLRPLVLDSGIWDYCVLWKLGDDPSRFIEFLGCCCNGGGKQEMGLRKRIREKNNSMQFCRDVNYVHPAYTNSCQVLANLPQFMSIYSGLHGDVVLSCQPRWLTKKSDSKMSTEESCGTHVLIPVFGGLVELYSSKHVEEDESVIEYVKSQFNIYSELETMSTSTISFDGQSIDPFLDIKSNSGLSSLNQPNIPAWPQPSMLPSIAQRYSDSTLDGSSTGSFPSDEHPSPDSNPCSVSQDIPSKPLMACHKDPVIVQEKHGLKRGTGKSKNLLTERNRRQRINDGILSLRALVPKITKMHKAATLSDAIDYIEELNNEIKELQDELKSLIEEDSDEKHTLKLKADLGEKVSKPKQASSVTERLKANVQVNQLGNGNFLLRIICQQKPGVYT…
CqbHLH159	AUR62005693-RA	CDS	ATGGAAGGAGCAGGAGGAATGCAGCATTCTGAGTGTGAAGTAAACTTAGATGATTTACAACAACAACAAAACGGTGAGTCTCAATCACAACAACAGTATCAAGAATCTCAAAACGACGATTTCTTGGATCAGATGCTGTCAACTATTCCTAACTGTTCTTGGCCTCCAACCCCACATCATGACCTTCCTTCTCCCTCTTCTAATAATCATAATCCCAACAATTCTAATTCCAATCTTTCTCTTAAACCCGGGGATTCGCATTCTCCCCCGGATGATCATCATCGATACCCTTTCGACGAGGCGTCGCCTGCTGATGCTGCTCCACCTGGGATGTTGCCTATGCCTTTGACCCTTGGTAATACTGATTCTGTTGATCCTTCTTCATTCAAATCTCAGGGT…
CqbHLH159	AUR62005693-RA	pep	MEGAGGMQHSECEVNLDDLQQQQNGESQSQQQYQESQNDDFLDQMLSTIPNCSWPPTPHHDLPSPSSNNHNPNNSNSNLSLKPGDSHSPPDDHHRYPFDEASPADAAPPGMLPMPLTLGNTDSVDPSSFKSQGGNMSGGQNFGGQGGGMNQAPPASASTGGSSGAGAPQRQRVRARRGQATDPHSIAERLRRERIAERMKGLQELVPNANKTDKASMLDEIIDYVKFLQLQVKVLSMSRLGGAAAVAPLVAASEGGVGRNSNGNQPTSTNDSMTITEHQVAKLMEEDMGSAMQYLQGKGLAQKPVLELKQISNVVL*
CqbHLH160	AUR62005699-RA	CDS	ATGTCAGCTACATGGTACCAGCAACCCTCTTCATTTTTATGTGTGGTGGATGATGGACAACAACATCCTCATTTCCAGTCTACTCATCACCCTGCAAGCAACTACGATACTGGAGGCTCATCGTGTACTAGTAACTTGACTGCCATGCCACATAACATCAATCATAATTATTCATGGATTTGTGATAACTTCAGTACTTTTGAGGATTTTTCTCAGTATTATGATAGTCATCAGCAATATTATCAGGGCACTGATGTTAATGAGCTCACAGCTGTACCAGAAAATACCAAGAGTAGTACTATCCATCCTGAGGGAACAAGACAGAATACGAAAGGGAGACAGAGAAGTCGGAGGACTGACAAAAAGAAAGACAATGTCTTAGAGAAGAAGAATAATACA…
CqbHLH160	AUR62005699-RA	pep	MSATWYQQPSSFLCVVDDGQQHPHFQSTHHPASNYDTGGSSCTSNLTAMPHNINHNYSWICDNFSTFEDFSQYYDSHQQYYQGTDVNELTAVPENTKSSTIHPEGTRQNTKGRQRSRRTDKKKDNVLEKKNNTTQNICKKGEEKTICDNKEDASGCKDGCVYVRAKRGQAIGSHSLAERVRRQKISEKMKLLQSIVPGCDKIAGKIPTLDNIIDYIHTLQDQVKSLMTEIALVDPTFDVNYLALESIVTHLESSYATTDVSECSRIASQYQSIPLYGSSAQAVSALPSPWLALLEDREYTI*
CqbHLH161	AUR62005873-RA	CDS	ATGGAAATGTCTTCCGGAGAATGGTTATCTGATCTTGAGAACGAAGATCCAACATCAATAATGCATCATTGTCAAATGATGATGAGCTCCGATGTATTTGAATTCGAAGATATTTTTCAAGCACCAGATTTGATCTTGGACACCAAAATAAAGAGTAACAATTTCGAGCCTGTTATGGAGGCGACGAATAAGATCACACCGAGTATTGATTGTGATTGGAGTTCATCTGGGAAGCTCATATGTTTTGGGAGCTCGGACTTTGAAACAAAGCCTGAACTTAGTAATGGTAATAACAAGAGGGTTATGTTGACTTCTAATGAGCATGTAGTTGCGGAGAGGAGGCGAAGGGAGAAAATGACTCAAGGGTTTATTGCTCTCTCTGCCCTAATTCCTGGTCTC…
CqbHLH161	AUR62005873-RA	pep	MEMSSGEWLSDLENEDPTSIMHHCQMMMSSDVFEFEDIFQAPDLILDTKIKSNNFEPVMEATNKITPSIDCDWSSSGKLICFGSSDFETKPELSNGNNKRVMLTSNEHVVAERRRREKMTQGFIALSALIPGLKKLHIHILIKTDKASILGETVEYLKQLEDRAKVLEEQTSKRTMESVCLVNKIQTQTFDDAANSFSYSNKIMSPDDNLEIEAKVVNNNIFIRVHSLKNHGLIHHILEEIGKLNLTTLNCQTMPFGSYAINITILAK
CqbHLH162	AUR62005874-RA	CDS	ATGTATGTAGAAGTAGACAAAGACATTGATATGACGAGTTGTAAAGAACAAAATGATGAAGATGACACAGCCACCAGCGGCGATGTTAGCAATACTGCCAATCTTGATATTATACTTCCAGAAATCTTGTTAAAGGTATTCGACGAGAAGATCCTCTTGAACGTCTTTTGTGAGAAAAGGAAAGGGATTTTGACGACAATACTTAAAGAGGTAGAGAAGTACGATTTGAGGGTTGTTAATTGTAGCACTATTCCCTTTGACAATAAGGCCATGGACATTACAATCGTTGCACAGAGAGCCTTATCTTCTTGCACGACTGATGATCAAGACTTTGGCGAAATCGGTGTCGACGGAACTCTACATCGTGGTGGCTTTGAGGTCCCTGAGGCGAAAGAAAGC…
CqbHLH162	AUR62005874-RA	pep	MYVEVDKDIDMTSCKEQNDEDDTATSGDVSNTANLDIILPEILLKVFDEKILLNVFCEKRKGILTTILKEVEKYDLRVVNCSTIPFDNKAMDITIVAQRALSSCTTDDQDFGEIGVDGTLHRGGFEVPEAKESRGCNNRTGSMALNSSLLSQYHAIAERRRRDKLSQRFIALAKVIPCFEKKDKRSVLEEAIKYVKQLQERVKDLEEKAKPQNVESAMLVKRKHKNKETVDLQFPEIEAKVSNKDVLLRIYCKNQHGLLETILNEMEKVNLSINGTSFLSFGNHDMDITTIAKMNENFGITAKELVQKLRMVL*
CqbHLH163	AUR62005875-RA	CDS	ATGGAAACGGATCCAAATAATCCTAGTTTAATCAACAACCCTTATCAGCAAAGTGAAACAATGGAGCCAAGTTTTGAAGAACAACTCGCAGCCACACTTGGTAACGATTTCCCTTATTATCCTATCTTCGCTACGACCGTCCCGGCCTTCCCCGAGGGAAACATTCATCAGTCCCCGAGGGAAAATAAGAAAGAGACGACGATGAAGCAAGCAGTGAGTAGCGCTGGTGCCAAGAGGAAACGACGGCCAAGCCAAGTGCAAGATCACATTATGGCCGAGAGGAAGCGTCGTCAATTACTCAGGCATATGTTCATTTCACTCTCTGCCATTCTTCCCGGCCTTAAGAAGATAGATAAAACAACAGTGTTAGGAGAGGCAATCAAACATATGAAGGAACTC…
CqbHLH163	AUR62005875-RA	pep	METDPNNPSLINNPYQQSETMEPSFEEQLAATLGNDFPYYPIFATTVPAFPEGNIHQSPRENKKETTMKQAVSSAGAKRKRRPSQVQDHIMAERKRRQLLRHMFISLSAILPGLKKIDKTTVLGEAIKHMKELQEKVKVLESVIAKRTMESVVAVVKKSKLIIDNGSSDDNVSSSTVDDYCGNGDDSFPEIQVKVMGKTLLLRVLCEKQKGILAKLFAEIDNQDLTITNFSVVPFESLALHVTIVAQMESGFNKNVRDLVRILGNAIASKWLISNCMR*
CqbHLH164	AUR62005877-RA	CDS	ATGTCGTCGATCATGACTATGGATGCGTGGTTAGCCGAGTTGGAAATGGAAATGGATACAATTCCTAGTTTAATCAACCACCCTAGTCACCAAAGTGGTACAATGGAAGCAGCTTTCGACGAACAGCTCGTAGCTACACTTGCCGACGATTTCCCTTATAATCTATATGATACGAGCGAAGCAACCTCTCCTCAAGGAGATTTCGAGTGTAACAATGTCATTGAACAATTTATATCAACTCCTCCTATTTCCGAAACTAGTGAAAACAACACCGATAACAATAACAATAATGACAAAAATGATAGCGATAATATTGTAAGCTCCGATGTTCAAGAGAGCCAACCGTCCAAAACTAAGGAAGAGACGAAGAAGAAGCAAGGAGTGAGTAGGGCTGGTGCA…
CqbHLH164	AUR62005877-RA	pep	MSSIMTMDAWLAELEMEMDTIPSLINHPSHQSGTMEAAFDEQLVATLADDFPYNLYDTSEATSPQGDFECNNVIEQFISTPPISETSENNTDNNNNNDKNDSDNIVSSDVQESQPSKTKEETKKKQGVSRAGAKRKRQPSQVQDHILAERKRRELLSQLFISLSAIVPGLKKVDKTSVLGEAIKHMKELQEKVKVLESVIAKRTMESVVAVVKKSKLIIDNGSSDDNVSSSTVDDHCGSGSNDDGDSSGDSLPEVEVKILGKSLLLRVYCGQQKDILVKLFAEIDKHHLSITNFSVIPFENLAQDITIVAQVMIPQLPSTS*
CqbHLH165	AUR62027063-RA	CDS	ATGGCTCGACCTGGGAGGGAACACTGGCAAGGGGTGAAAAGGATTTTTCGCTACCTGAGAGGGACAGCTGATATTGGTCTTGTGTACGGGAATGGTAAGGAATGCTTGGTCACTGGGTACAGTGATTCTGATTATGCAGCTGATGTGGATACCAGGAGGTCTGTGACTGGTTATGTGTTCACTTTGGGTGGTTCTGTGGTTAGTTGGAAGTCTACATTGCAGTCATCAGTTACGTTGTCAACTACTGAAGCTGAGTATATGGCTCTAACTTCTGCAGCTAAGGAGTCTATTTGGCTCAAAGGCCTAGTAGGTGAACTGGGTATTGCACAGGATTTTGCTACAGTGTATTGTGATAGTCTAAGTGCGATTTGCTTAGCTAAAGATCAAGTACACCATGAT…
CqbHLH165	AUR62027063-RA	pep	MARPGREHWQGVKRIFRYLRGTADIGLVYGNGKECLVTGYSDSDYAADVDTRRSVTGYVFTLGGSVVSWKSTLQSSVTLSTTEAEYMALTSAAKESIWLKGLVGELGIAQDFATVYCDSLSAICLAKDQVHHDRTKHIDVRKNFKVGSVPSQAMDHIIAERKRREKLSQRFIALSAMDKASVLGDAIKYVKQMQEKVKKLEEEAKKKSVESAVFVKRSYVSAEENTTDDQLSAKSAVTDAAGSCCEGSLPEIEVRFSDKDVLITVHCEQKKGMFEKLISQFEKLNLAVISSSSLAFGGSALAVTITAQMESDYSLTAKDLVRHLHSTLN*
CqbHLH166	AUR62027064-RA	CDS	ATGGAGGCTTCCATGATTACAGGCTTCACTGATATGGAATTGGATGATTTTAGCTTTATTGATCATCTGCTGCAAGTCAACTCATCATCACTTGAACAAATAGATTTATTTGGACCACCATTGTTACCTTCTTATGAAGAAGATACTTATAAAAAAGATACAAATTACAACCAATTGCAAGTTAAGAGATCTCCACAAATCGATCATCATACAATCGTCGAGGAAAAACCTCTCATCAAACAACACATAACAAATAATTGGAACTCATCATATGAGATTGATCATGCATTCACTTCACAAGATGATGATTATTCTAATATGAACATGTTATCTTTTTCATCATCAAGTTCTTCAATTAATTCACAAAATTGCATTCCTAAAGCCACTCAAGTTGCTAAG…
CqbHLH166	AUR62027064-RA	pep	MEASMITGFTDMELDDFSFIDHLLQVNSSSLEQIDLFGPPLLPSYEEDTYKKDTNYNQLQVKRSPQIDHHTIVEEKPLIKQHITNNWNSSYEIDHAFTSQDDDYSNMNMLSFSSSSSSINSQNCIPKATQVAKKSSAALASLSQQPKDHIIAERKRREKLNQRFIALTATIPGLKKMDKASVLGDAIKYVKQLEKQVKKLEEVTKTKTIESAVLVKRSRVFEEEENDQFIKEGPLYPEIEAKFSNKDVLIRINCEKKNGVVEKIISHIENLHLVVINSSTLVFGCSSIDATIIAQMDAEFSMTSKDLVRHLHAALKRLL*
CqbHLH167	AUR62010034-RA	CDS	ATGAGCATTGCGTCAAGCCCTATGGATAGTTTAAGGCAACTGGTGAACTCCAAGACTTGGGACTACTGTGTCCTCTGGAAATTAAGCGAAGATCAAAGGTTCCTAGAGTTTATGGACTGCTGTTGTGCTGGAAGCGAAGGCAGCATGGAAAATGGCAATACCGTTGGTGAAGAGCTTCTGTTTCCTTGCAGAGATATGACATTTCAGCACCCTAGAACAAGGAGTTGTGAATTACTTGCTCAATTGCCCTCTTCTCATCCCTGGGACGGGATTAATATGGAGATCCTTATATCAAATCAGCCGAAATGGCTAAACTTCTCAAATGTCTCTGATATAAACGTAAATGAAGTATCGACGGGTACAAAACTTCTGATCCCAATTCCTGGTGGACTGGCTGAA…
CqbHLH167	AUR62010034-RA	pep	MSIASSPMDSLRQLVNSKTWDYCVLWKLSEDQRFLEFMDCCCAGSEGSMENGNTVGEELLFPCRDMTFQHPRTRSCELLAQLPSSHPWDGINMEILISNQPKWLNFSNVSDINVNEVSTGTKLLIPIPGGLAELFAAKQINEDQYVIDYVMTQCTTLMDQAAISSSSNAGPSFTMDINMINELQSNPTLSDQNNAMSINNESQSSMNFLQQFNYVSDTNKMSRTDFLDEANDSFQAENHHQLNSFKSLSENGFEDLMNNANSMHNMHVLDHSANDHQHVDEKGPPPKHEMGRADSVSDSDPLDDDDDPKYHRRKLTKGPQSKNLMAERKRRKKLNERLYHLRSLVPNISKVKA*
CqbHLH168	AUR62010097-RA	CDS	ATGGACTCCGATGATCCTACTGCTGTTAGAAAACTTCAGAAGGCTGGCCGTGAAAAACAACGCAGGTGTCGGTTGAATGAGCAGTTCATTGAGTTGGGAACCACACTTGATGCTGAAAGGCCAAAGAATGACAAAGCTACCATACTAACTGATACTATTCAGCTGCTCAAAGATTTGACTGCTGAAGTCGACAAACTTAAAGCCGAACATACTGCTTTGAGTGATGAATCTCGTGAGTTGACGCAAGAGAAGAATGATCTTAGGGAAGAGAAGACAGCTTTAAAATCAGACATCGATAGACTTAGTTCACAATGTCAGCAGAGAGTTGGTCCTGCTTATCCATGGGTAGCTATGGATTCGGTTCTTCAACATCCACCTTCTTACCCATATCCCATGCCG…
CqbHLH168	AUR62010097-RA	pep	MDSDDPTAVRKLQKAGREKQRRCRLNEQFIELGTTLDAERPKNDKATILTDTIQLLKDLTAEVDKLKAEHTALSDESRELTQEKNDLREEKTALKSDIDRLSSQCQQRVGPAYPWVAMDSVLQHPPSYPYPMPMPVPSGAVPMHLSMQPYPFFGNPNPGMYANPCSTFIPYMAPNLPAEQPSTQDVSPRMQPGSRTQVSAGHGVGTSSDKHDRQVNKNDDSGDVPTNLELKTPGSTTDENTSSGNRKKRIAEGSSLSRCSSHSVQDSSSSSIVGGGKGND*
CqbHLH169	AUR62010242-RA	CDS	ATGGCTCATGAAATAAATCATGAAAATGATGCTTTTCTATGGGAAACCCAATCATGGGTTAATTTGTCCAATGATACTGCTGACAATTCCAGTGGCGAGAAGGTGGTTTCGGTGCCAGCCGCGGAGCCAACGGGGGAGAGGAAACGGAGGCGAACCGCAGCGATGAAAGGGAAGGGAAAGGAAGGGGAAGGGCCATCGGAGCATGAGATTCACATATGGACTGAGAGGGAGAGAAGGAAGAAAATGAGAAGTATGTTCGCAACTCTTCACTCTTTGCTCCCTCAACTTAATGCTAAGGCAGACAAAACAACCATAGTTGAAGAAGCAGTGAACTACGTCAAAACCCTACAAAACACCGTCGAAAGGCTTGAGATACAGAAGATAGAACGGAATCAAGGA…
CqbHLH169	AUR62010242-RA	pep	MAHEINHENDAFLWETQSWVNLSNDTADNSSGEKVVSVPAAEPTGERKRRRTAAMKGKGKEGEGPSEHEIHIWTERERRKKMRSMFATLHSLLPQLNAKADKTTIVEEAVNYVKTLQNTVERLEIQKIERNQGLPPMSTFPIGPPLPATSRLATLPTREAPVKIKTWTASNVVLSICGNIAQYAVYATKKPVLFTTICSVLEKRDGTTALFVGILLTLKPDAIRSEREVVIAKAMLLEELDDILLREYMEIGQAD*
CqbHLH170	AUR62010325-RA	CDS	ATGGGTGAAAATGGAGGAAAAGAGGGAGAAATTCATCTTCCAGGTGGGAGTTTTTCAAGGCTACTTTTGTCATTAGAAGATGTTGAAGAAAAGGGCTTTTCTGTTGATTCCCCTGTTTCTCCTACTCTGTTTTCTTCTAATACTCCTAATATGCTCTGTTTTGGTGACTTTATTTCTAAAACTACTCCTAAATTTTCTCTTACTACTGCCAATACTAATAATCTCACTCCCTCCAACTCCAATAAAAGAAGAAATGAGCCGGTTAAAGAATCTGGAAATGGGTCTACAAATGGTCAGAATCAGAAAAATGGGGTGAAGAAGAATAAAACAGAAATGGGCCCCATTGTTACATCTTCTCCTAGACATGTAAAGGGAAAAAGAGAGAAACTTGGTGAGAGG…
CqbHLH170	AUR62010325-RA	pep	MGENGGKEGEIHLPGGSFSRLLLSLEDVEEKGFSVDSPVSPTLFSSNTPNMLCFGDFISKTTPKFSLTTANTNNLTPSNSNKRRNEPVKESGNGSTNGQNQKNGVKKNKTEMGPIVTSSPRHVKGKREKLGERIAVLQQLVSPYGKTDTSSVLHEAMGYIRFLHDQVKVLSTPYLKLSPSSSHHSKFEKGGPSAMEMDSMEGLSSRGLCLVPLECILHVANNNGADFWSSATITSPGPGLEI*
CqbHLH171	AUR62011307-RA	CDS	ATGAATAGAGCTTTACCGGAGATGCTGCACTGCCTGAACATGCCAGCAAACATCATCGGAGGAAAAGGCATGGAGATGAGTGTTTTGGAAAGACAGAGGATGGTTCTTAAGTGGCAACAAGAGCAGCTCTTCCAAGTCCAACCAACACAACAACTAAGTTGTTTCAATGACCTCAGTATGCTCTCTTTTTTTCCTCCTGAAGCACAAGACTTTCAGTGCGCAGACATGAATTACTGTCCAAGCTCAGTTACAACTGGCCCAACTCTGAATGAGCTTCTGAACCGACCCATTAAGGCTGATCCGGGTGCTGAGAATGGGTGGATGGATTTCGGGATGCAAAAAAGTGGGGTAACAGTTGGGAGCATGGGGATTGAGACTGCTGGAGAAGTCCATAACAAT…
CqbHLH171	AUR62011307-RA	pep	MNRALPEMLHCLNMPANIIGGKGMEMSVLERQRMVLKWQQEQLFQVQPTQQLSCFNDLSMLSFFPPEAQDFQCADMNYCPSSVTTGPTLNELLNRPIKADPGAENGWMDFGMQKSGVTVGSMGIETAGEVHNNPGYETNYGISRTASCPPSVAKAAAISLKAARDAKGRETLLSDQKLSGAVGRESFKKRKAERNPSTPKVVDAEEDNQSKKSKGCAEEEESKITEQHSNKHSSSSSQGCTSKDSKASEVQKPDYIHVRARRGQATDSHSLAERVRREKISERMKYLQDLVPGCNKITGKAGMLDEIINYVQSLQRQVEFLSMKLAAVNPRLDINIDELIAKEVFAACSASLPTMGVSPDLTNPSYLQYNPVEQMDPICGSTVVGNPIDLGLRRSISAP…
CqbHLH172	AUR62011472-RA	CDS	ATGAACATGTTTTCCGGGGAATGGTTATCTGATCTTCTCATATGTTTCGGGAGCTTGTCGGACTTTGAAACTTCTAACCCTAAACTTAGTAATGGAAGCAAGAAGAAGGTTGGGTCAACTTCGATTAATAATGAGCATGTAGTTGCGGAGAGGAGGCGAAGGGAGAAGATGACTCAAGGGTTTATTGCTCTCTCAGCCCTAATTCCTGGTCTCAAGAAGACGGACAAGGCATCTATCTTGGCTGAAACAATTGAATACCTAAAACAACTTGAAGAACGAGCCAAAGTTTTGGAAGAGCAGACATCAAAGAGGACAATGGAGTCGGTTTGTCTTGTTAAGAAGAAACAAAGGCATACTTTAAATGATAATTCTGCAACTTCTTATTCATATGATCATCAA…
CqbHLH172	AUR62011472-RA	pep	MNMFSGEWLSDLLICFGSLSDFETSNPKLSNGSKKKVGSTSINNEHVVAERRRREKMTQGFIALSALIPGLKKTDKASILAETIEYLKQLEERAKVLEEQTSKRTMESVCLVKKKQRHTLNDNSATSYSYDHQYSNKTINFDDNLEIEAKVLNNNILIRVHSLKIQGLIQKIIEEIGNLNMIPLNYQTMPFGSYDITMTIVAK
CqbHLH173	AUR62029468-RA	CDS	ATGGATCAGTGGCAAACTGATAAAGTTTGTCAACCTCTTAATCCATCCCAAAGCTCCCAGCTTGATTCCAGACAAAGGCCTGAGGCAGAAGTAAAGGATCCTGTCGCTGTACGAAAGGTTCAGAAGGCAGACCGGGAAAAGTTGAGGAGGGATCGATTAAATGATCAGTTTCAAGAGCTTGGAAGTGCTTTAGATCCAGAGCGGCCTAAGAATGATAAAGCGACTATCTTGACAGATGCCATCCAAATATTAAGAGATTTGACTGCTGAGGTCAACAAACTAAAAGCTGAATGTGCTACCCTCTCAGAGGAATCACATGAGTTGACCCAGGAGAAAAATGAGCTTAGAGAAGAGAAGGCATCCCTGAAATCAGACATTGAGAACCTCAATGCTCAGTAT…
CqbHLH173	AUR62029468-RA	pep	MDQWQTDKVCQPLNPSQSSQLDSRQRPEAEVKDPVAVRKVQKADREKLRRDRLNDQFQELGSALDPERPKNDKATILTDAIQILRDLTAEVNKLKAECATLSEESHELTQEKNELREEKASLKSDIENLNAQYQQRLRVVYPWGAIESSVVMGPPYSYSLPMAVPPGSIPMHPSLQPYPFFGSQNASTIPSPRPTFMPYPTPPNPHVEQQPIQPAPTSHVLSKPSKSSDSGKARHLERTDDSSDVTTELELKMPGCGQQQESGDRKGKHSQKKEKSATDGGSPSRFSSSQVPQESSSNSTCSVDDNVAENLDQGVTLERRLHQ*
CqbHLH174	AUR62031976-RA	CDS	ATGGATGGTTGTACAAGTATGGCTCAATGGAGCAACATTTACCATCAACAAGGCGGTATCGAGACATCGAGATCGATTTCATCTTTGATCTTAGATCCAATCCATGAAGAGCTTCATCAAGAAGAGAATGGTCAAGGAATATTAATCCCATGGAATAATGAAGGTGCACCGAGAAATAATCAGATGTGCTCTTCTCTTCCTATGATTATTAGTCCGTTTTCGAACAACATCATTCATCAATCTCAACCATTCGATAAATCGACTAATAAGGGTACTGCATCGGCTAACAATTCCTTTGATCAACAATCATTTGAGTGTTTATTATCAGGTACTAATAGTAATACTGATACTTCAGTTGAAGATGATGGTATTTCTATGATTTTTTCGGATTGTCGGAAT…
CqbHLH174	AUR62031976-RA	pep	MDGCTSMAQWSNIYHQQGGIETSRSISSLILDPIHEELHQEENGQGILIPWNNEGAPRNNQMCSSLPMIISPFSNNIIHQSQPFDKSTNKGTASANNSFDQQSFECLLSGTNSNTDTSVEDDGISMIFSDCRNFFNYNSNNGNNHNDNEPKKRGNIEQDFQGRHKGSSNISFQQGSSSGSSIEEPDAEAIQQMKEMIYRAAAFRPVNFGVDLVERPKRKNVRISSDPQTVAARQRRERISERLRVLQKLVPGGSKMDTASMLDEAANYLKFLRNQTNSAANVSGDQDAAGSQLGVVGDDQDAAGAA*
CqbHLH175	AUR62017962-RA	CDS	ATGTTGGTAAATTCAATGGCAAGTTATTATGAAATGGGAAATTCTTCAAATATTAGTTATCCAAATACTAATAACTTTCTTCTAAGGCCAACAATTCAAGAAAACACTACAAATAACGCTATAAATCACAACATAATAGCTAGTGCAACCACTATTTCTCCTTCGTCTATGTTATGCTCTTCATCAAAGGCAGGGTTGTCTCCTGAGGCTAAAGCTCTAGCAGCTTGCAAGAGTCACAAGGAGGCCGAAAGGCGCCGTCGCAAGCGTATCAACGGTCACTTTGCCACCCTACGTTCCGTCCTCCCTAACCTTGTCAAAACAGACAAGGCCTCGGTGTTGGCAGAGGTGGTCCGGCGGGTGAGGGAGCTAAAAAAGGCCACCTCGGAATTGACAGGGGAT…
CqbHLH175	AUR62017962-RA	pep	MLVNSMASYYEMGNSSNISYPNTNNFLLRPTIQENTTNNAINHNIIASATTISPSSMLCSSSKAGLSPEAKALAACKSHKEAERRRRKRINGHFATLRSVLPNLVKTDKASVLAEVVRRVRELKKATSELTGDGHEDYDGCNACLLPGDIDEVSLRRSENDNTTLIATLCCEDRPELILDLTRALRSVKGKVVKAEMATVGGRTKNVLWVRGVGGGGPEGLLKRALKVVVDKAPSSSGLGHGLRMHRPY*
CqbHLH176	AUR62014973-RA	CDS	ATGAAGTCTTTAAGGGTTAACCACTCCGTTAATGTCGGTGTGGATTCGCATGAGGAAGATGAAGATGAAGATGGTGGTCCCTGGTTGGCTCATAGGAAGAAGATGAAGGCCGGAGAGCATTCTTCGGCTACTACGAAGAATACGTCGGGTTCTTCGAAGAAGGGGAAGCTCGATCGATCGAGGACGTTGGTTTCGGAGAGGAAGAGGAGAGGAAGGATGAAGGAGAAGCTCTATGCCCTTCGTGCCTTGGTTCCTAACATCACTAAGATGGACAAGGCATCCATAGTTGGCGACGCCGTGTTGTATGTGCAAGACTTGCAAATGCAATCAAAGAAGCTAAAATCTCAAATAGAAGGCCTTGAATCATCTTTGAAAGCTGCTGAGAGAAGCCAAGGTTAT…
CqbHLH176	AUR62014973-RA	pep	MKSLRVNHSVNVGVDSHEEDEDEDGGPWLAHRKKMKAGEHSSATTKNTSGSSKKGKLDRSRTLVSERKRRGRMKEKLYALRALVPNITKMDKASIVGDAVLYVQDLQMQSKKLKSQIEGLESSLKAAERSQGYADTPKKNASIDNFLPVCKMIVQMDVLQIEEREFYVKVVSNKGQGVAASLYKALDSLTTFTIRNSSLSTLYEQFVLTFTLNVAKCREEFNLPNMKVWISGAFLNQGFEFQCF*
CqbHLH177	AUR62008225-RA	CDS	ATGCTTAGTTATTACAATACGAGTATCATGAAAAGAAGTTACGAGAACCCTTCTTCATCTTCAAAGCATCCGCAGCAAAGAAACAGTAGTAGATCTCAATTCAATCAACTTTGCTCCAATCTCACTTCTATTATTCCTCCTCAACATTTTCATAATTCAGTGGATATGCTATCTCAAGCTGATAAGATTGAACAAGCAACAAGTTACGTAGTTAATTTGAGAGAAAGAATAGAGAACTTAAACAAGAGAAAAGAGCAACTAATGGTTAACCAAGAAGGAACGTCGTCCTCTAATACCGAAAACTTTAGTTGTAATGATACAACGATGATGACAAATTCCGGCTTACTACCCACCAGTATTGAAGTGAAAGATTTGGGTAGTGTTATAGAGGTCCAACTT…
CqbHLH177	AUR62008225-RA	pep	MLSYYNTSIMKRSYENPSSSSKHPQQRNSSRSQFNQLCSNLTSIIPPQHFHNSVDMLSQADKIEQATSYVVNLRERIENLNKRKEQLMVNQEGTSSSNTENFSCNDTTMMTNSGLLPTSIEVKDLGSVIEVQLVVQQDRDIKLHEVIRVLEEEGAEVVNATFSTHGNYVLHTLHARVNRQCEGGQPPSSTGKRVDVITGGPVQEEP*
CqbHLH178	AUR62008318-RA	CDS	ATGGATCCTCCATTGATAAGTGAAGGTTCATTCTCAACAGCAAACCCTTCAATGGCGGAGATTTGGCCGTTTAACGGCGGCAGCGGAGATTCTGACGGCGGCGGAATGTTGGGGTTGAGAATGAGTTGTGGTAGTGGTGGTTTTGTGAGTAGTTTGATTGATGGGTTATTGAATAATAGTGTTGTTGGAGTAATGAATAGAGATGCATCAATTGACGAATCAACTGTCACTGACCAAAGTGGTAGTCGCGGCGGAAGAAAGAGGAGAGAGAATGTTTCAGAGGATGAGTCTTCTAATATTGTTTCCACTACTAGCAGTGGCAATGAATTGAAAGAATCAAATGGTAAACGCACTAAAACATCCTCACAGGGTGAAAATGACAGTTCAAAGGCTGGAGGT…
CqbHLH178	AUR62008318-RA	pep	MDPPLISEGSFSTANPSMAEIWPFNGGSGDSDGGGMLGLRMSCGSGGFVSSLIDGLLNNSVVGVMNRDASIDESTVTDQSGSRGGRKRRENVSEDESSNIVSTTSSGNELKESNGKRTKTSSQGENDSSKAGGESNSAGGNKPADKSAEPPKDYIHVRARRGQATDSHSLAERARREKISERMKILQDLVPGCNKVIGKALVLDEIINYIQSLQRQVEFLSMKLEAVNSGMVPSIGGFHSKD
CqbHLH179	AUR62008383-RA	CDS	ATGTCATCGAGTCGAAAATCGTTATCATCGCGATGTCCTAGGGAAGATGAGATTAGTGAACTAATCTTCAAACTGCAAGCATTGCTACCAGAGAGAAGGTGTAGGCATTTAAGGAGGGTTTCAAGGGATGAAGTTCTGGAAGAAGTATGCAGCTACATCAGGAAACTTCACAAACAAGTAGACGACACGAGTGAAAGAATTTCTCAGTTGCTGGCTTCTACAGACCTTGATGCAGATGTTCTTAGATCCCTCTTGCAGCAGTAG
CqbHLH179	AUR62008383-RA	pep	MSSSRKSLSSRCPREDEISELIFKLQALLPERRCRHLRRVSRDEVLEEVCSYIRKLHKQVDDTSERISQLLASTDLDADVLRSLLQQ*
CqbHLH180	AUR62008486-RA	CDS	GCAAATTTTGAGGTAGCAGAGCTAACATGGGAAAATGGACAACTAGCCATGCACGAATTAGGAGGAATTTTTCAGGCTCCAACGACTGCGCCATCAAAGGGCACATGGAATGGTGGTGTAGGCAGGGTTACAGACACACTAGAGTCCATAGTTCACCAGGCAACTTACTGCAACAGCAAACAAAGCCCGAATTTAATGACTGCCTCAGCATCTCATCAGCAATCAGGCATTCAGAACATGGAAAATGTCGGGTCATCAGTTGTGGCGTCTTCTGGAGGAAAATGGGCTGAGAATTCTGGACACATACAGACACCGGTAGGCCCACTGCCACCCCCTCCTCCCGGACTGATGAAGAAACGGACACGCTCTGAGTCTGAAAATTGTGCAGCAAGGAATAAT…
CqbHLH180	AUR62008486-RA	pep	ANFEVAELTWENGQLAMHELGGIFQAPTTAPSKGTWNGGVGRVTDTLESIVHQATYCNSKQSPNLMTASASHQQSGIQNMENVGSSVVASSGGKWAENSGHIQTPVGPLPPPPPGLMKKRTRSESENCAARNNTNDHEMSACASANAAFSKKRSYQPKDESSAEASSKCKQDKASMLDEVIEYLKQLQAQVQMMTNARFMPQIMMPLGMQQHFHQMSLLARVGMGAGLGMGMGMLDTTSMGASHPAPQSMPSMIHPTQVGTATSAFVPPAFVVPQMIPASSQQANPADPGTSCSAPLQDPYSTLLAQAIYEHRSLQQDGSFTEATTDIVTTNKQSVTFQPSHSTELRRLFMI*
CqbHLH181	AUR62039664-RA	CDS	ATGTGTAATTCTGATTTTGTTTCTGGAATTGAATTGCAGATTTGCAGAACTTTGAATTTAGTTGAAGAAGAGTTGACAGAAGCAGCAGTTTTTGAAGAGAGAGAAAGAGCAGGAGGTTTGCTTAAAACACATAATTTCCTCCAACCACTTGAAGGAGAAGAAAAGACTGGTCCTAAGGAAGACAACTTGGTAGATATAAATGCTAAGCCTCCATCTGCAGCTCCTCCTACTTCAGTAGTTGAACACGTATTGCCTGGTGGGATTGGAACATACAGCATAAGTCACATTTCCTATTTTAATCCAAAGGTGCCTAAGCCAGAGGAGAATATCTTCTCAGTGGCTCCAGCAACCAGCAATGATAAAAATGATGACAATTCAAATTGTAGCTCATATACGGGA…
CqbHLH181	AUR62039664-RA	pep	MCNSDFVSGIELQICRTLNLVEEELTEAAVFEERERAGGLLKTHNFLQPLEGEEKTGPKEDNLVDINAKPPSAAPPTSVVEHVLPGGIGTYSISHISYFNPKVPKPEENIFSVAPATSNDKNDDNSNCSSYTGSGFTLWDETTVKKGNTGKENLGDENIVKESTIKMGQWPLDRPSHSSSNHRSSVSPLSSSQAIIQKSQSFMEMIKSAKGPHSVVEEVEEDVSLKKESSSSLKGELRVNVGGKSSDQKAITPRSKHSATEQRRRCKINDRQVRCRRNTVMARFHMLRELIPHSDQKRDKASFLLEVIEYIQYLQEKVNRYEGAYPGWNSEPPKLNPWRNSHGATEGFVDQSRAVNASPVLMFGAKVDEKATPSVSLNVPRNPQTPAECSMINAINVKT…
CqbHLH182	AUR62034764-RA	CDS	ATGAACAGAGGTGTTGTTGGTGGTGGGATTTTAACTGGGTTTAGTGAATTTAGTACTCAAAATGAAATGGATAGTCCAAATTTGGGGTCTAATCCTCATTTTACAAGTTTTCAATTGGGAGAAAATGATGGATTTGGAGTTGGTTCAGGTTCAGGTTCCGGTTCAGGTTCTCGATTTCGAGGGTTTGACGAAGGGTTAGGGAATACAATGTTTATGAATAGAGCATCAAAGTTGTTAAAACCTCTAGATAATTCTGCACCTGTTGGTGCACAACCTACTCTTTTTCAGAAAAGAGCAGCCCTTAGAAAAAATAGTGTTAGTTTAGATGGCTCAGCTTTTAATTATGATTCTGATGATTTTACCGAGAATAACAATTTTAAGATTGGTGGAGATGATGGG…
CqbHLH182	AUR62034764-RA	pep	MNRGVVGGGILTGFSEFSTQNEMDSPNLGSNPHFTSFQLGENDGFGVGSGSGSGSGSRFRGFDEGLGNTMFMNRASKLLKPLDNSAPVGAQPTLFQKRAALRKNSVSLDGSAFNYDSDDFTENNNFKIGGDDGGKNGGTNSNNTSTLTGGDSKGKKKGLPAKNLMAERRRRKKLNDRLYMLRSVVPKISKMDRASILGDAIEYLKELLQKINDLHNELELTPSSLPLPTNFHPLTPTLPNLPSRIKEELCPSSLPSPNGQPARIEVRLREGRAVNIHMFCGRRPGLLLSTMKTLDGLGLDIQQAVISCFNGFAMDIFRAEQCKDGQDLHPDQIKAMLLDLTTFHGSTVVGNGNV*
CqbHLH183	AUR62034777-RA	CDS	ATGGCAGCTTTTCAGCAATACCCTGCTTCTTTTTTAGTTGACTCTGTTTTCATGCCCGCCATTAAAACTCCTGAAATTGGAGCTTTCGATGAATTTATTGCTAAATCCAATCAATTTTACGCATCATCTGAAAAATCCCAGGACCCTTTTACCATTTATAGTCAAGAGGGTTCTTCCATTGATAATAAACCTTCTTCTGTGAGTGAAAAACAGAGGACTGAGAGTTTATCAATGGCGGATAAAGGTGATAGTAGTGATCAAATGACTCAAAGTTCGGTTCCTGTTGATAAAAAGAGGAAGTCACGAAAAGGGTCTTCCTCAAATTCTGCTAATTCTAAGGATGTTAAACAAGCAAAGTGTAAGAAACAGAAGGAAGATAAAGAAGCAATGAAAGATAAA…
CqbHLH183	AUR62034777-RA	pep	MAAFQQYPASFLVDSVFMPAIKTPEIGAFDEFIAKSNQFYASSEKSQDPFTIYSQEGSSIDNKPSSVSEKQRTESLSMADKGDSSDQMTQSSVPVDKKRKSRKGSSSNSANSKDVKQAKCKKQKEDKEAMKDKSDEPPKGYIHVRARRGQATDSHSLAERVRREKISERMKTLQAIVPGCDKVTGKALMLDEIINYVQSLQSQVEFLSMKLASLDPMVYNFGLMDHDPMMFGTQAMTNGMTLPMQPLMQPTSNGGSSIDQPQAFATTNAVSCSTTSSASTPTFTSPVVDSSTSLIQQQEQKPTLLPLQDAGSLYWGLNEQQRQSIINQLGFTNNLYSFQ*
CqbHLH184	AUR62041687-RA	CDS	TTGGGTGGAAATTCTGGGTTGAATTCTGGGGAAATTTCTGGGGGTGATAATAATAATGATAAGAAGAGGAAATTTGGGAATTTGGGTGTTTTAGATAGTGTTAGTTTAGATGGCTCAGCTTTTAATTATGATTCTGATGATTTTACCGAGAATAACAATTTTAAGATTGGTGGAGATGATGGGGGTAAAAATGGTGGTACTAATTCCAATAATACTAGCACATTAACAGGGGGCGATTCCAAAGGTAAAAAGAAGGGCCTACCGGCTAAGAACCTAATGGCCGAAAGGCGTCGTCGTAAGAAGCTCAATGATAGGCTATACATGCTAAGATCTGTCGTCCCCAAGATCAGTAAGATGGATAGGGCTTCAATACTTGGGGATGCTATTGAGTATTTGAAG…
CqbHLH184	AUR62041687-RA	pep	LGGNSGLNSGEISGGDNNNDKKRKFGNLGVLDSVSLDGSAFNYDSDDFTENNNFKIGGDDGGKNGGTNSNNTSTLTGGDSKGKKKGLPAKNLMAERRRRKKLNDRLYMLRSVVPKISKMDRASILGDAIEYLKELLQKINDLHNELESTPSSLPLPTNFHPLTPTLPNLPSRIKEELCPSSLPSPNGQPARIEVRLREGRAVNIHMFCGRRPGLLLSTMKTLDGLGLDIQQAVISCFNGFAMDIFRAEQCKDGQDLHPDQIKAMLLDLTTFHDSTVVGNGNV*
CqbHLH185	AUR62025839-RA	CDS	ATGTTTGGAAAAACTCATGTTTTAGAGCAAGCTCAAGCCGATTCAGCCGTGTTATCAGGAAATGGAAATGAATGCAGTGGAAGTGGAACAACCAACAAAAGAAAACCAGAAGATTTGCAAGAAAGTAGCAGTTCTTTGTATTCATCATCTCCTACTTCTAATGATCGAGCTCGAAAGAAAAATAGCTCAAACAGAGGAAAGAGAAGCAAAAATAATGATAAAGATGAAGGAAACCCCAAAGAAGTTGTTCACGTTCGAGCTAGACGTGGCCAAGCAACAGATAGTCATAGTATTGCAGAAAGGGTAAGAAGAGGAAAGATTAATGAGAGGCTAAGATGCTTACAAGACATTGTTCCTGGTTGCTACAAGACGATGGGAATGGCCGTGATGTTAGATGAA…
CqbHLH185	AUR62025839-RA	pep	MFGKTHVLEQAQADSAVLSGNGNECSGSGTTNKRKPEDLQESSSSLYSSSPTSNDRARKKNSSNRGKRSKNNDKDEGNPKEVVHVRARRGQATDSHSIAERVRRGKINERLRCLQDIVPGCYKTMGMAVMLDEIINYVQSLQNQVEGRGKEIVGAAGEFLGGQRPQRSGTGSPVAWSLETGCGEGGSGSFGLREGR*
CqbHLH186	AUR62017336-RA	CDS	ATGACTAACCTTTTCTCTTCAATAATGTTTGATCCTTTGTGTTCACAAAATAATGAAATATTCCTAGATATTTCTGATTTTGTACCTTCAACTCAATTTGAAGGTGATCAAATAACCCCAATATTACTAGAGCCGCAACACAATTATGATCTTGACAATCTCTTTAACGAAATCCCCACTTTTATAGAAGACCCTCCTCTAAAACCAAACCTTAATCGTAAAAAACGATCATTAGCCATTGTTCATGATCAAGAAAACAATGGCATAAACCCTTACGATAGCAAGAAAAAGAAGAAGATCATACATAGAGAAATCGAACGAAAACGAAGACTTGAAATGTCTTCCCTTCATACATCTCTAAAATCTCTCCTTCCTGTTGAATACACTAAGGGAAAGCGA…
CqbHLH186	AUR62017336-RA	pep	MTNLFSSIMFDPLCSQNNEIFLDISDFVPSTQFEGDQITPILLEPQHNYDLDNLFNEIPTFIEDPPLKPNLNRKKRSLAIVHDQENNGINPYDSKKKKKIIHREIERKRRLEMSSLHTSLKSLLPVEYTKGKRSISDHLGEAVKYIKQMQQKMQVLNEKRDTLTKEVSKLEGHKKYDNDVIVNVKKENVEVIVSSNCREDDENEGQGLPLSKVLQCLVQEGLDVLSSTSKKINTIFVHSIQAQAGEDGKIAIDATNLKNKIADIQR*
CqbHLH187	AUR62017206-RA	CDS	ATGACTTCGACCATGACTATGGATGCATGGTTAGCAGAATTGGAAATTGATATGGATCCAGTTGATAGTTTAATCGACCCTTACCATCAAAGTGTAATGGATATGGAATCAACATTTGACGAACAACTTGCTGCTGCATTTTTCGACACGGCCTCTCCTCAGGTAGATATTGAGTGCAATGTCATTGAACAATATATATCAACCCCTCCTATTTCCGACATCAGTGAAAACCACGACGATAACAATAACAATAACAATAATAATGAGAGCGAGAACATTGTAAGCTCCGATGTTCAAGAGAGCCAACCTTCTAAAACTAAGCAAAAGACGAAGAAGCAAGCAGTGAGTACGAGTCATGCCCCAAAGAGGAAACGACAGCCGAGCCAAGTGCAAGATCAC…
CqbHLH187	AUR62017206-RA	pep	MTSTMTMDAWLAELEIDMDPVDSLIDPYHQSVMDMESTFDEQLAAAFFDTASPQVDIECNVIEQYISTPPISDISENHDDNNNNNNNNESENIVSSDVQESQPSKTKQKTKKQAVSTSHAPKRKRQPSQVQDHIIAERKRRELLSQMFISLSAILPGLKKIDKTSVLGEAIRHMKELQEKVKVLESEVAKRIVESVVLVNGTADDNVSSSSTMDDYLKVLGKTVLLRVYCEKRKEILAKLFAEVDKHHLVITNFSVIPFENVALTVTIVAQMEKGFNKNVRDFATTLRNALH*
CqbHLH188	AUR62017204-RA	CDS	ATGGATGCATGGTTAGCAGAATTGGAAATTGATATGGGTACAATTGATAGTTTAATCAATAACCCTTATGACGAACAAAGTGTAATGGATATGGAATCAAGTTTTGAGGAACAACTTGCTGCTACATTTTTCGACACGGCCTCTCCTCAGGGAGATATTGAGTGCAATGTCATTGAACAATATATATCATCCCCTCCTATTCCCGATATCAAGAGGCAACCGTCTAAAACTAAGCAAAAGACGAAGAAGCAAGCAATGAGTACGAGTCATGCCCCAAAGAGGAAACGACAGCCAAGCCAAGTGCAAGATCACATTATCGCCGAGAGGAAGCGCCGTGAATTGCTTAGCCAGATGTTCATTTCACTCTCTGCCATCTTACCCGGCCTTAAGAAGATAGAT…
CqbHLH188	AUR62017204-RA	pep	MDAWLAELEIDMGTIDSLINNPYDEQSVMDMESSFEEQLAATFFDTASPQGDIECNVIEQYISSPPIPDIKRQPSKTKQKTKKQAMSTSHAPKRKRQPSQVQDHIIAERKRRELLSQMFISLSAILPGLKKIDKTSILGEAIKHLKELQEKVKVLESEVAKRTVESVVLFKGIANDNVSSSSTVEDYGGNGSSGSSDDDGGNNNSSDSFLEIEVKVLEKTILLRVYCEKRKEILAKLFAEVDKHHLVITNFSVIPFENLALNITIVAQMERGFNKNVREFATTLRNALH*
CqbHLH189	AUR62017199-RA	CDS	ATGTCTTCAATTTGCCCTACTTATTTAGGATGGGATTATCCCATAGATTTAGGTACAATTCAAGGTTTTAATAATGTCGACCTAGATTCTGTATTTCTTCTAAATTTTTCATCTTCTCATCAATCTCAAGATTACCAATATCATGAGCATGATCATGTTAAGCGAAGGGAATCGCCACAAGGTACAAGTTCTATAGATGTTAAGCGAAGCGATTTGCCACAAGATACGAGTTCAACAGATCATTTATTTGATAATAATCCAATATCATTATCCAAGAAACTCAATCATAATGCAAGTGAACGAGTTCGAAGAAAGAAAATCAGTAACTTGTATTCTTCTCTACGTGCTTTACTTCCTTCTTCAGATCATAAGAAAAGACTAAGCATTCCAGGGACAGTT…
CqbHLH189	AUR62017199-RA	pep	MSSICPTYLGWDYPIDLGTIQGFNNVDLDSVFLLNFSSSHQSQDYQYHEHDHVKRRESPQGTSSIDVKRSDLPQDTSSTDHLFDNNPISLSKKLNHNASERVRRKKISNLYSSLRALLPSSDHKKRLSIPGTVVRAVEYIPELQKEVENLISRKNELLSKVSLIQGNAREIIIQEEKPMTKNRTIKDTFSCSISLNKMGDKEMVIQISALEKISLSEVLDLLEKKGYLVIDISSFHSFGGTTFYNTSINLWMGESHTVKFENLNKVLMSLLMEQKPMQMQVHC*
CqbHLH190	AUR62019896-RA	CDS	ATGGGGTTGGAAATTGGTGAATCATATGTTAAGAAGACACTCAGGAACTTATGCTTGAACCATGGTTGGTCTTATGGTGTTTTTTGGCGTTTTGATCCGCAGAATCACATGTTGTTAACTGTGGAAGATGCTTACTATGAGAATCATGTTGCAAGTTTAATGGATAATGTGCTTGTGCAAGTCCACATGTTTGGTGAAGGTATAATTGGTGAAGCTGCATTTGACGGGAAACATAGATGGATGTTTGTAAATGGATCAACAGATGATTGCAAACTAAATCTGCAGTTTTCTGCTGGAATTAAGACAGTTGCAGTTATTCCTGTGGAGATGCGAGGCGTGGTACAATTTGGGTCTACGAAAGAGATTTTCGAAACACCAGAGATCTTGGATCAAGCAAGG…
CqbHLH190	AUR62019896-RA	pep	MGLEIGESYVKKTLRNLCLNHGWSYGVFWRFDPQNHMLLTVEDAYYENHVASLMDNVLVQVHMFGEGIIGEAAFDGKHRWMFVNGSTDDCKLNLQFSAGIKTVAVIPVEMRGVVQFGSTKEIFETPEILDQARKCLRGGDYFNGVAGSNTLLSNSDANGQNGLLASVISSQSSFCDDMSTPWANSIEGCSLFDSLPFSGEVFGEQFEPALLPASALDTCQADDLSQWLADTSKLCVTGFDLEAMLADDMSSDLGGSNLFSNIQGKQLTSPSQSSLTNTLDFGCGELGDVVNAVEDKANTLPIDDAMSFLECISGVGGNSTAAPRKGLFTELGLEHLLKDGSSNSSTPRSCIEDQWPSSKKRKTEAYQQVNNQLQQTYHSWGVKMMQPTSTSGHKMQDFG…
CqbHLH191	AUR62019922-RA	CDS	ATGTCCTTTAAACAACGCCTCCAAACTATAGTAGAGAGCAGGCAAGGGTTGTTATATGCAATGTTATGGCAAACAACACCCGGTGTCGAGAACATGATGACAACACCGGCGGCTAGCAACATCAGTAGCCGCCGTGTGTTAGCATGTTCCGACGGTTACTTGAGAAGCTGCTCCATAAGGAGCAGCCTAGACGAGGAGATTGTTATGACGTCAGATGCAGAATGGTTTTATGCAAATTCAATAGGAAAACACCTAATTATTGAGGACAATTACAATCTTGTAATTGGGGAAGCCATGACTTCAGGGTCTTATCTGTGGCTGATCAATAACTCGGGTTGTGAGAGGGCGAGGGAGGCTTTGCAGCACTATGTTCGGACCCTGGTGTTTGTACCTGTTGCT…
CqbHLH191	AUR62019922-RA	pep	MSFKQRLQTIVESRQGLLYAMLWQTTPGVENMMTTPAASNISSRRVLACSDGYLRSCSIRSSLDEEIVMTSDAEWFYANSIGKHLIIEDNYNLVIGEAMTSGSYLWLINNSGCERAREALQHYVRTLVFVPVASGGVIEIGSMDEIKEDRSLIELAFSIFTRSHSKAVTPPVMHAHRTNHVEAERQRRNKLNQCFYTLRSVVPYVSKMDKASLLSDAVTYINELKSAVRNLEEKLQERPSVSTINSSFSPHLQDLLPHHPTTKGWPIEVEVEVKSIGKEVVIRARTMGLDHPEARVMNVLKDLRLEICYATISHVNEVVFQNIIAKMPLYPDELTSTQDSLTNAIRQRLQYS*
CqbHLH192	AUR62019923-RA	CDS	ATGGAAGACGCGATTTCACCATTTCAATCTCTAAGCCTGAATTTACAGCCCAAGATTTCATCAACATCACACCAACACTGCCTTCAAATTATTGTGAAGAGTAAGCCAGGGTGGTTGTACGCGATATATTGGCAATTGTCATCTATCAGCAATGACTCTGCCTACAACAATCGCCGTGTGTTGGCATGTTCGGATGGTTATCTGATGCACAGCAGTAAACCAGGAAATCTGCAGCAGCAGGAGGTTTCACATATTCAAGAAGTGGATGAGATGGTAATGTCAGAAAGATTTTACACAGCTTCGTTACACAAGTTCCTAGACATAGAAGACACCAATTCTGTTATTGGGCGACTCATGAGTTCAGGGACACACTTGTGGCTTGTTGATGTGGATGGGAAG…
CqbHLH192	AUR62019923-RA	pep	MEDAISPFQSLSLNLQPKISSTSHQHCLQIIVKSKPGWLYAIYWQLSSISNDSAYNNRRVLACSDGYLMHSSKPGNLQQQEVSHIQEVDEMVMSERFYTASLHKFLDIEDTNSVIGRLMSSGTHLWLVDVDGKLNYSRCERAREARLNNIQTLVFLPISPNGVIEVGSLDVIKEDRSLIDLTYSMFGARGDGNMNITSRNSKRRTAPATAVPQSSPVEAERKRRERLNQRFCTLRAVVPNVSKMDRASLLSDAVVYINKLKSRDQNLHQSERQNNPAVDFLLCDQHLQQPDDQNPTVTVPQLAAMMNTNVQVQVEVKLLGAEMIVHAQSSGLDYPTAKLMNVLRDLNLVISNATISNMDEFVLQNVVVKRQPEGNGFIGTKEGLTNAILQRLQI*
CqbHLH193	AUR62018713-RA	CDS	ATGATGAATCTCTGCTCATCCGATGACATTAATGGATCTTCTTCTTCCTCCTTGCTCATGACGGACTCCTACAACCCTTCCATCTCCACCACCGCCTCCGCCGCCGCACACGACACCCTTCACAGCCGTCTCCAAGCCTTAATCGACGTCCCCGCCACCCCTCGCGGTGAAAGCTGGACTTACGCTATTTTCTGGCAATACAGCATCGATTACTCCGGCCAATCTCTCCTCGGTTGGGGTGATGGCTATTACAAAGGTGAAGATAAGCAAACCCGTCAAGAAAAGGCGGCGACTAACCGGATTTCTCAGGATTTAGCCGAGCAGGAGCACCGGAAGAAGGTGCTCCGGGAGCTGAATTCGCTCATTTCCGGCGCTTCTCCGCCGGAAGATTCCGCCGTT…
CqbHLH193	AUR62018713-RA	pep	MMNLCSSDDINGSSSSSLLMTDSYNPSISTTASAAAHDTLHSRLQALIDVPATPRGESWTYAIFWQYSIDYSGQSLLGWGDGYYKGEDKQTRQEKAATNRISQDLAEQEHRKKVLRELNSLISGASPPEDSAVEEEVTDTEWFFLISMTNTFASGEDLPGQAHLSSSPIWAAGLERLSSSPCNRAKQGSCFGLQTMVSIPVLNGVVELGSTEVIFQSPDLMNKVRVLFCFGPGSGPNDPGCSWPVPAAVPGSTPVPSGESDPTAMWINDPNPPEVKETRKSPTPPPPPATIQQQSQPELNFSEYAGLNGSGSKSNGSLKPESGEILSFGGGDVKKSVNNGNSNTIFGANSQFLMDENSNKKKRCSPNSRGSNDEGMLSFTSGVILASSGVGKSSNNGGA…
CqbHLH194	AUR62018701-RA	CDS	ATGGCATTAGAAGCAATGCCTAACTGCAATGATATCTTTAACTTCATGGTATATGAAACTCTGAATGCTCCTATATATGGAAGTAATTTTGGCATTATGGAAGATGTTGTCGTTGTGGAACAGCCTAAAGTCCTCGGTGGTACGTCTGGATGTCCGAGTCATAGAACAGACAGCCGGAGGGTGAATTTGGGGGTGCAAGGAAAGAAGAAGAGGAGGAGAAAGCCAAAAGTTTGCAAGAACAAGGAAGAAGCTGAGACACAGAGGATGACTCATATTACTGTCGAGAGGAATCGTCGTAAGCAGATGAATGAGCACCTTGCTGTTCTACGATCCCTCATGCCTGAATCTTATGCTCAAAGGGGTGACCAGGCTTCAATTGTTGGTGGTGCCATAGAATTT…
CqbHLH194	AUR62018701-RA	pep	MALEAMPNCNDIFNFMVYETLNAPIYGSNFGIMEDVVVVEQPKVLGGTSGCPSHRTDSRRVNLGVQGKKKRRRKPKVCKNKEEAETQRMTHITVERNRRKQMNEHLAVLRSLMPESYAQRGDQASIVGGAIEFVKELEHLVHSLEVQKMIMLQQAEITRSETGHSTPTTTHNNSTLLTPLPEFFSDSDHSFSQLGNKYTLKSKAAAAEVEVTLIETHANIRILSKKNPRQLSKLVSGFHTFRFTILHLSVTTLEPLVLYSISAKVEEGCQLNSVDSIAEGVHHMLRIIEQDVAPSFLAY*
CqbHLH195	AUR62043163-RA	CDS	ATGAGTGTTCCTGAGTCGAGTAATAATAAACAGCTTCAACATATGTTACAATCAGCTGTGCAAGCAGTTCAATGGACTTACAGCCTCTTCTGGCAATATTGTCCTCAACAAGGGATATTAGTGTGGCTAGATGGGTATTACAATGGAGCTATAAAGACAAGAAAGATGGTGCAACCAATGGATGATTCAAGAACTGCGGAGGAAGCATGTCTACAAAGAAGCCAACAACTGAAAGAACTCTACGAGTCGTTATCAGCCGGAGAGTCGAATCAGCCAGAAAGAAGGCCGTGTGCAGCGTTGTCGCCGGAGGATTTGACGGAGTCCGAGTGGTTTTATCTCATGTGTGTCTCTTTTTCTTTCCCTCCTGGTGTAGGGTTACCAGGAAAGGCGTATGCCAAA…
CqbHLH195	AUR62043163-RA	pep	MSVPESSNNKQLQHMLQSAVQAVQWTYSLFWQYCPQQGILVWLDGYYNGAIKTRKMVQPMDDSRTAEEACLQRSQQLKELYESLSAGESNQPERRPCAALSPEDLTESEWFYLMCVSFSFPPGVGLPGKAYAKGQHMWLTGANEVDSKVFSRAILAKTVVCIPVMDGVVELGYTERPALSEHSTSNPTASSNHSHFQSPLALATYTTVDPLSIPSDGSGANNNDDNDETEGEADSDPEAQAILGLPVKLELRYQKGITVVPDSSDEPSELMQIEIPEDIQLSSPDVVSNNLDSNFPLVAVGPTPTPPTPSHEHHLVDSFITTKSTRRWPVMQQQQLEDPIIISNNFQTPSLVPLLHSKYREENFSFLKSNLHYMALGRGKSTSGPPHDELSASHVPFVT…
CqbHLH196	AUR62039903-RA	CDS	ATGGTCTGCAGTGAGCAAGTACCTTTCAGTGGTGCTGACTTCTACAATGGGAATCTTTTACCCTTTCCTCCTGCAGATCAGACCAGCGCTATGATGGACAGCCAATTCTGGTATAGAGACACAATTCTAGCTGCTAATGGATTCTCTCAGGTCCCGATGAACACAATATATAATGCTACTGATGTCACACATTCTGATGCATTGGCTGGTCTCACCCATATTCCTCTGAGTACTGATCCTTTTATCGATCATTCGGAAGCGCAAAACTATGACATTTCAGCTCTAAGATCAAGCATTCCATTCTATGGGCCACAAGAGAGCAGCGGACATGGGGGACTAGACAATTTTGTGTTAAATCAATGGATGCCCAAGGAAGAACCTATATCATATATGGATATG…
CqbHLH196	AUR62039903-RA	pep	MVCSEQVPFSGADFYNGNLLPFPPADQTSAMMDSQFWYRDTILAANGFSQVPMNTIYNATDVTHSDALAGLTHIPLSTDPFIDHSEAQNYDISALRSSIPFYGPQESSGHGGLDNFVLNQWMPKEEPISYMDMEWQQVESPVFPVQAGNVNDTHEFLSNVKVEADTSDVAPVTLRSVSRTNRERSKEAETRRRLIISQRVQDLHDLLPATFKDKRGNQESVVNDVIGHIKYLQLQLKELSRSRLGGDSSSGPLKFDEGYGHYQSHEQMFGESLEEILGSLLEENPVAAHNLFESKGLCMVPMASTDALLCNIK*
CqbHLH197	AUR62008866-RA	CDS	ATGAAAAACCCTTGTATGGCGGCTGAGCATATCAACCCAAGGAAACATCATCTTCGCCGTTGCCATCGAACCCCGAAAACTCACACCATGTCACACATCACAGTTGAAAGGAACAGAAGAAGGCAGATGAATGACCATCTCAAGGTTTTACGTTCCTTAACACCTTGTTTCTATATCAAGAAGGAGCTAGTAGCATCATGCAATTCTCCGATTGCTGATGTTGAAGCCAAGATTTCGGGTTCTAACGTTGTGTTGAGGGTAATATCAAAGAGAACTCATGGACAACTACTTAAGATAATAAGTACTCTAGAGAAGCTTTCGTTTAAGATCCTTCACTTGAATATTAGTAGCATGGATGACACTGTTCTCTATTATTTCGTCGTCAAGATAGGGCTAGAA…
CqbHLH197	AUR62008866-RA	pep	MKNPCMAAEHINPRKHHLRRCHRTPKTHTMSHITVERNRRRQMNDHLKVLRSLTPCFYIKKELVASCNSPIADVEAKISGSNVVLRVISKRTHGQLLKIISTLEKLSFKILHLNISSMDDTVLYYFVVKIGLECQLSMEELAAEVQRCFCTNDTINKITEI*
CqbHLH198	AUR62008898-RA	CDS	ATGGCCGAAGATGAGATGGCAACGTGGCTTCACTACCCGTTAGAGGACTTGTATAGTGATCTGTTAGGTGATAATAATAATCAGACAACTCCAACTCAACTTCCAGCGGTCGCTGCTACTTCGGTAGTGCGTCAACAGCCGCAGGAGGCCGAACAGATTTGGCCTCCTGCGGCTATAGCGGTAGTAGTGAAGCCACCGCCTGTACCTCCACCCCCGAAACCGACTAAGAATTTTCAAATGTTTTCAAGAATGCGCGGGAAAGATCCCGAGGCGTCGTCGAGTTTGAGGCCGGAGTTAACCGTGGTGGACTCGAATACGACACCGGCTTTGGTGACAATGAAGAGTTTAGGGGAAGTATCATCTGCTTTTCCCAGCGGTGGTGGAATTGGTGGCAGTGAT…
CqbHLH198	AUR62008898-RA	pep	MAEDEMATWLHYPLEDLYSDLLGDNNNQTTPTQLPAVAATSVVRQQPQEAEQIWPPAAIAVVVKPPPVPPPPKPTKNFQMFSRMRGKDPEASSSLRPELTVVDSNTTPALVTMKSLGEVSSAFPSGGGIGGSDFVLDRKESGEVTVSSSSGGYSGGPSKAAAEDARDKGIKNEAEDRKRKRRENDVSLTPSTTAIDQDVELEGDDDDDKKHSRGSHGSKRSRAAEVHNLSERRRRDRINEKMKALQELIPRCNKSDKASMLDEAIEYLKSLQMQVQVLPSIPPFDTLILVSVKLKLINFYQMMSMGSGPQFGPRFTVPPIHMPSSPASNFSVNQTSIQADSVRSSVPVQSPGLPQLPNVADPLNYVFLDMNKSVKIPAVSSTV*
CqbHLH199	AUR62016510-RA	CDS	TGTAATAGCACAGCTACTACTACTGGAGGTGTACCACCTAAGAAGCCTAGGGTCCAATCCTCTTCCACCCCACCTCTCAAGGTGAGGAAAGAGAAGCTAGGAGATAGAATAACAGCCCTTCACCAGCTTGTTTCTCCCTTTGGAAAGACTGACACAGCTTCAGTGTTGTTAGAAGCAATTGGGTATATCAGATTCCTTCAAGGTCAAATTGAGGCCCTTAGTTCTCCTTACTTGGGTAATAATAATGCCACGACTAAGAACCAACATACTGTTCATGGAGAAAGAAATTGTCTATTTCCAGATCATCCTGGACAA
CqbHLH199	AUR62016510-RA	pep	CNSTATTTGGVPPKKPRVQSSSTPPLKVRKEKLGDRITALHQLVSPFGKTDTASVLLEAIGYIRFLQGQIEALSSPYLGNNNATTKNQHTVHGERNCLFPDHPGQ
CqbHLH200	AUR62016750-RA	CDS	ATGAATAGAGCTTTACCGGAGATGCTACACTGCCTGAACACACCAGCGAACATCATCGGAGGAAAAGGCATGGAGATGAGTGTTTTGGAAAGACAGAGAATGGTTCTTAAGTGGCAACAAGAGCAGCTCTTCCAAGTCCAACCAACACAACAACTAAGTTGTTTCAATGACCTCAGTATGCTCTCTTTTTTTCCTGCTGAAGCACAAGACTTTCAGGGCGCAGATATGACTTACTGTCCAAGCTCCGTTACAACTGGCCCAACTCTGAATGAGCTTCTGAACCGACCCATTAAGGCTGATCCAGGTGCCGATAATGGGTGGATGGATTTCGGGATGCAAACAAGTGGGATGACAGTTGGGAGTATGGGGATTGAGACTGCTGGAGAAGTTCATAATAAT…
CqbHLH200	AUR62016750-RA	pep	MNRALPEMLHCLNTPANIIGGKGMEMSVLERQRMVLKWQQEQLFQVQPTQQLSCFNDLSMLSFFPAEAQDFQGADMTYCPSSVTTGPTLNELLNRPIKADPGADNGWMDFGMQTSGMTVGSMGIETAGEVHNNPGYETNYGIPRTASCPPSVAEAAATSLKAARDAKGRESLLSEQKLSGAVGRESFKKRKAERNPRCTSKDSKASEVQKPDYIHVRARRGQATDSHSLAERVRREKISERMKYLQDLVPGCNKITGKAGMLDEIINYVQSLQRQVEFLSMKLAAVNPRLDINIDELISKEVFASCSASLPTMGVSPDLTNPSYLQYNPVEQMDPICGSTVVGNPIDLGLRRSISAPVPVPETFLDTSCFNQIPNSLQWDAELQNIYNMEFQQGRSTSF…
CqbHLH201	AUR62039063-RA	CDS	ATGGGTGAAAATGGAGGAAAAGAGGGAGAAATTCATCTTCCAGGTGGGAGTTTTTCAAGGCTACTTTTGTCATTAGAAGATGTTGAAGAAAAAGGCTTTTCTGTTGATTCCCCTGTTTCTCCTACTCTGTTTTCTTCTAATACTCCTAATATGCTCTGTTTTGGTGACTTTATTTCTAAAACCACTCCTAAATTTACTCATACTACTGCCAATACTACTAATCTCACTCCCTCCAACTCCAATAAAAGGAGAAATGGGCCGGGTAAAGAATCTGAAAATGGGTCTCAAAATGGTCAGAATCAGAAAAATGGGGTGAAGAAGAATAAAACAGAAATGGGGCCCATTGTTACATCTTCTCCTAAACATGTAAAGGGGAAAAGAGAGAAACTTGGTGAGAGG…
CqbHLH201	AUR62039063-RA	pep	MGENGGKEGEIHLPGGSFSRLLLSLEDVEEKGFSVDSPVSPTLFSSNTPNMLCFGDFISKTTPKFTHTTANTTNLTPSNSNKRRNGPGKESENGSQNGQNQKNGVKKNKTEMGPIVTSSPKHVKGKREKLGERIAVLQQLVSPYGKTDTSSVLHEAMGYIRFLHDQVKVLSTPYLKLSPSSSSPRHFISEKGGPSAMEMDSMEGLSSRGLCLVPLECILHVANNNGADFWSSATITSPGPGLEI*
CqbHLH202	AUR62013224-RA	CDS	ATGAGAAGTATGTTCGCAACTCTTCACTCTTTGCTCCCTCAACTTACTCCTAAGGCAGATAAAACAACCGTAGTTGAAGAAGCAGTGAACTACATCAAAACCCTACAAAACACCGTCAAAAGGCTTGAGATACAGAAGATAGAACAGAATCAAGGACTTCCACCCATTATGTCGTCGTCCTTCCCAATTGGCCCCTCGGTCCCAGCCAATTCGAGGCTAGCTACGCTCCCTACTACTAGGGAAGCGTTTATGGCTAACCAAGTTTCTCTGATGAACAACAACAACAACTACTCGACTGGTTCATCCAGGGCTGTGAAAATAAAAACATGGACAGCTTCGAATGTGGTGCTGAGCATTTGTGGCAACGTTGCGCAATACGCTGTTTACGCAACAAAGAAG…
CqbHLH202	AUR62013224-RA	pep	MRSMFATLHSLLPQLTPKADKTTVVEEAVNYIKTLQNTVKRLEIQKIEQNQGLPPIMSSSFPIGPSVPANSRLATLPTTREAFMANQVSLMNNNNNYSTGSSRAVKIKTWTASNVVLSICGNVAQYAVYATKKPVLFTTICSVLEKYAMEIFAANIYTDDANRSHFMFQTR
CqbHLH203	AUR62013093-RA	CDS	ATGGACTCCGATGATCCTACTGCTGTTAGAAAACTTCAGAAGGCTGGCCGTGAAAAACAGCGCAGGTGTCGGTTGAATGAGCAGTTCATTGAGTTGGGAACTACACTTGATGCTGAAAGGCCAAAGAATGACAAAGCAACCATACTAACTGATACTATTCAGCTGCTCAAAGATTTGACCGCTGAAGTCGACAAACTTAAAGCCGAACATACTGCTTTGAGTGATGAATCTCGTGAGTTGACGCAAGAGAAGAATGATCTTAGGGAAGAGAAGACAGCTTTAAAATCAGACATCGATAGACTTAGTTCACAATGTCAGCAGAGAGCTGGTCCTGCTTATCCATGGGTAGCTATGGATTCGGTTCTTCAACATCCGCCTTCTTATCCATATCCCATGCCG…
CqbHLH203	AUR62013093-RA	pep	MDSDDPTAVRKLQKAGREKQRRCRLNEQFIELGTTLDAERPKNDKATILTDTIQLLKDLTAEVDKLKAEHTALSDESRELTQEKNDLREEKTALKSDIDRLSSQCQQRAGPAYPWVAMDSVLQHPPSYPYPMPMPVPTGAVPMHLSMQPYPFFGNPNPGMYANPCSTFIPYMAPNLPAEQPSTQDVSPPMQPGRTQVSAGHGVGTSSDKHDGQVNKKDDSSDVPTNLELKTPGSTTDENTSSGNRKKRIAAEGSSLSRCSSHSVQDSSSSSIVGGGKGND*
CqbHLH204	AUR62013022-RA	CDS	ATGAGCATTGTGTCAAGCCCTATGGATAGTTTAAGGCAACTGGTGAACTCGAAGACTTGGGACTACTGCGTCCTCTGGAAATTAAGTGAAGATCAAAGGTTCCTAGAGTTTATGGACAGCTGTTGTGCTGGAAGCGAGGGCATCATGGAAAATAATGGCAATACTGTTGGTGAAGAGCTTCTGTTTCCTTGCAGAGATATGACATTTCAGCACATGAGAACAAGAAGTTGCGAATTACTTGCTCAATTGCCCTCTTCTCATCCCTTGGACGGGATGAATATGGAAATCCTTATATCAAATCAGCCCAAGTGGCTAAACTTCTCAAATGTCTCTGATATAAACGTAAATGAAGTATCGATTGGTACAAAACTTCTAATCCCAATTCCTGGTGGACTGGCT…
CqbHLH204	AUR62013022-RA	pep	MSIVSSPMDSLRQLVNSKTWDYCVLWKLSEDQRFLEFMDSCCAGSEGIMENNGNTVGEELLFPCRDMTFQHMRTRSCELLAQLPSSHPLDGMNMEILISNQPKWLNFSNVSDINVNEVSIGTKLLIPIPGGLAELFAAKQINEDQNVIDYVMTQCTTLMDQAAISSSSNAGPSFTMNINMINELQSNPTLSDQNNAISMNNESQSSMNFLQQFNYVSETNKMSRNNFFDEANDSFQAENHHQLNSFKSLSENGFEDLMNNANSMHNMHVLDHSANDHQHLDEKGSLPKHEIGRANSVSDSDPLEDDDDDPKYHRRKPTKGPQSKNLMAERKRRKKLNERLYHLRSLVPNISKVKVYVQLYYVYI*
CqbHLH205	AUR62030904-RA	CDS	ATGGAGGTCTCAATGTTTTCTGGCTATCCTGATCTGGGAATGATGAACAATGATCTTAACTATTTTCATAATCAACTACAAGTCAACTTACTCGACGAGCTATTAGGATCATCTCTACCACCTTCCTATGGCAACAATAATAGTTTTGATCAAACCGAGACGAATCAAGGCCTTATTAGTAGCAAGAGATCACCACAAACTGATCTGAATCAAACAACATTCGTCGAAAATCCTATAAAAAAGATGAAGACAAACAATTGGGATACTTATGATCATCAAATGAACCATGTATTGAATTCACAAGATCAACATGACTCCAATTCAACCATGTTATCTTTTTCGAATTCTTCAAACTCTTCTATTAGCCAAACTTCTAGCCTTATTACACCCAAAGAAGAA…
CqbHLH205	AUR62030904-RA	pep	MEVSMFSGYPDLGMMNNDLNYFHNQLQVNLLDELLGSSLPPSYGNNNSFDQTETNQGLISSKRSPQTDLNQTTFVENPIKKMKTNNWDTYDHQMNHVLNSQDQHDSNSTMLSFSNSSNSSISQTSSLITPKEEAVSNNNNNVNFPFHHEMVVNQASKLDKQSCIFESRPHQVVDRKNNIKVGSMPSQAMDHIIAERKRREKLSQRFIALSAMDKASVLGDAIKYVKQMQEKVKKLEEEAKKKSVESAVFVKRSYVSAEDNTTYDQISAKSAVTDAAGSCCEASLPEIEVRFSDKDVLITVHCEQKKGIFEKLISQIEKLHLAVTCSSSLAFGGSVLAVTITAQMESEYSLTAKDLVRHLHSTLK*
CqbHLH206	AUR62022271-RA	CDS	ATGGATGGTTGTACAAGTATGGCTCAATGGAGCAACATTTACCATCAACAATGCGGTATCGAAACATCGAGATCGATTTCAACTTTGATCTTAGATCCGATCCATGAAGAGCTTCATCAAGAAGAGAATGATGGTCAAGGAATAATAATCCCTTGGAATAATGAAGGTGCACCAAGAAATAATCAGATGTGCTCTTCTCTTCCTATGATTATTAGTCCTTTTTCGAATAACATCATTCATCAATCTCAACCGTTCGATAAATCGACTAATAATAAGGGTACTTCATCAGCTAATAACTCTTTTGATCAACAATCCTTTGAGTGTTTATTATCAGGTACTAATAGTAATACTGATACTTCAGTTGAAGATGATGGTATTTCTATTATTTTTTCGGATTGT…
CqbHLH206	AUR62022271-RA	pep	MDGCTSMAQWSNIYHQQCGIETSRSISTLILDPIHEELHQEENDGQGIIIPWNNEGAPRNNQMCSSLPMIISPFSNNIIHQSQPFDKSTNNKGTSSANNSFDQQSFECLLSGTNSNTDTSVEDDGISIIFSDCRNFFNFNNSNNGENQNDNEPKKRGNNIEQDFQGDPQEFPPFRITQENSCSPSLRPSRHKGSSNISFQQGSSSGSSIEEPDAEAIQQMKEMIYRAAAFRPVNFGVDLVERPKRKNVRISSDPQTVAARQRRERISERLRVLQKLVPGGSKMDTASMLDEAANYLKVRFDSIPPSNKGTVCVKSYGIKDHL*
CqbHLH207	AUR62009884-RA	CDS	ATGGGTTCGGATGTTATCGATGATCCCGTTCTTAATGAGGAAAGCGATGCTCCGGAGGATGTAGTGGATGATCCTCAGTCCAACAAAAGAAAGCGGGGTAAATTACCAAAAAAAATAATGAAGGCAGAGAGAGAAAGATTGAAGCGTGAACAACTAAATGTGCTTTTCGATAAACTGGCTGGTGTTCTTGATTTAAACCAAGAGAACAACGGTAAAGCTTGTGTACTGAACGAGACGATTAAGCTCATGAAATATATGGTTTCTCATATTCAAAGCCTCAGAAAGGAGAATGCAACTCTGCTGTCAGAGTCTCAATATATGACAGCAGAGAAGAATGAGCTTAAAGAAGAGAATTCTGCACTTGAAGTGCAGATAAGGAAAATGCAAAATGAAGTGGAA…
CqbHLH207	AUR62009884-RA	pep	MGSDVIDDPVLNEESDAPEDVVDDPQSNKRKRGKLPKKIMKAERERLKREQLNVLFDKLAGVLDLNQENNGKACVLNETIKLMKYMVSHIQSLRKENATLLSESQYMTAEKNELKEENSALEVQIRKMQNEVEEKLGQSKPVLNASPPLECWHGETPSHFMEGQLPPLATTDPSSQQPILGPLYVIPINPDLQTFQKADAASNLPRTVSKPHARYPTPADSWPLQLLSKPVETIIGQTTS*
CqbHLH208	AUR62009524-RA	CDS	ATGAACAGAGGTGTTGTTGGTGGTGGGATTTTAACTGGGTTTAGTGAATTTAGTACTCAAAATGAAATGGGTAGTCCAAATTTGGGGTCTAATCCTCATTTTACAAGTTTTCAATTGGGAGAAAATGATGGATTTGGAGTTGGTTCAGGTTCAGGTTCTCGATTTCGAGGTTTTGATGAAGGGTTAGGGAATACAATGTTTATGAATAGAACATCAAAGTTGTTAAAACCTCTAGATAATTCTGCACCTGTTGGTGCACAACCTACTCTTTTTCAGAAAAGAGCTGCCCTTAGAAAAAGTGATAATAATGATAAGAAGAGGAAATTTGGGAATTTGGGTGTTTTAGATAGTGTTAGTTTAGATGGCTCAGCTTTTAATTATGATTCTGATGATTTTACT…
CqbHLH208	AUR62009524-RA	pep	MNRGVVGGGILTGFSEFSTQNEMGSPNLGSNPHFTSFQLGENDGFGVGSGSGSRFRGFDEGLGNTMFMNRTSKLLKPLDNSAPVGAQPTLFQKRAALRKSDNNDKKRKFGNLGVLDSVSLDGSAFNYDSDDFTENNNFKVGGDDGGKNGGTNSNNTSTLTGAIPKMDRASILGDAIEYLKELLQKINDLHNELESTPSSLPQPTNFHPLTPTLPNLPSRIKEELCPSSLPNPNGQPARIEVRLREGRAVNIHMFCGRRPGLLLSTMKTLDGLGLDIQQAVISCFNGFAMDIFRAEQCKNGQDLHPDQIKAMLLDLTTFHGSTAVGNGNV*
CqbHLH209	AUR62009509-RA	CDS	ATGGCAGCTTTTCAGCAATACCCTGCTTCTTTTTTAGTTGACTCTGTTTTCATGCCCGCCATTAAAACTCCTGAAATTGGAGCTTTCAATGAATTTATTGCTAAATCCAATCAATTTTACGCATCATCTGAAAAATCCCAGGACCCTTTTACTATTTATAGTCAAGAGGGTTCTTCCATTGATAATGAACCTTCTTCTGTAAGTGAAAAACAGAGGACTGAGAGTTTATCAATGGCGGATAAAGGTGATAGTAGTGATCAAATGACTCAAAGTTCGGTTCCTGTTGATAAAAAGAGGAAGTCTCGAAAAGGGTCTTCCTCAAATTCTGCTAATTCTAAGGATGTTAAACAAGCTAAGTGTAAGAAACAGAAGGAAGATAAAGAAGCAATGAAAGATACA…
CqbHLH209	AUR62009509-RA	pep	MAAFQQYPASFLVDSVFMPAIKTPEIGAFNEFIAKSNQFYASSEKSQDPFTIYSQEGSSIDNEPSSVSEKQRTESLSMADKGDSSDQMTQSSVPVDKKRKSRKGSSSNSANSKDVKQAKCKKQKEDKEAMKDTSDEPPKGYIHVRARRGQATDSHSLAERVRREKISERMKTLQAIVPGCDKVTGKALMLDEIINYVQSLQSQVEFLSMKLASLDPMVYNFGLMDHDPMMFGTQAMTNGMTLPMQPLVQPTSNGGSSIDQPQAFATTNAVSCSTTSSASTPTFTSPVVDSSTSLIQQQEQKPSLLPLQKDALLIPSLGFPDQDADDYMYWGYHKSGRFTVKT
CqbHLH210	AUR62020231-RA	CDS	ATGGGTTACTTGTTGAAAGAAGCACTTAAGGCTTTATGTGGCGTTAATGAGTGGTCCTATGCTGTTTTCTGGAAAATCGGTTGTCAAAATCCTAAGCTACTGATTTGGGAAGAGAGCTATTATGGATCATCTCCCAGTGTGCCCTCCAACCCAAGTATGGGTAACCAGGAAATAAATTTGCAGAAACTGGAAGGCTTTAATAACGACACACAACTGGGTGACAAAGTTCATTTGCTTATGGATAGGATGATGATGTCTAACCATGTTAATGTGGTGGGAGAAGGATTGGTTGGCCGGGCTGCGTTTACAGGGAATCATCAATGGATTGTCTCTGGAATGTATAATGAAATTGCTCGCCCAGCTGAGGTTCTTAATGAGGTTCATCTCCAATTTTCTGCT…
CqbHLH210	AUR62020231-RA	pep	MGYLLKEALKALCGVNEWSYAVFWKIGCQNPKLLIWEESYYGSSPSVPSNPSMGNQEINLQKLEGFNNDTQLGDKVHLLMDRMMMSNHVNVVGEGLVGRAAFTGNHQWIVSGMYNEIARPAEVLNEVHLQFSAGMKTIAVIPVIPHGVVQLGSSLTIMENVGFVHDVRSFLLQLGCIPSAFISDNYFAKDAASMLGLPVADAIANPINLHRQPTQINSHDIAAGGFNLQRNSSEIHGLVNQSSNCLLTQFQDNLQVSGSIFTMPNPIQDSCKAKGVHDASMVTPIVHSNVLPVSNRSKQGVVMPLKSDLAMNQSSSNNPGLGISCPQSTVSCWHPSSSKQLVVSHEGSVKGKYKTSTSVFIPNERHHAALNQSDAPLSASNKLDIDIDGGHSFQTSPCA…
CqbHLH211	AUR62043582-RA	CDS	atgacaggttatggcatgatgggaggaatggggagttatggaggtagtaatgttcaagtaaattattcatcgggacaaccctcttcaacttcggaactggtgaatcaaaactcagatgttggggcaaaaagattaaggatgaatagcctagatgaaacaaaattcagcaattcaagcaacaaccccaacgatgacagcaactatgacttccccatgaattcatgggatgactcaattttgtcagaaaatttctcaggcttagatagagttgcagatgaggacataaaggtatttcctgagctaaatgcatcagaaaatcagagtggagaaattaaaaacagacctccgccattgactcatcatctgagtctaccaaagacattaccagaactgtcaaat…
CqbHLH211	AUR62043582-RA	pep	MTGYGMMGGMGSYGGSNVQVNYSSGQPSSTSELVNQNSDVGAKRLRMNSLDETKFSNSSNNPNDDSNYDFPMNSWDDSILSENFSGLDRVADEDIKVFPELNASENQSGEIKNRPPPLTHHLSLPKTLPELSNMEKFLQFQDSTPLRIRAKRGCATHPRSIAERVRRTRISERMRKLQDLVPNMDKQTNTADMLDLAVDYIKDLQKHVENLADNRAKCTCSR*
CqbHLH212	AUR62021282-RA	CDS	ATGTTTCCATTTCAAAGTGTTGCAGCTGGTACTACTACTACGAATATTGACCCCGTTCATCAACCTCATTATGGTGTTGATTCTAAACTCAAGAGCCCAAAAACACGAAAACTGCGATCCGGGAAGTCTGTCCAGGATAATAAGATTAATAATGAAGATGAGATCAAAGGAAATGATATTACTAACAAGAAGGTTATTCATCGAGAAGTCGAACGACAACGAAGGCAAGAAATGTCCAATCTTTATTCTTCCCTTCGCTCCCTCCTTCCGGTAGAGTATGTTAAGGGAAAAAGATCGGTATCGGAACACATAACCGAGGCTACAAGGTACATCAAAGACTTGGAGAAGAATATTGAGATAACAGCCGGGGTTGAAGAGGATGATCCATGTCCTATATCG…
CqbHLH212	AUR62021282-RA	pep	MFPFQSVAAGTTTTNIDPVHQPHYGVDSKLKSPKTRKLRSGKSVQDNKINNEDEIKGNDITNKKVIHREVERQRRQEMSNLYSSLRSLLPVEYVKGKRSVSEHITEATRYIKDLEKNIEITAGVEEDDPCPISKTLKVLAQEGLDVVSCVSNKVNQRWIYVIYCEHAYSTVYLRATEEGWSGIEPKPLERLKVLLVPK*
CqbHLH213	AUR62042871-RA	CDS	ATGGTTTCTACTGAAGAAATCGGCCTTGAACGACCTGCTGCTCCTGGTTTGCTTCGATTTCGCTTCCTTATGAGTGATTCTGATGGTAAAAGGCTCAAATCAACAGGATTCGGAGATGAAATTCAGAATCAAAGAGCTAATAATGAAACAACTTCAGGAAAAGGAGGTGAACAAAAGAGTAAGCCAGTGTCTGATCCATCAAAGGATTATATTCATGTTCGAGCAAGGAGAGGTCAAGCAACTGATAGCCATAGCCTTGCTGAAAGGGCTAGAAAAGAAAAGATCAGTGAGAGGATGAGAATACTACAAGATCTTGTCCCTGGGTGTAATAAGAGGTTCATGATCAATACCCTGATACCTGACCAAATACCTGGGTTTCAGGTCATTGGCAAAGCATTG…
CqbHLH213	AUR62042871-RA	pep	MVSTEEIGLERPAAPGLLRFRFLMSDSDGKRLKSTGFGDEIQNQRANNETTSGKGGEQKSKPVSDPSKDYIHVRARRGQATDSHSLAERARKEKISERMRILQDLVPGCNKRFMINTLIPDQIPGFQVIGKALFLSMKLEDVNTRTSPGIEGFPSKDEASVVTEYILKILGLDICADTMNLVIDKSIQTAYIEAIRSAQHFIYIENQYFLGSSYAWPNYKNAASVLTDNVLAGADHLIPMELALKIVSKIRAKERFSVYVVIPMWPEGVPTSASVQEILFWQGETMQMMYSIIAQEIKVMNLEDAYSIYMK*
CqbHLH214	AUR62043707-RA	CDS	atgttgatgatcatcatcaacatcataaccatcatgttcatccatttatacatgataataaatccggtatggcaaacctaccataatcttcctacaccacactcatctcaaccctccattccatcatcatcatacatcatcaaccaaaccaacactctacaagaacaaataatattagaggaagatgagcatgagtttgaggaagaagaggagctaggagctatgaaagaaatgatgtaccggattgcggttatgcaacccgtggatattgacccggcagctatccgtaagcctaagagaaggaatgttcggatcagtaatgacccgcaaagcgtggcggcccgacataggagggaacggatatccgaaaagattcggatcctccaacggttagtgccc…
CqbHLH214	AUR62043707-RA	pep	MLMIIINIITIMFIHLYMIINPVWQTYHNLPTPHSSQPSIPSSSYIINQTNTLQEQIILEEDEHEFEEEEELGAMKEMMYRIAVMQPVDIDPAAIRKPKRRNVRISNDPQSVAARHRRERISEKIRILQRLVPGGVKMDTASMLDEAIRYVKFLKRQI
CqbHLH215	AUR62042990-RA	CDS	ATGATGATGGAGGCAGAATGGGGATCCTTTAACGGAATTTCTGTCAATGATGAGGCCGATTTTATGGCTCAGTTGTTTCCTAATTGTTCGCTTGAGCAAGAACTAGAATCGTGTAGCTTGGCACTGTCATCCTCTTGCTACTCCGGTAACTCGATGGAAAGAAGTGACAGCTTGAATTTGGAAATCAGCTGTGGTGGCAGCTTTGAAGATCAGCCAGAGTTATCGGAAAATAAGCATTTACAGCTGAAACAAGAATATGAGATGTCAGAAGTCGAGCCTGCTTCTGAGACAGAAGCAGTGGCCTATTTGAGAGTGGAAAGAAAAGATCTCGAATTTCTGAGGACAAAGAGGAATCAGAAAAGTGGTTCTGATGACGAAGATAATGCTCCTGACTTTACT…
CqbHLH215	AUR62042990-RA	pep	MMMEAEWGSFNGISVNDEADFMAQLFPNCSLEQELESCSLALSSSCYSGNSMERSDSLNLEISCGGSFEDQPELSENKHLQLKQEYEMSEVEPASETEAVAYLRVERKDLEFLRTKRNQKSGSDDEDNAPDFTKQNSSTSSEELEECNGSQELGSKETAAAVKMNGKTRASRGAATDPQSLYARKRRERINERLRILQSLVPNGTKVDISTMLEEAVHYVKFLQLQIKLLSSDEMWMYAPLAYNGVDFGLDSKISALL*
CqbHLH216	AUR62044545-RA	CDS	ATGGCAGCTTTTCAGCAATACCCTGCTTCGTTTTTAGTTGACTCTGTTTTCATGCCCGCCATTAAAACTCCTGAAATTGGAGCTTTCGATGAATTTATTGCTAAATCCAATCAATTTTACGCATCATCTGAAAAATCCCAGGACCCTTTTACCATTTATAGTCAAGAGGGTTCTTCCATTGATAATGAACCTTCTTCTGTGAGTGAAAAACAGAGGACTGAGAGTTTATCAATGGCGGATAAAGGTGATAGTAGTGATCAAATGACTCAAAGTTCGGTTCCTGTTGATAAAAAGAGGAAGTCTCGAAAAGGGTCTTCCTCAAATTCTGCTAATTCTAAGGATGTTAAACAAGCAAAGTGTAAGAAACAGAAGGAAGATAAAGAAGCAATGAAAGATAAA…
CqbHLH216	AUR62044545-RA	pep	MAAFQQYPASFLVDSVFMPAIKTPEIGAFDEFIAKSNQFYASSEKSQDPFTIYSQEGSSIDNEPSSVSEKQRTESLSMADKGDSSDQMTQSSVPVDKKRKSRKGSSSNSANSKDVKQAKCKKQKEDKEAMKDKSDEPPKGYIHVRARRGQATDSHSLAERVRREKISERMKMLQAIVPGCDKVTGKALMLDEIINYVQSLQSQVEFLSMKLASLDPMVYNFGLMDHDPMMFGTQAMTNGMTLPMQPLMQPTSNGGSSIDQPQAFATTNAVSCSTTSSASTPTFTSPVVDSSTSLIQQQEQKPTLLPLQDAGSLYWGLNEQQRQSIINQLGFTNNLYSFQ*
CqbHLH217	AUR62033947-RA	CDS	ATGGACTCGGTCTTCCAACTCGATAATGGAGACCGAGTTAGCTACCTCTGTAGTCTGATGCAATCCTTTTGTGCCTCATACATTTGCCTTTGGACCTATTCACCTCATCTCAAAATTTTGTACTGTGAAGACGGCCACTTCAAAGAAGAGGCGAGTTCTTTTACTGGTGTATCGATTTCTGGACGACTCTTTAACGAGTACAAGCAGTCTGTTTTTCCTGTTGGGAATGACTTTGTTCCAGGACTTGCATTCAGAGATAAAAATCCCAGTTTAAAGCTGCAGGAAATAGATCTTCAACGCCTCGCATCAATCGAATTACAGCGTCGTTTCTACAAGACTGCGGTGTTCTTTGGTTGTGAGAGAGGTGAGATTGAACTCGGCATGTCCAATAATCAACAA…
CqbHLH217	AUR62033947-RA	pep	MDSVFQLDNGDRVSYLCSLMQSFCASYICLWTYSPHLKILYCEDGHFKEEASSFTGVSISGRLFNEYKQSVFPVGNDFVPGLAFRDKNPSLKLQEIDLQRLASIELQRRFYKTAVFFGCERGEIELGMSNNQQNLEMKIQRLFSTMEFSRPTDQQNKPSSSSSQSMDSPEYTSLFYNFASSSTFHLQPEQPAAVIRETHPSIVDQHRTINTQSIPITTTTVTNTATSSVNAPQINHPLLQNIPFPTAETTDAALTKAYLAILSSPSSSSTGGEKSCPYGYQARQRASAFTSYHSSCSGSSSTQKRLDLRRQTLLKRAIAFYRGINYRRIQELSLQGPGRPTSNQLHHMISERKRREKINESFQALRSLLPPGTKKDKASVLRTTKEYLSSLKAQLSEVN…
CqbHLH218	AUR62033996-RA	CDS	ATGGATAGTTTTGTTGAAGAATACCCTCTTTATTGGGGAACAGCTGACATCGGAATGTATTTCGATAATCAAGACTTCGATAGTTTGGGATTAGATGAAACATTATCATCTTACTATGATTACGATTCGAGCTCGCCGGATGGGTGTGCTTCTTCGATGGCTTCTAAGAACATCGTTTCGGAAAGAAATCGTCGCAAAAAACTTAATGAGCAACTTTACAATCTTCGAGCTGTTGTTCCCATCATTTCTAAGATGGACAAAGCATCAATAATCAAGGATGCAATAAACTATATAAAAGAGCTTCATGAACAAGAACGGAGAATCAAATCTGATATATCGGATCTCGAATACCGGAGATCGAAAAATGGAATTGACAATACATGTTCAATGATGGATTAT…
CqbHLH218	AUR62033996-RA	pep	MDSFVEEYPLYWGTADIGMYFDNQDFDSLGLDETLSSYYDYDSSSPDGCASSMASKNIVSERNRRKKLNEQLYNLRAVVPIISKMDKASIIKDAINYIKELHEQERRIKSDISDLEYRRSKNGIDNTCSMMDYEQELSGLLIKSKKKRTDHRKQHYDSNGCCRTSIDDLEVRVSYVGERTIVVSLTCSKREGTMVKLCEMFESLKLKIITAHITAFAGRLLKTVFLEADELEKDHLRRKIETVISSTHV*
