# Supplementary material for: bHLH transcription factor family identification, phylogeny, and its response to abiotic stress in Chenopodium quinoa
Source: Front Plant Sci. 2023 Jul 5;14:1171518. doi: 10.3389/fpls.2023.1171518 (PMC10355129; doi:10.3389/fpls.2023.1171518)
Supplement: Supplementary Table 3 — The cis-acting element of the promoter sequence 2,000 bp upstream of 218 bHLH genes in Chenopodium quinoa. [file Table_3.xls]

## Sheet: Sheet1
Additional file 3: Table 3 Cis-regulatory elements in the promoter region of CqbHLH genes.
Gene name	Cis-regulatory elements	Sequence	position	Base number	Strand Matrix	Organism	Function
CqbHLH1	HD-Zip 3	GTAAT(G/C)ATTAC	955	9.5	+	Arabidopsis thaliana	protein binding site
CqbHLH1	chs-CMA1a	TTACTTAA	888	8	-	Daucus carota	part of a light responsive element
CqbHLH1	O2-site	GTTGACGTGA	504	9	-	Zea mays	cis-acting regulatory element involved in zein metabolism regulation
CqbHLH1	ATCT-motif	AATCTAATCC	1879	9	+	Pisum sativum	part of a conserved DNA module involved in light responsiveness
CqbHLH1	TATA-box	ATATAT	14	6	+	Brassica napus	core promoter element around -30 of transcription start
CqbHLH1	TATA-box	TATATA	15	6	+	Arabidopsis thaliana	core promoter element around -30 of transcription start
CqbHLH1	TATA-box	ATATAT	16	6	+	Brassica napus	core promoter element around -30 of transcription start
CqbHLH1	TATA-box	TATA	17	4	+	Arabidopsis thaliana	core promoter element around -30 of transcription start
CqbHLH1	TATA-box	TATA	141	4	+	Arabidopsis thaliana	core promoter element around -30 of transcription start
CqbHLH1	TATA-box	TATATA	147	6	+	Arabidopsis thaliana	core promoter element around -30 of transcription start
CqbHLH1	TATA-box	ATATAT	148	6	+	Brassica napus	core promoter element around -30 of transcription start
CqbHLH1	TATA-box	TATATA	149	6	+	Arabidopsis thaliana	core promoter element around -30 of transcription start
CqbHLH1	TATA-box	ATATAA	150	6	+	Brassica oleracea	core promoter element around -30 of transcription start
CqbHLH1	TATA-box	TATA	151	4	+	Arabidopsis thaliana	core promoter element around -30 of transcription start
CqbHLH1	TATA-box	ATTATA	346	6	+	Brassica napus	core promoter element around -30 of transcription start
CqbHLH1	TATA-box	TATAA	347	5	-	Arabidopsis thaliana	core promoter element around -30 of transcription start
CqbHLH1	TATA-box	TATA	348	4	+	Arabidopsis thaliana	core promoter element around -30 of transcription start
CqbHLH1	TATA-box	TATA	462	4	+	Arabidopsis thaliana	core promoter element around -30 of transcription start
CqbHLH1	TATA-box	ATATAT	498	6	+	Brassica napus	core promoter element around -30 of transcription start
CqbHLH1	TATA-box	TATA	499	4	+	Arabidopsis thaliana	core promoter element around -30 of transcription start
CqbHLH1	TATA-box	ATATAT	542	6	+	Brassica napus	core promoter element around -30 of transcription start
CqbHLH1	TATA-box	TATA	543	4	+	Arabidopsis thaliana	core promoter element around -30 of transcription start
CqbHLH1	TATA-box	ATATAT	575	6	+	Brassica napus	core promoter element around -30 of transcription start
CqbHLH1	TATA-box	TATATA	576	6	+	Arabidopsis thaliana	core promoter element around -30 of transcription start
CqbHLH1	TATA-box	ATATAA	577	6	+	Brassica oleracea	core promoter element around -30 of transcription start
CqbHLH1	TATA-box	TATA	578	4	+	Arabidopsis thaliana	core promoter element around -30 of transcription start
CqbHLH1	TATA-box	TATAAATA	607	8	-	Daucus carota	core promoter element around -30 of transcription start
CqbHLH1	TATA-box	TATAAAT	608	7	-	Brassica juncea	core promoter element around -30 of transcription start
CqbHLH1	TATA-box	TATAAA	609	6	-	Helianthus annuus	core promoter element around -30 of transcription start
CqbHLH1	TATA-box	TATAA	610	5	-	Arabidopsis thaliana	core promoter element around -30 of transcription start
CqbHLH1	TATA-box	TATA	611	4	+	Arabidopsis thaliana	core promoter element around -30 of transcription start
CqbHLH1	TATA-box	ATTATA	811	6	+	Brassica napus	core promoter element around -30 of transcription start
CqbHLH1	TATA-box	TATAA	812	5	-	Arabidopsis thaliana	core promoter element around -30 of transcription start
CqbHLH1	TATA-box	TATA	813	4	+	Arabidopsis thaliana	core promoter element around -30 of transcription start
CqbHLH1	TATA-box	ATTATA	926	6	+	Brassica napus	core promoter element around -30 of transcription start
CqbHLH1	TATA-box	TATAA	927	5	-	Arabidopsis thaliana	core promoter element around -30 of transcription start
CqbHLH1	TATA-box	TATA	928	4	+	Arabidopsis thaliana	core promoter element around -30 of transcription start
CqbHLH1	TATA-box	TATA	983	4	+	Arabidopsis thaliana	core promoter element around -30 of transcription start
CqbHLH1	TATA-box	ATATAA	1047	6	+	Brassica oleracea	core promoter element around -30 of transcription start
CqbHLH1	TATA-box	TATA	1048	4	-	Arabidopsis thaliana	core promoter element around -30 of transcription start
CqbHLH1	TATA-box	TATATAA	1058	7	-	Arabidopsis thaliana	core promoter element around -30 of transcription start
CqbHLH1	TATA-box	TATATA	1059	6	-	Arabidopsis thaliana	core promoter element around -30 of transcription start
CqbHLH1	TATA-box	ATATAT	1060	6	-	Brassica napus	core promoter element around -30 of transcription start
CqbHLH1	TATA-box	TATATA	1061	6	-	Arabidopsis thaliana	core promoter element around -30 of transcription start
CqbHLH1	TATA-box	ATATAT	1062	6	-	Brassica napus	core promoter element around -30 of transcription start
CqbHLH1	TATA-box	TATA	1063	4	-	Arabidopsis thaliana	core promoter element around -30 of transcription start
CqbHLH1	TATA-box	TATA	1143	4	-	Arabidopsis thaliana	core promoter element around -30 of transcription start
CqbHLH1	TATA-box	TATA	1222	4	-	Arabidopsis thaliana	core promoter element around -30 of transcription start
CqbHLH1	TATA-box	TACAAAA	1272	7	+	Oryza sativa	core promoter element around -30 of transcription start
CqbHLH1	TATA-box	ATTATA	1330	6	+	Brassica napus	core promoter element around -30 of transcription start
CqbHLH1	TATA-box	TATAA	1331	5	-	Arabidopsis thaliana	core promoter element around -30 of transcription start
CqbHLH1	TATA-box	TATA	1332	4	-	Arabidopsis thaliana	core promoter element around -30 of transcription start
CqbHLH1	TATA-box	TATATAA	1340	7	-	Arabidopsis thaliana	core promoter element around -30 of transcription start
CqbHLH1	TATA-box	TATATA	1341	6	-	Arabidopsis thaliana	core promoter element around -30 of transcription start
CqbHLH1	TATA-box	TATA	1343	4	-	Arabidopsis thaliana	core promoter element around -30 of transcription start
CqbHLH1	TATA-box	TATA	1502	4	-	Arabidopsis thaliana	core promoter element around -30 of transcription start
CqbHLH1	TATA-box	TATTTAAA	1667	8	+	Arabidopsis thaliana	core promoter element around -30 of transcription start
CqbHLH1	TATA-box	ATATAT	1715	6	-	Brassica napus	core promoter element around -30 of transcription start
CqbHLH1	TATA-box	TATATA	1716	6	-	Arabidopsis thaliana	core promoter element around -30 of transcription start
CqbHLH1	TATA-box	ATATAT	1717	6	-	Brassica napus	core promoter element around -30 of transcription start
CqbHLH1	TATA-box	TATATA	1718	6	-	Arabidopsis thaliana	core promoter element around -30 of transcription start
CqbHLH1	TATA-box	ATATAA	1719	6	+	Brassica oleracea	core promoter element around -30 of transcription start
CqbHLH1	TATA-box	TATA	1720	4	-	Arabidopsis thaliana	core promoter element around -30 of transcription start
CqbHLH1	TATA-box	ATATAT	1759	6	-	Brassica napus	core promoter element around -30 of transcription start
CqbHLH1	TATA-box	TATATA	1760	6	-	Arabidopsis thaliana	core promoter element around -30 of transcription start
CqbHLH1	TATA-box	ATATAA	1761	6	+	Brassica oleracea	core promoter element around -30 of transcription start
CqbHLH1	TATA-box	TATA	1762	4	-	Arabidopsis thaliana	core promoter element around -30 of transcription start
CqbHLH1	TATA-box	TACAAAA	1903	7	+	Oryza sativa	core promoter element around -30 of transcription start
CqbHLH1	W box	TTGACC	69	6	+	Arabidopsis thaliana
CqbHLH1	AE-box	AGAAACTT	1896	8	-	Arabidopsis thaliana	part of a module for light response
CqbHLH1	TC-rich repeats	GTTTTCTTAC	25	9	-	Nicotiana tabacum	cis-acting element involved in defense and stress responsiveness
CqbHLH1	G-box	TAAACGTG	713	8	-	Brassica oleracea	cis-acting regulatory element involved in light responsiveness
CqbHLH1	Unnamed__4	CTCC	108	4	-	Petroselinum hortense
CqbHLH1	Unnamed__4	CTCC	371	4	+	Petroselinum hortense
CqbHLH1	Unnamed__4	CTCC	488	4	-	Petroselinum hortense
CqbHLH1	Unnamed__4	CTCC	571	4	-	Petroselinum hortense
CqbHLH1	Unnamed__4	CTCC	833	4	-	Petroselinum hortense
CqbHLH1	Unnamed__4	CTCC	858	4	-	Petroselinum hortense
CqbHLH1	Unnamed__4	CTCC	1026	4	+	Petroselinum hortense
CqbHLH1	Unnamed__4	CTCC	1242	4	-	Petroselinum hortense
CqbHLH1	Unnamed__4	CTCC	1336	4	+	Petroselinum hortense
CqbHLH1	Unnamed__4	CTCC	1494	4	+	Petroselinum hortense
CqbHLH1	Unnamed__4	CTCC	1506	4	+	Petroselinum hortense
CqbHLH1	Unnamed__4	CTCC	1629	4	+	Petroselinum hortense
CqbHLH1	Unnamed__4	CTCC	1638	4	+	Petroselinum hortense
CqbHLH1	Unnamed__4	CTCC	1653	4	+	Petroselinum hortense
CqbHLH1	Unnamed__4	CTCC	1773	4	+	Petroselinum hortense
CqbHLH1	Unnamed__4	CTCC	1813	4	+	Petroselinum hortense
CqbHLH1	Unnamed__4	CTCC	1987	4	+	Petroselinum hortense
CqbHLH1	chs-CMA2a	TCACTTGA	51	8	-	Petroselinum crispum	part of a light responsive element
CqbHLH1	AAGAA-motif	GAAAGAA	25	7	+	Avena sativa
CqbHLH1	AAGAA-motif	GAAAGAA	451	7	-	Avena sativa
CqbHLH1	Box 4	ATTAAT	1326	6	-	Petroselinum crispum	part of a conserved DNA module involved in light responsiveness
CqbHLH1	Box 4	ATTAAT	1702	6	-	Petroselinum crispum	part of a conserved DNA module involved in light responsiveness
CqbHLH1	Box 4	ATTAAT	1851	6	-	Petroselinum crispum	part of a conserved DNA module involved in light responsiveness
CqbHLH1	ABRE	ACGTG	713	5	-	Arabidopsis thaliana	cis-acting element involved in the abscisic acid responsiveness
CqbHLH1	MYB	CAACCA	1927	6	+	Arabidopsis thaliana
CqbHLH1	MYC	CATGTG	434	6	-	Arabidopsis thaliana
CqbHLH1	Myb	TAACTG	216	6	-	Arabidopsis thaliana
CqbHLH1	AT1-motif	AATTATTTTTTATT	937	13	-	Solanum tuberosum	part of a light responsive module
CqbHLH1	as-1	TGACG	536	5	-	Arabidopsis thaliana
CqbHLH1	as-1	TGACG	1477	5	+	Arabidopsis thaliana
CqbHLH1	STRE	AGGGG	475	5	+	Arabidopsis thaliana
CqbHLH1	STRE	AGGGG	1156	5	-	Arabidopsis thaliana
CqbHLH1	STRE	AGGGG	1438	5	-	Arabidopsis thaliana
CqbHLH1	STRE	AGGGG	1623	5	-	Arabidopsis thaliana
CqbHLH1	STRE	AGGGG	1648	5	-	Arabidopsis thaliana
CqbHLH1	STRE	AGGGG	1968	5	+	Arabidopsis thaliana
CqbHLH1		motif_sequence	108	4	-	organism	short_function
CqbHLH1		motif_sequence	437	4	+	organism	short_function
CqbHLH1		motif_sequence	448	4	+	organism	short_function
CqbHLH1		motif_sequence	561	4	+	organism	short_function
CqbHLH1		motif_sequence	571	4	-	organism	short_function
CqbHLH1		motif_sequence	708	4	+	organism	short_function
CqbHLH1		motif_sequence	900	4	-	organism	short_function
CqbHLH1		motif_sequence	1183	4	-	organism	short_function
CqbHLH1		motif_sequence	1318	4	-	organism	short_function
CqbHLH1		motif_sequence	1454	4	+	organism	short_function
CqbHLH1		motif_sequence	1636	4	+	organism	short_function
CqbHLH1		motif_sequence	1651	4	+	organism	short_function
CqbHLH1		motif_sequence	1985	4	+	organism	short_function
CqbHLH1	CAAT-box	CAAT	68	4	-	Nicotiana glutinosa
CqbHLH1	CAAT-box	CAAT	84	4	-	Nicotiana glutinosa
CqbHLH1	CAAT-box	CAAT	187	4	-	Nicotiana glutinosa
CqbHLH1	CAAT-box	CAAT	362	4	+	Nicotiana glutinosa
CqbHLH1	CAAT-box	CAAT	389	4	-	Nicotiana glutinosa
CqbHLH1	CAAT-box	CAAT	397	4	-	Nicotiana glutinosa
CqbHLH1	CAAT-box	CAAAT	482	5	+	Pisum sativum	common cis-acting element in promoter and enhancer regions
CqbHLH1	CAAT-box	CCAAT	485	5	-	Arabidopsis thaliana	common cis-acting element in promoter and enhancer regions
CqbHLH1	CAAT-box	CAAT	754	4	-	Nicotiana glutinosa
CqbHLH1	CAAT-box	CAAT	783	4	-	Nicotiana glutinosa
CqbHLH1	CAAT-box	CAAT	841	4	-	Nicotiana glutinosa
CqbHLH1	CAAT-box	CAAT	851	4	-	Nicotiana glutinosa
CqbHLH1	CAAT-box	CCAAT	855	5	-	Arabidopsis thaliana	common cis-acting element in promoter and enhancer regions
CqbHLH1	CAAT-box	CAAT	932	4	-	Nicotiana glutinosa
CqbHLH1	CAAT-box	CAAT	948	4	-	Nicotiana glutinosa
CqbHLH1	CAAT-box	CAAT	965	4	+	Nicotiana glutinosa
CqbHLH1	CAAT-box	CAAAT	1033	5	+	Pisum sativum	common cis-acting element in promoter and enhancer regions
CqbHLH1	CAAT-box	CAAAT	1036	5	-	Pisum sativum	common cis-acting element in promoter and enhancer regions
CqbHLH1	CAAT-box	CAAAT	1151	5	+	Pisum sativum	common cis-acting element in promoter and enhancer regions
CqbHLH1	CAAT-box	CCAAT	1166	5	+	Arabidopsis thaliana	common cis-acting element in promoter and enhancer regions
CqbHLH1	CAAT-box	CAAT	1167	4	+	Nicotiana glutinosa
CqbHLH1	CAAT-box	CAAAT	1227	5	+	Pisum sativum	common cis-acting element in promoter and enhancer regions
CqbHLH1	CAAT-box	CAAT	1236	4	+	Nicotiana glutinosa
CqbHLH1	CAAT-box	CAAAT	1268	5	+	Pisum sativum	common cis-acting element in promoter and enhancer regions
CqbHLH1	CAAT-box	CAAT	1352	4	+	Nicotiana glutinosa
CqbHLH1	CAAT-box	CAAT	1400	4	-	Nicotiana glutinosa
CqbHLH1	CAAT-box	CAAAT	1474	5	-	Pisum sativum	common cis-acting element in promoter and enhancer regions
CqbHLH1	CAAT-box	CAAT	1529	4	+	Nicotiana glutinosa
CqbHLH1	CAAT-box	CAAT	1592	4	-	Nicotiana glutinosa
CqbHLH1	CAAT-box	CAAT	1608	4	+	Nicotiana glutinosa
CqbHLH1	CAAT-box	CCCAATTT	1655	8	+	Arabidopsis thaliana	common cis-acting element in promoter and enhancer regions
CqbHLH1	CAAT-box	CCAAT	1656	5	+	Arabidopsis thaliana	common cis-acting element in promoter and enhancer regions
CqbHLH1	CAAT-box	CAAT	1657	4	+	Nicotiana glutinosa
CqbHLH1	CAAT-box	CAAT	1766	4	-	Nicotiana glutinosa
CqbHLH1	CAAT-box	CAAAT	1877	5	+	Pisum sativum	common cis-acting element in promoter and enhancer regions
CqbHLH1	CAAT-box	CAAAT	1882	5	+	Pisum sativum	common cis-acting element in promoter and enhancer regions
CqbHLH1	ARE	AAACCA	31	6	+	Zea mays	cis-acting regulatory element essential for the anaerobic induction
CqbHLH1	ARE	AAACCA	79	6	+	Zea mays	cis-acting regulatory element essential for the anaerobic induction
CqbHLH1	ARE	AAACCA	154	6	+	Zea mays	cis-acting regulatory element essential for the anaerobic induction
CqbHLH1	G-Box	CACGTT	713	6	+	Pisum sativum	cis-acting regulatory element involved in light responsiveness
CqbHLH1	WUN-motif	TTATTACAT	1204	9	+	Nicotiana glutinosa
CqbHLH1	AT~TATA-box	TATATA	15	6	+	Arabidopsis thaliana
CqbHLH1	AT~TATA-box	TATATA	147	6	+	Arabidopsis thaliana
CqbHLH1	AT~TATA-box	TATATA	149	6	+	Arabidopsis thaliana
CqbHLH1	AT~TATA-box	TATATA	576	6	+	Arabidopsis thaliana
CqbHLH1	AT~TATA-box	TATATA	1059	6	-	Arabidopsis thaliana
CqbHLH1	AT~TATA-box	TATATA	1061	6	-	Arabidopsis thaliana
CqbHLH1	AT~TATA-box	TATATA	1341	6	-	Arabidopsis thaliana
CqbHLH1	AT~TATA-box	TATATA	1716	6	-	Arabidopsis thaliana
CqbHLH1	AT~TATA-box	TATATA	1718	6	-	Arabidopsis thaliana
CqbHLH1	AT~TATA-box	TATATA	1760	6	-	Arabidopsis thaliana
CqbHLH1	CGTCA-motif	CGTCA	536	5	+	Hordeum vulgare	cis-acting regulatory element involved in the MeJA-responsiveness
CqbHLH1	CGTCA-motif	CGTCA	1477	5	-	Hordeum vulgare	cis-acting regulatory element involved in the MeJA-responsiveness
CqbHLH1	TGACG-motif	TGACG	536	5	-	Hordeum vulgare	cis-acting regulatory element involved in the MeJA-responsiveness
CqbHLH1	TGACG-motif	TGACG	1477	5	+	Hordeum vulgare	cis-acting regulatory element involved in the MeJA-responsiveness
CqbHLH10	WRE3	CCACCT	314	6	+	Pisum sativum
CqbHLH10	MYB-like sequence	TAACCA	1378	6	-	Arabidopsis thaliana
CqbHLH10	P-box	CCTTTTG	795	7	+	Oryza sativa	gibberellin-responsive element
CqbHLH10	LAMP-element	CTTTATCA	895	8	+	Pisum sativum	part of a light responsive element
CqbHLH10	TATA-box	TATATA	88	6	+	Arabidopsis thaliana	core promoter element around -30 of transcription start
CqbHLH10	TATA-box	ATATAA	89	6	+	Brassica oleracea	core promoter element around -30 of transcription start
CqbHLH10	TATA-box	TATA	90	4	+	Arabidopsis thaliana	core promoter element around -30 of transcription start
CqbHLH10	TATA-box	ATATAT	147	6	+	Brassica napus	core promoter element around -30 of transcription start
CqbHLH10	TATA-box	TATATA	148	6	+	Arabidopsis thaliana	core promoter element around -30 of transcription start
CqbHLH10	TATA-box	ATATAT	149	6	+	Brassica napus	core promoter element around -30 of transcription start
CqbHLH10	TATA-box	TATA	150	4	+	Arabidopsis thaliana	core promoter element around -30 of transcription start
CqbHLH10	TATA-box	TATA	234	4	+	Arabidopsis thaliana	core promoter element around -30 of transcription start
CqbHLH10	TATA-box	TATATA	242	6	+	Arabidopsis thaliana	core promoter element around -30 of transcription start
CqbHLH10	TATA-box	ATATAT	243	6	+	Brassica napus	core promoter element around -30 of transcription start
CqbHLH10	TATA-box	TATATA	244	6	+	Arabidopsis thaliana	core promoter element around -30 of transcription start
CqbHLH10	TATA-box	ATATAT	245	6	+	Brassica napus	core promoter element around -30 of transcription start
CqbHLH10	TATA-box	TATATA	246	6	+	Arabidopsis thaliana	core promoter element around -30 of transcription start
CqbHLH10	TATA-box	ATATAT	247	6	+	Brassica napus	core promoter element around -30 of transcription start
CqbHLH10	TATA-box	TATA	248	4	+	Arabidopsis thaliana	core promoter element around -30 of transcription start
CqbHLH10	TATA-box	ATATAA	433	6	+	Brassica oleracea	core promoter element around -30 of transcription start
CqbHLH10	TATA-box	TATA	434	4	+	Arabidopsis thaliana	core promoter element around -30 of transcription start
CqbHLH10	TATA-box	TATA	501	4	+	Arabidopsis thaliana	core promoter element around -30 of transcription start
CqbHLH10	TATA-box	ATATAA	527	6	+	Brassica oleracea	core promoter element around -30 of transcription start
CqbHLH10	TATA-box	TATA	528	4	+	Arabidopsis thaliana	core promoter element around -30 of transcription start
CqbHLH10	TATA-box	TACATAAA	556	8	+	Oryza sativa	core promoter element around -30 of transcription start
CqbHLH10	TATA-box	TATA	693	4	+	Arabidopsis thaliana	core promoter element around -30 of transcription start
CqbHLH10	TATA-box	ccTATAAAaa	737	9	+	Arabidopsis thaliana	core promoter element around -30 of transcription start
CqbHLH10	TATA-box	TATA	739	4	+	Arabidopsis thaliana	core promoter element around -30 of transcription start
CqbHLH10	TATA-box	TATATA	830	6	+	Arabidopsis thaliana	core promoter element around -30 of transcription start
CqbHLH10	TATA-box	TATA	832	4	+	Arabidopsis thaliana	core promoter element around -30 of transcription start
CqbHLH10	TATA-box	TATACA	992	6	-	Helianthus annuus	core promoter element around -30 of transcription start
CqbHLH10	TATA-box	TATA	994	4	+	Arabidopsis thaliana	core promoter element around -30 of transcription start
CqbHLH10	TATA-box	TACAAAA	1091	7	+	Oryza sativa	core promoter element around -30 of transcription start
CqbHLH10	TATA-box	TATA	1121	4	-	Arabidopsis thaliana	core promoter element around -30 of transcription start
CqbHLH10	TATA-box	TACATAAA	1161	8	-	Oryza sativa	core promoter element around -30 of transcription start
CqbHLH10	TATA-box	TATATA	1354	6	-	Arabidopsis thaliana	core promoter element around -30 of transcription start
CqbHLH10	TATA-box	TATA	1356	4	-	Arabidopsis thaliana	core promoter element around -30 of transcription start
CqbHLH10	TATA-box	TATAA	1381	5	-	Arabidopsis thaliana	core promoter element around -30 of transcription start
CqbHLH10	TATA-box	TATA	1382	4	-	Arabidopsis thaliana	core promoter element around -30 of transcription start
CqbHLH10	TATA-box	ATTATA	1500	6	+	Brassica napus	core promoter element around -30 of transcription start
CqbHLH10	TATA-box	TATAA	1501	5	-	Arabidopsis thaliana	core promoter element around -30 of transcription start
CqbHLH10	TATA-box	TATA	1502	4	-	Arabidopsis thaliana	core promoter element around -30 of transcription start
CqbHLH10	TATA-box	TACAAAA	1568	7	+	Oryza sativa	core promoter element around -30 of transcription start
CqbHLH10	TATA-box	TATAA	1588	5	-	Arabidopsis thaliana	core promoter element around -30 of transcription start
CqbHLH10	TATA-box	TATA	1589	4	-	Arabidopsis thaliana	core promoter element around -30 of transcription start
CqbHLH10	TATA-box	TATACA	1798	6	-	Helianthus annuus	core promoter element around -30 of transcription start
CqbHLH10	TATA-box	TATA	1800	4	-	Arabidopsis thaliana	core promoter element around -30 of transcription start
CqbHLH10	TATA-box	TATACA	1804	6	-	Helianthus annuus	core promoter element around -30 of transcription start
CqbHLH10	TATA-box	TATA	1806	4	-	Arabidopsis thaliana	core promoter element around -30 of transcription start
CqbHLH10	TATA-box	TATA	1935	4	-	Arabidopsis thaliana	core promoter element around -30 of transcription start
CqbHLH10	Unnamed__4	CTCC	312	4	+	Petroselinum hortense
CqbHLH10	Unnamed__4	CTCC	825	4	+	Petroselinum hortense
CqbHLH10	Unnamed__4	CTCC	890	4	+	Petroselinum hortense
CqbHLH10	Unnamed__4	CTCC	1388	4	-	Petroselinum hortense
CqbHLH10	Unnamed__4	CTCC	1671	4	-	Petroselinum hortense
CqbHLH10	Unnamed__4	CTCC	1732	4	+	Petroselinum hortense
CqbHLH10	Unnamed__4	CTCC	1866	4	-	Petroselinum hortense
CqbHLH10	Unnamed__4	CTCC	1911	4	-	Petroselinum hortense
CqbHLH10	Unnamed__4	CTCC	1930	4	-	Petroselinum hortense
CqbHLH10	GCN4_motif	TGAGTCA	141	7	-	Oryza sativa	cis-regulatory element involved in endosperm expression
CqbHLH10	ABRE	ACGTG	159	5	+	Arabidopsis thaliana	cis-acting element involved in the abscisic acid responsiveness
CqbHLH10	Box 4	ATTAAT	486	6	+	Petroselinum crispum	part of a conserved DNA module involved in light responsiveness
CqbHLH10	Box 4	ATTAAT	728	6	+	Petroselinum crispum	part of a conserved DNA module involved in light responsiveness
CqbHLH10	Box 4	ATTAAT	1421	6	-	Petroselinum crispum	part of a conserved DNA module involved in light responsiveness
CqbHLH10	AAGAA-motif	GAAAGAA	1717	7	+	Avena sativa
CqbHLH10	circadian	CAAAGATATC	786	9	+	Lycopersicon esculentum	cis-acting regulatory element involved in circadian control
CqbHLH10	GT1-motif	GGTTAAT	732	7	-	Avena sativa	light responsive element
CqbHLH10	GT1-motif	GGTTAA	733	6	-	Arabidopsis thaliana	light responsive element
CqbHLH10	ERE	ATTTTAAA	1764	8	+	Nicotiana glutinos
CqbHLH10	ARE	AAACCA	566	6	+	Zea mays	cis-acting regulatory element essential for the anaerobic induction
CqbHLH10	ARE	AAACCA	1095	6	+	Zea mays	cis-acting regulatory element essential for the anaerobic induction
CqbHLH10	TCT-motif	TCTTAC	1635	6	+	Arabidopsis thaliana	part of a light responsive element
CqbHLH10	CAAT-box	CAAAT	52	5	+	Pisum sativum	common cis-acting element in promoter and enhancer regions
CqbHLH10	CAAT-box	CAAT	55	4	-	Nicotiana glutinosa
CqbHLH10	CAAT-box	CAAAT	138	5	-	Pisum sativum	common cis-acting element in promoter and enhancer regions
CqbHLH10	CAAT-box	CAAT	168	4	-	Nicotiana glutinosa
CqbHLH10	CAAT-box	CCAAT	180	5	+	Arabidopsis thaliana	common cis-acting element in promoter and enhancer regions
CqbHLH10	CAAT-box	CAAT	181	4	+	Nicotiana glutinosa
CqbHLH10	CAAT-box	CCAAT	185	5	+	Arabidopsis thaliana	common cis-acting element in promoter and enhancer regions
CqbHLH10	CAAT-box	CAAT	186	4	+	Nicotiana glutinosa
CqbHLH10	CAAT-box	CAAT	279	4	+	Nicotiana glutinosa
CqbHLH10	CAAT-box	CAAT	323	4	-	Nicotiana glutinosa
CqbHLH10	CAAT-box	CAAT	409	4	-	Nicotiana glutinosa
CqbHLH10	CAAT-box	CCAAT	441	5	-	Arabidopsis thaliana	common cis-acting element in promoter and enhancer regions
CqbHLH10	CAAT-box	CAAAT	490	5	-	Pisum sativum	common cis-acting element in promoter and enhancer regions
CqbHLH10	CAAT-box	CAAT	504	4	-	Nicotiana glutinosa
CqbHLH10	CAAT-box	CAAAT	570	5	+	Pisum sativum	common cis-acting element in promoter and enhancer regions
CqbHLH10	CAAT-box	CAAT	580	4	+	Nicotiana glutinosa
CqbHLH10	CAAT-box	CAAT	679	4	-	Nicotiana glutinosa
CqbHLH10	CAAT-box	CAAAT	841	5	-	Pisum sativum	common cis-acting element in promoter and enhancer regions
CqbHLH10	CAAT-box	CAAT	901	4	+	Nicotiana glutinosa
CqbHLH10	CAAT-box	CAAT	1019	4	-	Nicotiana glutinosa
CqbHLH10	CAAT-box	CAAT	1112	4	+	Nicotiana glutinosa
CqbHLH10	CAAT-box	CAAT	1206	4	-	Nicotiana glutinosa
CqbHLH10	CAAT-box	CAAT	1218	4	+	Nicotiana glutinosa
CqbHLH10	CAAT-box	CAAT	1282	4	-	Nicotiana glutinosa
CqbHLH10	CAAT-box	CAAAT	1292	5	-	Pisum sativum	common cis-acting element in promoter and enhancer regions
CqbHLH10	CAAT-box	CAAT	1332	4	-	Nicotiana glutinosa
CqbHLH10	CAAT-box	CAAAT	1344	5	+	Pisum sativum	common cis-acting element in promoter and enhancer regions
CqbHLH10	CAAT-box	CAAT	1369	4	+	Nicotiana glutinosa
CqbHLH10	CAAT-box	CCAAT	1385	5	-	Arabidopsis thaliana	common cis-acting element in promoter and enhancer regions
CqbHLH10	CAAT-box	CAAT	1397	4	-	Nicotiana glutinosa
CqbHLH10	CAAT-box	CAAAT	1418	5	+	Pisum sativum	common cis-acting element in promoter and enhancer regions
CqbHLH10	CAAT-box	CAAT	1451	4	+	Nicotiana glutinosa
CqbHLH10	CAAT-box	CAAAT	1540	5	-	Pisum sativum	common cis-acting element in promoter and enhancer regions
CqbHLH10	CAAT-box	CAAAT	1546	5	+	Pisum sativum	common cis-acting element in promoter and enhancer regions
CqbHLH10	CAAT-box	CAAT	1632	4	+	Nicotiana glutinosa
CqbHLH10	CAAT-box	CAAT	1689	4	+	Nicotiana glutinosa
CqbHLH10	CAAT-box	CCAAT	1696	5	+	Arabidopsis thaliana	common cis-acting element in promoter and enhancer regions
CqbHLH10	CAAT-box	CAAT	1697	4	+	Nicotiana glutinosa
CqbHLH10	CAAT-box	CAAAT	1810	5	+	Pisum sativum	common cis-acting element in promoter and enhancer regions
CqbHLH10	CAAT-box	CAAAT	1852	5	+	Pisum sativum	common cis-acting element in promoter and enhancer regions
CqbHLH10	CAAT-box	CAAT	1890	4	+	Nicotiana glutinosa
CqbHLH10	CAAT-box	CAAT	1952	4	-	Nicotiana glutinosa
CqbHLH10		motif_sequence	587	4	+	organism	short_function
CqbHLH10		motif_sequence	1172	4	-	organism	short_function
CqbHLH10		motif_sequence	1220	4	+	organism	short_function
CqbHLH10		motif_sequence	1440	4	+	organism	short_function
CqbHLH10		motif_sequence	1459	4	-	organism	short_function
CqbHLH10		motif_sequence	1674	4	-	organism	short_function
CqbHLH10		motif_sequence	1699	4	+	organism	short_function
CqbHLH10		motif_sequence	1730	4	+	organism	short_function
CqbHLH10	MYC	CATGTG	73	6	-	Arabidopsis thaliana
CqbHLH10	MYC	CATTTG	840	6	+	Arabidopsis thaliana
CqbHLH10	MYC	CATTTG	1291	6	+	Arabidopsis thaliana
CqbHLH10	MYC	CATTTG	1546	6	-	Arabidopsis thaliana
CqbHLH10	Unnamed__1	CGTGG	1822	5	-	Zea mays
CqbHLH10	Unnamed__1	CGTGG	1830	5	-	Zea mays
CqbHLH10	MYB	TAACCA	1378	6	-	Arabidopsis thaliana
CqbHLH10	STRE	AGGGG	344	5	+	Arabidopsis thaliana
CqbHLH10	Myb	CAACTG	1981	6	-	Arabidopsis thaliana
CqbHLH10	TCA	TCATCTTCAT	265	9	-	Pisum sativum
CqbHLH10	TCA	TCATCTTCAT	1609	9	+	Pisum sativum
CqbHLH10	AT~TATA-box	TATATA	88	6	+	Arabidopsis thaliana
CqbHLH10	AT~TATA-box	TATATA	148	6	+	Arabidopsis thaliana
CqbHLH10	AT~TATA-box	TATATA	242	6	+	Arabidopsis thaliana
CqbHLH10	AT~TATA-box	TATATA	244	6	+	Arabidopsis thaliana
CqbHLH10	AT~TATA-box	TATATA	246	6	+	Arabidopsis thaliana
CqbHLH10	AT~TATA-box	TATATA	830	6	+	Arabidopsis thaliana
CqbHLH10	AT~TATA-box	TATATA	1354	6	-	Arabidopsis thaliana
CqbHLH10	MBS	CAACTG	1981	6	-	Arabidopsis thaliana	MYB binding site involved in drought-inducibility
CqbHLH10	G-Box	CACGTT	158	6	-	Pisum sativum	cis-acting regulatory element involved in light responsiveness
CqbHLH10	Myc	TCTCTTA	753	7	+	Arabidopsis thaliana
CqbHLH10	I-box	TGATAATGT	1297	9	-	Solanum tuberosum	part of a light responsive element
CqbHLH10	CAT-box	GCCACT	1836	6	+	Arabidopsis thaliana	cis-acting regulatory element related to meristem expression
CqbHLH10	WUN-motif	AAATTACTA	215	9	+	Nicotiana glutinosa
CqbHLH10	WUN-motif	TTATTACAT	399	9	+	Nicotiana glutinosa
CqbHLH10	WUN-motif	AAATTACT	1477	8	-	Nicotiana glutinosa
CqbHLH100	WUN-motif	AAATTACTA	87	9	+	Nicotiana glutinosa
CqbHLH100	WUN-motif	AAATTACTA	327	9	-	Nicotiana glutinosa
CqbHLH100	WUN-motif	AAATTACT	328	8	-	Nicotiana glutinosa
CqbHLH100	Myc	TCTCTTA	465	7	-	Arabidopsis thaliana
CqbHLH100	Myc	TCTCTTA	1286	7	-	Arabidopsis thaliana
CqbHLH100	G-Box	CACGTGAAA	1376	9	-	Pisum sativum	cis-acting regulatory element involved in light responsiveness
CqbHLH100	G-Box	CACGTG	1379	6	-	Pisum sativum	cis-acting regulatory element involved in light responsiveness
CqbHLH100	TCA-element	CCATCTTTTT	1540	9	+	Nicotiana tabacum	cis-acting element involved in salicylic acid responsiveness
CqbHLH100	3-AF1 binding site	TAAGAGAGGAA	465	10	+	Solanum tuberosum	light responsive element
CqbHLH100	3-AF1 binding site	TAAGAGAGGAA	1585	10	-	Solanum tuberosum	light responsive element
CqbHLH100	3-AF1 binding site	TAAGAGAGGAA	1951	10	+	Solanum tuberosum	light responsive element
CqbHLH100	CGTCA-motif	CGTCA	181	5	-	Hordeum vulgare	cis-acting regulatory element involved in the MeJA-responsiveness
CqbHLH100	CGTCA-motif	CGTCA	184	5	+	Hordeum vulgare	cis-acting regulatory element involved in the MeJA-responsiveness
CqbHLH100	CGTCA-motif	CGTCA	234	5	-	Hordeum vulgare	cis-acting regulatory element involved in the MeJA-responsiveness
CqbHLH100	CGTCA-motif	CGTCA	237	5	+	Hordeum vulgare	cis-acting regulatory element involved in the MeJA-responsiveness
CqbHLH100	CGTCA-motif	CGTCA	1467	5	+	Hordeum vulgare	cis-acting regulatory element involved in the MeJA-responsiveness
CqbHLH100	TGACG-motif	TGACG	181	5	+	Hordeum vulgare	cis-acting regulatory element involved in the MeJA-responsiveness
CqbHLH100	TGACG-motif	TGACG	184	5	-	Hordeum vulgare	cis-acting regulatory element involved in the MeJA-responsiveness
CqbHLH100	TGACG-motif	TGACG	234	5	+	Hordeum vulgare	cis-acting regulatory element involved in the MeJA-responsiveness
CqbHLH100	TGACG-motif	TGACG	237	5	-	Hordeum vulgare	cis-acting regulatory element involved in the MeJA-responsiveness
CqbHLH100	TGACG-motif	TGACG	1467	5	-	Hordeum vulgare	cis-acting regulatory element involved in the MeJA-responsiveness
CqbHLH100	GA-motif	ATAGATAA	840	8	-	Arabidopsis thaliana	part of a light responsive element
CqbHLH100	AT~TATA-box	TATATA	461	6	+	Arabidopsis thaliana
CqbHLH100	AT~TATA-box	TATATA	1247	6	-	Arabidopsis thaliana
CqbHLH100	AT~TATA-box	TATATA	1408	6	-	Arabidopsis thaliana
CqbHLH100	TCA	TCATCTTCAT	1757	9	+	Pisum sativum
CqbHLH100	TCA	TCATCTTCAT	1771	9	-	Pisum sativum
CqbHLH100	TCA	TCATCTTCAT	1793	9	+	Pisum sativum
CqbHLH100	TCA	TCATCTTCAT	1887	9	+	Pisum sativum
CqbHLH100	TCA	TCATCTTCAT	1890	9	+	Pisum sativum
CqbHLH100	TCA	TCATCTTCAT	1893	9	+	Pisum sativum
CqbHLH100	TCA	TCATCTTCAT	1896	9	+	Pisum sativum
CqbHLH100	TCA	TCATCTTCAT	1899	9	+	Pisum sativum
CqbHLH100	TCA	TCATCTTCAT	1902	9	+	Pisum sativum
CqbHLH100	TCA	TCATCTTCAT	1905	9	+	Pisum sativum
CqbHLH100	TCA	TCATCTTCAT	1957	9	-	Pisum sativum
CqbHLH100	STRE	AGGGG	1037	5	-	Arabidopsis thaliana
CqbHLH100	as-1	TGACG	181	5	+	Arabidopsis thaliana
CqbHLH100	as-1	TGACG	184	5	-	Arabidopsis thaliana
CqbHLH100	as-1	TGACG	234	5	+	Arabidopsis thaliana
CqbHLH100	as-1	TGACG	237	5	-	Arabidopsis thaliana
CqbHLH100	as-1	TGACG	1467	5	-	Arabidopsis thaliana
CqbHLH100	MYB	CAACCA	387	6	-	Arabidopsis thaliana
CqbHLH100	MYB	CAACCA	1661	6	+	Arabidopsis thaliana
CqbHLH100	MYB	CAACCA	1872	6	+	Arabidopsis thaliana
CqbHLH100	A-box	AATAACAAACTCC	1680	12	+	Oryza sativa	sequence conserved in alpha-amylase promoters
CqbHLH100	Unnamed__1	CGTGG	1184	5	-	Zea mays
CqbHLH100	MYC	CATTTG	583	6	+	Arabidopsis thaliana
CqbHLH100	MYC	CATGTG	671	6	+	Arabidopsis thaliana
CqbHLH100		motif_sequence	915	4	+	organism	short_function
CqbHLH100		motif_sequence	1484	4	+	organism	short_function
CqbHLH100		motif_sequence	1655	4	-	organism	short_function
CqbHLH100		motif_sequence	1748	4	-	organism	short_function
CqbHLH100		motif_sequence	1773	4	-	organism	short_function
CqbHLH100		motif_sequence	1779	4	-	organism	short_function
CqbHLH100		motif_sequence	1795	4	+	organism	short_function
CqbHLH100		motif_sequence	1849	4	+	organism	short_function
CqbHLH100		motif_sequence	1959	4	-	organism	short_function
CqbHLH100		motif_sequence	1983	4	-	organism	short_function
CqbHLH100	CAAT-box	CAAAT	50	5	-	Pisum sativum	common cis-acting element in promoter and enhancer regions
CqbHLH100	CAAT-box	CCAAT	55	5	+	Arabidopsis thaliana	common cis-acting element in promoter and enhancer regions
CqbHLH100	CAAT-box	CAAT	56	4	+	Nicotiana glutinosa
CqbHLH100	CAAT-box	CAAAT	99	5	+	Pisum sativum	common cis-acting element in promoter and enhancer regions
CqbHLH100	CAAT-box	CAAAT	129	5	+	Pisum sativum	common cis-acting element in promoter and enhancer regions
CqbHLH100	CAAT-box	CAAAT	319	5	-	Pisum sativum	common cis-acting element in promoter and enhancer regions
CqbHLH100	CAAT-box	CAAT	363	4	-	Nicotiana glutinosa
CqbHLH100	CAAT-box	CAAAT	368	5	+	Pisum sativum	common cis-acting element in promoter and enhancer regions
CqbHLH100	CAAT-box	CAAT	393	4	+	Nicotiana glutinosa
CqbHLH100	CAAT-box	CAAAT	399	5	-	Pisum sativum	common cis-acting element in promoter and enhancer regions
CqbHLH100	CAAT-box	CAAT	448	4	-	Nicotiana glutinosa
CqbHLH100	CAAT-box	CCAAT	452	5	-	Arabidopsis thaliana	common cis-acting element in promoter and enhancer regions
CqbHLH100	CAAT-box	CAAT	481	4	-	Nicotiana glutinosa
CqbHLH100	CAAT-box	CAAT	506	4	+	Nicotiana glutinosa
CqbHLH100	CAAT-box	CAAAT	584	5	-	Pisum sativum	common cis-acting element in promoter and enhancer regions
CqbHLH100	CAAT-box	CAAT	724	4	-	Nicotiana glutinosa
CqbHLH100	CAAT-box	CAAT	793	4	-	Nicotiana glutinosa
CqbHLH100	CAAT-box	CAAT	920	4	+	Nicotiana glutinosa
CqbHLH100	CAAT-box	CAAT	1056	4	+	Nicotiana glutinosa
CqbHLH100	CAAT-box	CAAAT	1133	5	+	Pisum sativum	common cis-acting element in promoter and enhancer regions
CqbHLH100	CAAT-box	CAAT	1139	4	-	Nicotiana glutinosa
CqbHLH100	CAAT-box	CAAT	1202	4	-	Nicotiana glutinosa
CqbHLH100	CAAT-box	CAAT	1206	4	+	Nicotiana glutinosa
CqbHLH100	CAAT-box	CCAAT	1452	5	-	Arabidopsis thaliana	common cis-acting element in promoter and enhancer regions
CqbHLH100	CAAT-box	CAAT	1574	4	+	Nicotiana glutinosa
CqbHLH100	CAAT-box	CCAAT	1720	5	-	Arabidopsis thaliana	common cis-acting element in promoter and enhancer regions
CqbHLH100	CAAT-box	CAAAT	1944	5	+	Pisum sativum	common cis-acting element in promoter and enhancer regions
CqbHLH100	TCT-motif	TCTTAC	1059	6	+	Arabidopsis thaliana	part of a light responsive element
CqbHLH100	ARE	AAACCA	732	6	+	Zea mays	cis-acting regulatory element essential for the anaerobic induction
CqbHLH100	ARE	AAACCA	1697	6	+	Zea mays	cis-acting regulatory element essential for the anaerobic induction
CqbHLH100	AACA_motif	TAACAAACTCCA	1682	11	+	Oryza sativa	involved in endosperm-specific negative expression
CqbHLH100	ERE	ATTTTAAA	1070	8	+	Nicotiana glutinos
CqbHLH100	GT1-motif	GGTTAA	199	6	-	Arabidopsis thaliana	light responsive element
CqbHLH100	GT1-motif	GGTTAA	1735	6	-	Arabidopsis thaliana	light responsive element
CqbHLH100	TATA	TATAAAAT	798	8	-	Arabidopsis thaliana
CqbHLH100	TATA	TATAAAAT	1357	8	-	Arabidopsis thaliana
CqbHLH100	G-box	CACGTG	1379	6	-	Arabidopsis thaliana	cis-acting regulatory element involved in light responsiveness
CqbHLH100	Unnamed__6	taTAAATATct	1156	10	-	Zea mays
CqbHLH100	AAGAA-motif	GAAAGAA	1581	7	-	Avena sativa
CqbHLH100	Box 4	ATTAAT	32	6	+	Petroselinum crispum	part of a conserved DNA module involved in light responsiveness
CqbHLH100	Box 4	ATTAAT	208	6	+	Petroselinum crispum	part of a conserved DNA module involved in light responsiveness
CqbHLH100	Box 4	ATTAAT	413	6	+	Petroselinum crispum	part of a conserved DNA module involved in light responsiveness
CqbHLH100	Box 4	ATTAAT	607	6	+	Petroselinum crispum	part of a conserved DNA module involved in light responsiveness
CqbHLH100	Box 4	ATTAAT	639	6	+	Petroselinum crispum	part of a conserved DNA module involved in light responsiveness
CqbHLH100	Box 4	ATTAAT	740	6	+	Petroselinum crispum	part of a conserved DNA module involved in light responsiveness
CqbHLH100	Box 4	ATTAAT	770	6	+	Petroselinum crispum	part of a conserved DNA module involved in light responsiveness
CqbHLH100	Box 4	ATTAAT	934	6	+	Petroselinum crispum	part of a conserved DNA module involved in light responsiveness
CqbHLH100	Box 4	ATTAAT	1387	6	-	Petroselinum crispum	part of a conserved DNA module involved in light responsiveness
CqbHLH100	ABRE	GCCGCGTGGC	1183	9	-	Oryza sativa	cis-acting element involved in the abscisic acid responsiveness
CqbHLH100	ABRE	CACGTG	1379	6	-	Arabidopsis thaliana	cis-acting element involved in the abscisic acid responsiveness
CqbHLH100	ABRE	ACGTG	1380	5	+	Arabidopsis thaliana	cis-acting element involved in the abscisic acid responsiveness
CqbHLH100	Unnamed__4	CTCC	652	4	-	Petroselinum hortense
CqbHLH100	Unnamed__4	CTCC	656	4	-	Petroselinum hortense
CqbHLH100	Unnamed__4	CTCC	1114	4	+	Petroselinum hortense
CqbHLH100	Unnamed__4	CTCC	1309	4	+	Petroselinum hortense
CqbHLH100	Unnamed__4	CTCC	1455	4	-	Petroselinum hortense
CqbHLH100	Unnamed__4	CTCC	1607	4	+	Petroselinum hortense
CqbHLH100	Unnamed__4	CTCC	1612	4	+	Petroselinum hortense
CqbHLH100	Unnamed__4	CTCC	1689	4	+	Petroselinum hortense
CqbHLH100	Unnamed__4	CTCC	1706	4	+	Petroselinum hortense
CqbHLH100	Unnamed__4	CTCC	1724	4	-	Petroselinum hortense
CqbHLH100	Unnamed__4	CTCC	1988	4	-	Petroselinum hortense
CqbHLH100	Unnamed__4	CTCC	1995	4	-	Petroselinum hortense
CqbHLH100	TATA-box	ATTATA	188	6	+	Brassica napus	core promoter element around -30 of transcription start
CqbHLH100	TATA-box	TATAA	189	5	-	Arabidopsis thaliana	core promoter element around -30 of transcription start
CqbHLH100	TATA-box	TATA	190	4	+	Arabidopsis thaliana	core promoter element around -30 of transcription start
CqbHLH100	TATA-box	ATATAA	228	6	+	Brassica oleracea	core promoter element around -30 of transcription start
CqbHLH100	TATA-box	TATA	229	4	+	Arabidopsis thaliana	core promoter element around -30 of transcription start
CqbHLH100	TATA-box	ATATAT	395	6	+	Brassica napus	core promoter element around -30 of transcription start
CqbHLH100	TATA-box	TATA	396	4	+	Arabidopsis thaliana	core promoter element around -30 of transcription start
CqbHLH100	TATA-box	ATATAT	460	6	+	Brassica napus	core promoter element around -30 of transcription start
CqbHLH100	TATA-box	TATATA	461	6	+	Arabidopsis thaliana	core promoter element around -30 of transcription start
CqbHLH100	TATA-box	ATATAA	462	6	+	Brassica oleracea	core promoter element around -30 of transcription start
CqbHLH100	TATA-box	TATA	463	4	+	Arabidopsis thaliana	core promoter element around -30 of transcription start
CqbHLH100	TATA-box	TATAAAT	534	7	-	Brassica juncea	core promoter element around -30 of transcription start
CqbHLH100	TATA-box	TATAAA	535	6	-	Helianthus annuus	core promoter element around -30 of transcription start
CqbHLH100	TATA-box	TATAA	536	5	-	Arabidopsis thaliana	core promoter element around -30 of transcription start
CqbHLH100	TATA-box	TATA	537	4	+	Arabidopsis thaliana	core promoter element around -30 of transcription start
CqbHLH100	TATA-box	TATA	556	4	+	Arabidopsis thaliana	core promoter element around -30 of transcription start
CqbHLH100	TATA-box	TATA	577	4	+	Arabidopsis thaliana	core promoter element around -30 of transcription start
CqbHLH100	TATA-box	TATA	690	4	+	Arabidopsis thaliana	core promoter element around -30 of transcription start
CqbHLH100	TATA-box	ATTATA	747	6	+	Brassica napus	core promoter element around -30 of transcription start
CqbHLH100	TATA-box	TATAA	748	5	-	Arabidopsis thaliana	core promoter element around -30 of transcription start
CqbHLH100	TATA-box	TATA	749	4	+	Arabidopsis thaliana	core promoter element around -30 of transcription start
CqbHLH100	TATA-box	TATAAAA	799	7	-	Pisum sativum	core promoter element around -30 of transcription start
CqbHLH100	TATA-box	TATAAA	800	6	-	Helianthus annuus	core promoter element around -30 of transcription start
CqbHLH100	TATA-box	TATAA	801	5	-	Arabidopsis thaliana	core promoter element around -30 of transcription start
CqbHLH100	TATA-box	TATA	802	4	+	Arabidopsis thaliana	core promoter element around -30 of transcription start
CqbHLH100	TATA-box	TATA	887	4	+	Arabidopsis thaliana	core promoter element around -30 of transcription start
CqbHLH100	TATA-box	ATATAT	922	6	+	Brassica napus	core promoter element around -30 of transcription start
CqbHLH100	TATA-box	TATA	923	4	+	Arabidopsis thaliana	core promoter element around -30 of transcription start
CqbHLH100	TATA-box	TACAAAA	956	7	-	Oryza sativa	core promoter element around -30 of transcription start
CqbHLH100	TATA-box	ATTATA	1008	6	+	Brassica napus	core promoter element around -30 of transcription start
CqbHLH100	TATA-box	TATAA	1009	5	-	Arabidopsis thaliana	core promoter element around -30 of transcription start
CqbHLH100	TATA-box	TATA	1010	4	-	Arabidopsis thaliana	core promoter element around -30 of transcription start
CqbHLH100	TATA-box	TATA	1026	4	-	Arabidopsis thaliana	core promoter element around -30 of transcription start
CqbHLH100	TATA-box	TATTTAAA	1072	8	-	Arabidopsis thaliana	core promoter element around -30 of transcription start
CqbHLH100	TATA-box	TATTTAAA	1094	8	-	Arabidopsis thaliana	core promoter element around -30 of transcription start
CqbHLH100	TATA-box	ATTATA	1164	6	+	Brassica napus	core promoter element around -30 of transcription start
CqbHLH100	TATA-box	TATAA	1165	5	-	Arabidopsis thaliana	core promoter element around -30 of transcription start
CqbHLH100	TATA-box	TATA	1166	4	-	Arabidopsis thaliana	core promoter element around -30 of transcription start
CqbHLH100	TATA-box	ATTATA	1245	6	+	Brassica napus	core promoter element around -30 of transcription start
CqbHLH100	TATA-box	TATATAA	1246	7	-	Arabidopsis thaliana	core promoter element around -30 of transcription start
CqbHLH100	TATA-box	TATATA	1247	6	-	Arabidopsis thaliana	core promoter element around -30 of transcription start
CqbHLH100	TATA-box	ATATAT	1248	6	-	Brassica napus	core promoter element around -30 of transcription start
CqbHLH100	TATA-box	TATA	1249	4	-	Arabidopsis thaliana	core promoter element around -30 of transcription start
CqbHLH100	TATA-box	ATTATA	1347	6	+	Brassica napus	core promoter element around -30 of transcription start
CqbHLH100	TATA-box	TATAA	1348	5	-	Arabidopsis thaliana	core promoter element around -30 of transcription start
CqbHLH100	TATA-box	TATA	1349	4	-	Arabidopsis thaliana	core promoter element around -30 of transcription start
CqbHLH100	TATA-box	TATAAAA	1358	7	-	Pisum sativum	core promoter element around -30 of transcription start
CqbHLH100	TATA-box	TATAAA	1359	6	-	Helianthus annuus	core promoter element around -30 of transcription start
CqbHLH100	TATA-box	TATAA	1360	5	-	Arabidopsis thaliana	core promoter element around -30 of transcription start
CqbHLH100	TATA-box	TATA	1361	4	-	Arabidopsis thaliana	core promoter element around -30 of transcription start
CqbHLH100	TATA-box	ATATAA	1391	6	+	Brassica oleracea	core promoter element around -30 of transcription start
CqbHLH100	TATA-box	TATA	1392	4	-	Arabidopsis thaliana	core promoter element around -30 of transcription start
CqbHLH100	TATA-box	ATATAT	1407	6	-	Brassica napus	core promoter element around -30 of transcription start
CqbHLH100	TATA-box	TATATA	1408	6	-	Arabidopsis thaliana	core promoter element around -30 of transcription start
CqbHLH100	TATA-box	ATATAA	1409	6	+	Brassica oleracea	core promoter element around -30 of transcription start
CqbHLH100	TATA-box	TATA	1410	4	-	Arabidopsis thaliana	core promoter element around -30 of transcription start
CqbHLH100	TATA-box	ATATAA	1418	6	+	Brassica oleracea	core promoter element around -30 of transcription start
CqbHLH100	TATA-box	TATA	1419	4	-	Arabidopsis thaliana	core promoter element around -30 of transcription start
CqbHLH100	TATA-box	TATA	1459	4	-	Arabidopsis thaliana	core promoter element around -30 of transcription start
CqbHLH100	TATA-box	ATTATA	1634	6	+	Brassica napus	core promoter element around -30 of transcription start
CqbHLH100	TATA-box	TATAA	1635	5	-	Arabidopsis thaliana	core promoter element around -30 of transcription start
CqbHLH100	TATA-box	TATA	1636	4	-	Arabidopsis thaliana	core promoter element around -30 of transcription start
CqbHLH100	TATA-box	TATAAAT	1805	7	-	Brassica juncea	core promoter element around -30 of transcription start
CqbHLH100	TATA-box	TATAAA	1806	6	-	Helianthus annuus	core promoter element around -30 of transcription start
CqbHLH100	TATA-box	TATAA	1807	5	-	Arabidopsis thaliana	core promoter element around -30 of transcription start
CqbHLH100	TATA-box	TATA	1808	4	-	Arabidopsis thaliana	core promoter element around -30 of transcription start
CqbHLH100	TATA-box	ATTATA	1947	6	+	Brassica napus	core promoter element around -30 of transcription start
CqbHLH100	TATA-box	TATAA	1948	5	-	Arabidopsis thaliana	core promoter element around -30 of transcription start
CqbHLH100	TATA-box	TATA	1949	4	-	Arabidopsis thaliana	core promoter element around -30 of transcription start
CqbHLH100	P-box	CCTTTTG	806	7	+	Oryza sativa	gibberellin-responsive element
CqbHLH100	P-box	CCTTTTG	974	7	+	Oryza sativa	gibberellin-responsive element
CqbHLH100	WRE3	CCACCT	1540	6	+	Pisum sativum
CqbHLH100	GC-motif	CCCCCG	214	6	+	Zea mays	enhancer-like element involved in anoxic specific inducibility
CqbHLH100	DRE core	GCCGAC	1321	6	-	Arabidopsis thaliana
CqbHLH100	GATA-motif	AAGGATAAGG	1733	9	-	Solanum tuberosum	part of a light responsive element
CqbHLH101	MYB	TAACCA	161	6	+	Arabidopsis thaliana
CqbHLH101	MYB	CAACCA	222	6	-	Arabidopsis thaliana
CqbHLH101	MYB	CAACCA	1007	6	+	Arabidopsis thaliana
CqbHLH101	MYB	TAACCA	1140	6	-	Arabidopsis thaliana
CqbHLH101	MYB	TAACCA	1601	6	+	Arabidopsis thaliana
CqbHLH101	MYB	TAACCA	1941	6	-	Arabidopsis thaliana
CqbHLH101	Unnamed__1	CGTGG	398	5	-	Zea mays
CqbHLH101	MYC	CATGTG	279	6	-	Arabidopsis thaliana
CqbHLH101	MYC	CATTTG	462	6	+	Arabidopsis thaliana
CqbHLH101	MYC	CATTTG	512	6	-	Arabidopsis thaliana
CqbHLH101	MYC	CATGTG	746	6	-	Arabidopsis thaliana
CqbHLH101	MYC	CATTTG	991	6	+	Arabidopsis thaliana
CqbHLH101	MYC	CATTTG	1114	6	+	Arabidopsis thaliana
CqbHLH101	MYC	CATTTG	1888	6	+	Arabidopsis thaliana
CqbHLH101	MYC	CATTTG	1907	6	+	Arabidopsis thaliana
CqbHLH101	Gap-box	CAAATGAA(A/G)A	1903	9.5	-	Arabidopsis thaliana	part of a light responsive element
CqbHLH101	Myb	TAACTG	684	6	+	Arabidopsis thaliana
CqbHLH101	TCA	TCATCTTCAT	365	9	-	Pisum sativum
CqbHLH101	STRE	AGGGG	1992	5	+	Arabidopsis thaliana
CqbHLH101	TATA-box	ATATAA	22	6	+	Brassica oleracea	core promoter element around -30 of transcription start
CqbHLH101	TATA-box	TATA	23	4	+	Arabidopsis thaliana	core promoter element around -30 of transcription start
CqbHLH101	TATA-box	TATACA	38	6	-	Helianthus annuus	core promoter element around -30 of transcription start
CqbHLH101	TATA-box	TATATA	40	6	+	Arabidopsis thaliana	core promoter element around -30 of transcription start
CqbHLH101	TATA-box	ATATAA	41	6	+	Brassica oleracea	core promoter element around -30 of transcription start
CqbHLH101	TATA-box	TATA	42	4	+	Arabidopsis thaliana	core promoter element around -30 of transcription start
CqbHLH101	TATA-box	TATA	204	4	+	Arabidopsis thaliana	core promoter element around -30 of transcription start
CqbHLH101	TATA-box	TACAAAA	234	7	+	Oryza sativa	core promoter element around -30 of transcription start
CqbHLH101	TATA-box	ATTATA	352	6	+	Brassica napus	core promoter element around -30 of transcription start
CqbHLH101	TATA-box	TATAA	353	5	-	Arabidopsis thaliana	core promoter element around -30 of transcription start
CqbHLH101	TATA-box	TATA	354	4	+	Arabidopsis thaliana	core promoter element around -30 of transcription start
CqbHLH101	TATA-box	TATA	361	4	+	Arabidopsis thaliana	core promoter element around -30 of transcription start
CqbHLH101	TATA-box	TATTTAAA	406	8	+	Arabidopsis thaliana	core promoter element around -30 of transcription start
CqbHLH101	TATA-box	TATATAA	419	7	-	Arabidopsis thaliana	core promoter element around -30 of transcription start
CqbHLH101	TATA-box	TATATA	420	6	+	Arabidopsis thaliana	core promoter element around -30 of transcription start
CqbHLH101	TATA-box	TATA	422	4	+	Arabidopsis thaliana	core promoter element around -30 of transcription start
CqbHLH101	TATA-box	TATA	492	4	+	Arabidopsis thaliana	core promoter element around -30 of transcription start
CqbHLH101	TATA-box	ATTATA	505	6	+	Brassica napus	core promoter element around -30 of transcription start
CqbHLH101	TATA-box	TATAA	506	5	-	Arabidopsis thaliana	core promoter element around -30 of transcription start
CqbHLH101	TATA-box	TATA	507	4	+	Arabidopsis thaliana	core promoter element around -30 of transcription start
CqbHLH101	TATA-box	TATATA	551	6	+	Arabidopsis thaliana	core promoter element around -30 of transcription start
CqbHLH101	TATA-box	TATA	553	4	+	Arabidopsis thaliana	core promoter element around -30 of transcription start
CqbHLH101	TATA-box	taTATAAAtc	563	9	-	Arabidopsis thaliana	core promoter element around -30 of transcription start
CqbHLH101	TATA-box	TATAAA	565	6	-	Helianthus annuus	core promoter element around -30 of transcription start
CqbHLH101	TATA-box	TATATAA	566	7	-	Arabidopsis thaliana	core promoter element around -30 of transcription start
CqbHLH101	TATA-box	TATATA	567	6	+	Arabidopsis thaliana	core promoter element around -30 of transcription start
CqbHLH101	TATA-box	ATATAA	568	6	+	Brassica oleracea	core promoter element around -30 of transcription start
CqbHLH101	TATA-box	TATA	569	4	+	Arabidopsis thaliana	core promoter element around -30 of transcription start
CqbHLH101	TATA-box	TATTTAAA	602	8	-	Arabidopsis thaliana	core promoter element around -30 of transcription start
CqbHLH101	TATA-box	ATATAT	617	6	+	Brassica napus	core promoter element around -30 of transcription start
CqbHLH101	TATA-box	TATATA	618	6	+	Arabidopsis thaliana	core promoter element around -30 of transcription start
CqbHLH101	TATA-box	ATATAA	619	6	+	Brassica oleracea	core promoter element around -30 of transcription start
CqbHLH101	TATA-box	TATA	620	4	+	Arabidopsis thaliana	core promoter element around -30 of transcription start
CqbHLH101	TATA-box	TATATTTATATTT	655	12	-	Avena sativa	core promoter element around -30 of transcription start
CqbHLH101	TATA-box	ATATAA	657	6	+	Brassica oleracea	core promoter element around -30 of transcription start
CqbHLH101	TATA-box	TATA	658	4	+	Arabidopsis thaliana	core promoter element around -30 of transcription start
CqbHLH101	TATA-box	TATA	673	4	+	Arabidopsis thaliana	core promoter element around -30 of transcription start
CqbHLH101	TATA-box	TATAAAT	691	7	-	Brassica juncea	core promoter element around -30 of transcription start
CqbHLH101	TATA-box	TATAAA	692	6	-	Helianthus annuus	core promoter element around -30 of transcription start
CqbHLH101	TATA-box	TATAA	693	5	-	Arabidopsis thaliana	core promoter element around -30 of transcription start
CqbHLH101	TATA-box	TATA	694	4	+	Arabidopsis thaliana	core promoter element around -30 of transcription start
CqbHLH101	TATA-box	ATATAT	833	6	+	Brassica napus	core promoter element around -30 of transcription start
CqbHLH101	TATA-box	TATA	834	4	+	Arabidopsis thaliana	core promoter element around -30 of transcription start
CqbHLH101	TATA-box	ATATAT	922	6	+	Brassica napus	core promoter element around -30 of transcription start
CqbHLH101	TATA-box	TATA	923	4	+	Arabidopsis thaliana	core promoter element around -30 of transcription start
CqbHLH101	TATA-box	ATATAT	1017	6	-	Brassica napus	core promoter element around -30 of transcription start
CqbHLH101	TATA-box	TATATA	1018	6	-	Arabidopsis thaliana	core promoter element around -30 of transcription start
CqbHLH101	TATA-box	TATA	1020	4	-	Arabidopsis thaliana	core promoter element around -30 of transcription start
CqbHLH101	TATA-box	ATATAT	1198	6	-	Brassica napus	core promoter element around -30 of transcription start
CqbHLH101	TATA-box	TATATA	1199	6	-	Arabidopsis thaliana	core promoter element around -30 of transcription start
CqbHLH101	TATA-box	ATATAT	1200	6	-	Brassica napus	core promoter element around -30 of transcription start
CqbHLH101	TATA-box	TATATA	1201	6	-	Arabidopsis thaliana	core promoter element around -30 of transcription start
CqbHLH101	TATA-box	ATATAA	1202	6	+	Brassica oleracea	core promoter element around -30 of transcription start
CqbHLH101	TATA-box	TATA	1203	4	-	Arabidopsis thaliana	core promoter element around -30 of transcription start
CqbHLH101	TATA-box	ATATAT	1234	6	-	Brassica napus	core promoter element around -30 of transcription start
CqbHLH101	TATA-box	TATA	1235	4	-	Arabidopsis thaliana	core promoter element around -30 of transcription start
CqbHLH101	TATA-box	ATATAT	1251	6	-	Brassica napus	core promoter element around -30 of transcription start
CqbHLH101	TATA-box	TATATA	1252	6	-	Arabidopsis thaliana	core promoter element around -30 of transcription start
CqbHLH101	TATA-box	ATATAT	1253	6	-	Brassica napus	core promoter element around -30 of transcription start
CqbHLH101	TATA-box	TATATA	1254	6	-	Arabidopsis thaliana	core promoter element around -30 of transcription start
CqbHLH101	TATA-box	TATA	1256	4	-	Arabidopsis thaliana	core promoter element around -30 of transcription start
CqbHLH101	TATA-box	TATA	1273	4	-	Arabidopsis thaliana	core promoter element around -30 of transcription start
CqbHLH101	TATA-box	TACAAAA	1298	7	-	Oryza sativa	core promoter element around -30 of transcription start
CqbHLH101	TATA-box	TATAAAT	1306	7	-	Brassica juncea	core promoter element around -30 of transcription start
CqbHLH101	TATA-box	TATAAA	1307	6	-	Helianthus annuus	core promoter element around -30 of transcription start
CqbHLH101	TATA-box	TATAA	1308	5	-	Arabidopsis thaliana	core promoter element around -30 of transcription start
CqbHLH101	TATA-box	TATA	1309	4	-	Arabidopsis thaliana	core promoter element around -30 of transcription start
CqbHLH101	TATA-box	TATAAATA	1446	8	-	Daucus carota	core promoter element around -30 of transcription start
CqbHLH101	TATA-box	TATAAAT	1447	7	-	Brassica juncea	core promoter element around -30 of transcription start
CqbHLH101	TATA-box	TATAAA	1448	6	-	Helianthus annuus	core promoter element around -30 of transcription start
CqbHLH101	TATA-box	TATAA	1449	5	-	Arabidopsis thaliana	core promoter element around -30 of transcription start
CqbHLH101	TATA-box	TATA	1450	4	-	Arabidopsis thaliana	core promoter element around -30 of transcription start
CqbHLH101	TATA-box	ATATAT	1457	6	-	Brassica napus	core promoter element around -30 of transcription start
CqbHLH101	TATA-box	TATA	1458	4	-	Arabidopsis thaliana	core promoter element around -30 of transcription start
CqbHLH101	TATA-box	ATTATA	1461	6	+	Brassica napus	core promoter element around -30 of transcription start
CqbHLH101	TATA-box	TATAA	1462	5	-	Arabidopsis thaliana	core promoter element around -30 of transcription start
CqbHLH101	TATA-box	TATA	1463	4	-	Arabidopsis thaliana	core promoter element around -30 of transcription start
CqbHLH101	TATA-box	TATA	1590	4	-	Arabidopsis thaliana	core promoter element around -30 of transcription start
CqbHLH101	TATA-box	ATATAA	1620	6	+	Brassica oleracea	core promoter element around -30 of transcription start
CqbHLH101	TATA-box	TATA	1621	4	-	Arabidopsis thaliana	core promoter element around -30 of transcription start
CqbHLH101	TATA-box	tcTATAAATAgg	1674	11	+	Nicotiana tabacum	core promoter element around -30 of transcription start
CqbHLH101	TATA-box	TATA	1676	4	-	Arabidopsis thaliana	core promoter element around -30 of transcription start
CqbHLH101	TATA-box	TATA	1811	4	-	Arabidopsis thaliana	core promoter element around -30 of transcription start
CqbHLH101	TATA-box	TATAAAA	1843	7	-	Pisum sativum	core promoter element around -30 of transcription start
CqbHLH101	TATA-box	TATAAA	1844	6	-	Helianthus annuus	core promoter element around -30 of transcription start
CqbHLH101	TATA-box	TATAA	1845	5	-	Arabidopsis thaliana	core promoter element around -30 of transcription start
CqbHLH101	TATA-box	TATA	1846	4	-	Arabidopsis thaliana	core promoter element around -30 of transcription start
CqbHLH101	Unnamed__2	AACCTAACCT	634	9	-	Petroselinum hortense
CqbHLH101		motif_sequence	78	4	-	organism	short_function
CqbHLH101		motif_sequence	108	4	-	organism	short_function
CqbHLH101		motif_sequence	124	4	-	organism	short_function
CqbHLH101		motif_sequence	348	4	-	organism	short_function
CqbHLH101		motif_sequence	367	4	-	organism	short_function
CqbHLH101		motif_sequence	882	4	-	organism	short_function
CqbHLH101		motif_sequence	1001	4	+	organism	short_function
CqbHLH101		motif_sequence	1302	4	-	organism	short_function
CqbHLH101		motif_sequence	1662	4	+	organism	short_function
CqbHLH101		motif_sequence	1710	4	+	organism	short_function
CqbHLH101		motif_sequence	1770	4	-	organism	short_function
CqbHLH101		motif_sequence	1790	4	-	organism	short_function
CqbHLH101	CAAT-box	CAAAT	50	5	-	Pisum sativum	common cis-acting element in promoter and enhancer regions
CqbHLH101	CAAT-box	CAAAT	86	5	-	Pisum sativum	common cis-acting element in promoter and enhancer regions
CqbHLH101	CAAT-box	CAAAT	176	5	+	Pisum sativum	common cis-acting element in promoter and enhancer regions
CqbHLH101	CAAT-box	CAAT	185	4	+	Nicotiana glutinosa
CqbHLH101	CAAT-box	CAAT	207	4	-	Nicotiana glutinosa
CqbHLH101	CAAT-box	CAAT	319	4	-	Nicotiana glutinosa
CqbHLH101	CAAT-box	CAAT	415	4	-	Nicotiana glutinosa
CqbHLH101	CAAT-box	CAAAT	463	5	-	Pisum sativum	common cis-acting element in promoter and enhancer regions
CqbHLH101	CAAT-box	CAAAT	512	5	+	Pisum sativum	common cis-acting element in promoter and enhancer regions
CqbHLH101	CAAT-box	CAAT	721	4	-	Nicotiana glutinosa
CqbHLH101	CAAT-box	CCAAT	763	5	+	Arabidopsis thaliana	common cis-acting element in promoter and enhancer regions
CqbHLH101	CAAT-box	CAAT	764	4	+	Nicotiana glutinosa
CqbHLH101	CAAT-box	CAAT	805	4	+	Nicotiana glutinosa
CqbHLH101	CAAT-box	CAAT	937	4	-	Nicotiana glutinosa
CqbHLH101	CAAT-box	CAAT	941	4	-	Nicotiana glutinosa
CqbHLH101	CAAT-box	CAAT	974	4	-	Nicotiana glutinosa
CqbHLH101	CAAT-box	CAAT	985	4	-	Nicotiana glutinosa
CqbHLH101	CAAT-box	CAAAT	992	5	-	Pisum sativum	common cis-acting element in promoter and enhancer regions
CqbHLH101	CAAT-box	CAAT	1053	4	+	Nicotiana glutinosa
CqbHLH101	CAAT-box	CCAAT	1067	5	+	Arabidopsis thaliana	common cis-acting element in promoter and enhancer regions
CqbHLH101	CAAT-box	CAAT	1068	4	+	Nicotiana glutinosa
CqbHLH101	CAAT-box	CAAAT	1115	5	-	Pisum sativum	common cis-acting element in promoter and enhancer regions
CqbHLH101	CAAT-box	CAAT	1170	4	+	Nicotiana glutinosa
CqbHLH101	CAAT-box	CAAT	1176	4	+	Nicotiana glutinosa
CqbHLH101	CAAT-box	CAAAT	1208	5	+	Pisum sativum	common cis-acting element in promoter and enhancer regions
CqbHLH101	CAAT-box	CAAAT	1331	5	+	Pisum sativum	common cis-acting element in promoter and enhancer regions
CqbHLH101	CAAT-box	CAAT	1427	4	+	Nicotiana glutinosa
CqbHLH101	CAAT-box	CAAAT	1468	5	-	Pisum sativum	common cis-acting element in promoter and enhancer regions
CqbHLH101	CAAT-box	CAAT	1499	4	+	Nicotiana glutinosa
CqbHLH101	CAAT-box	CAAT	1554	4	+	Nicotiana glutinosa
CqbHLH101	CAAT-box	CCAAT	1604	5	+	Arabidopsis thaliana	common cis-acting element in promoter and enhancer regions
CqbHLH101	CAAT-box	CAAT	1605	4	+	Nicotiana glutinosa
CqbHLH101	CAAT-box	CAAAT	1644	5	+	Pisum sativum	common cis-acting element in promoter and enhancer regions
CqbHLH101	CAAT-box	CAAT	1694	4	+	Nicotiana glutinosa
CqbHLH101	CAAT-box	CAAAT	1820	5	+	Pisum sativum	common cis-acting element in promoter and enhancer regions
CqbHLH101	CAAT-box	CAAAT	1889	5	-	Pisum sativum	common cis-acting element in promoter and enhancer regions
CqbHLH101	CAAT-box	CAAAT	1908	5	-	Pisum sativum	common cis-acting element in promoter and enhancer regions
CqbHLH101	CAAT-box	CAAT	1917	4	+	Nicotiana glutinosa
CqbHLH101	CAAT-box	CCAAT	1939	5	-	Arabidopsis thaliana	common cis-acting element in promoter and enhancer regions
CqbHLH101	ARE	AAACCA	136	6	+	Zea mays	cis-acting regulatory element essential for the anaerobic induction
CqbHLH101	MYB-like sequence	TAACCA	161	6	+	Arabidopsis thaliana
CqbHLH101	MYB-like sequence	TAACCA	1140	6	-	Arabidopsis thaliana
CqbHLH101	MYB-like sequence	TAACCA	1601	6	+	Arabidopsis thaliana
CqbHLH101	MYB-like sequence	TAACCA	1941	6	-	Arabidopsis thaliana
CqbHLH101	Unnamed__6	taTAAATATct	836	10	+	Zea mays
CqbHLH101	ERE	ATTTTAAA	852	8	+	Nicotiana glutinos
CqbHLH101	ERE	ATTTTAAA	1409	8	-	Nicotiana glutinos
CqbHLH101	ERE	ATTTCATA	1776	8	+	Nicotiana glutinos
CqbHLH101	I-box	AGATAAGG	629	8	+	Triticum aestivum	part of a light responsive element
CqbHLH101	GT1-motif	GGTTAA	160	6	-	Arabidopsis thaliana	light responsive element
CqbHLH101	GT1-motif	GGTTAAT	1942	7	+	Avena sativa	light responsive element
CqbHLH101	CAT-box	GCCACT	90	6	+	Arabidopsis thaliana	cis-acting regulatory element related to meristem expression
CqbHLH101	Unnamed__4	CTCC	55	4	-	Petroselinum hortense
CqbHLH101	Unnamed__4	CTCC	309	4	+	Petroselinum hortense
CqbHLH101	Unnamed__4	CTCC	577	4	+	Petroselinum hortense
CqbHLH101	Unnamed__4	CTCC	580	4	+	Petroselinum hortense
CqbHLH101	Unnamed__4	CTCC	761	4	+	Petroselinum hortense
CqbHLH101	Unnamed__4	CTCC	1065	4	+	Petroselinum hortense
CqbHLH101	Unnamed__4	CTCC	1111	4	+	Petroselinum hortense
CqbHLH101	Unnamed__4	CTCC	1405	4	+	Petroselinum hortense
CqbHLH101	Unnamed__4	CTCC	1740	4	+	Petroselinum hortense
CqbHLH101	Unnamed__4	CTCC	1854	4	+	Petroselinum hortense
CqbHLH101	AT~TATA-box	TATATA	40	6	+	Arabidopsis thaliana
CqbHLH101	AT~TATA-box	TATATA	420	6	+	Arabidopsis thaliana
CqbHLH101	AT~TATA-box	TATATA	551	6	+	Arabidopsis thaliana
CqbHLH101	AT~TATA-box	TATATAAA	565	8	-	Arabidopsis thaliana
CqbHLH101	AT~TATA-box	TATATA	567	6	+	Arabidopsis thaliana
CqbHLH101	AT~TATA-box	TATATA	618	6	+	Arabidopsis thaliana
CqbHLH101	AT~TATA-box	TATATA	1018	6	-	Arabidopsis thaliana
CqbHLH101	AT~TATA-box	TATATA	1199	6	-	Arabidopsis thaliana
CqbHLH101	AT~TATA-box	TATATA	1201	6	-	Arabidopsis thaliana
CqbHLH101	AT~TATA-box	TATATA	1252	6	-	Arabidopsis thaliana
CqbHLH101	AT~TATA-box	TATATA	1254	6	-	Arabidopsis thaliana
CqbHLH101	Box 4	ATTAAT	82	6	+	Petroselinum crispum	part of a conserved DNA module involved in light responsiveness
CqbHLH101	Box 4	ATTAAT	374	6	+	Petroselinum crispum	part of a conserved DNA module involved in light responsiveness
CqbHLH101	Box 4	ATTAAT	378	6	+	Petroselinum crispum	part of a conserved DNA module involved in light responsiveness
CqbHLH101	Box 4	ATTAAT	837	6	+	Petroselinum crispum	part of a conserved DNA module involved in light responsiveness
CqbHLH101	Box 4	ATTAAT	918	6	+	Petroselinum crispum	part of a conserved DNA module involved in light responsiveness
CqbHLH101	Box 4	ATTAAT	1337	6	-	Petroselinum crispum	part of a conserved DNA module involved in light responsiveness
CqbHLH101	Box 4	ATTAAT	1433	6	-	Petroselinum crispum	part of a conserved DNA module involved in light responsiveness
CqbHLH102	Gap-box	CAAATGAA(A/G)A	706	9	-	Arabidopsis thaliana	part of a light responsive element
CqbHLH102	chs-CMA1a	TTACTTAA	504	8	+	Daucus carota	part of a light responsive element
CqbHLH102	TATA-box	ATTATA	115	6	+	Brassica napus	core promoter element around -30 of transcription start
CqbHLH102	TATA-box	TATAA	116	5	-	Arabidopsis thaliana	core promoter element around -30 of transcription start
CqbHLH102	TATA-box	TATA	117	4	+	Arabidopsis thaliana	core promoter element around -30 of transcription start
CqbHLH102	TATA-box	TATA	181	4	+	Arabidopsis thaliana	core promoter element around -30 of transcription start
CqbHLH102	TATA-box	TATAAAA	202	7	-	Pisum sativum	core promoter element around -30 of transcription start
CqbHLH102	TATA-box	TATAAA	203	6	-	Helianthus annuus	core promoter element around -30 of transcription start
CqbHLH102	TATA-box	TATAA	204	5	-	Arabidopsis thaliana	core promoter element around -30 of transcription start
CqbHLH102	TATA-box	TATA	205	4	+	Arabidopsis thaliana	core promoter element around -30 of transcription start
CqbHLH102	TATA-box	TATTTAAA	360	8	-	Arabidopsis thaliana	core promoter element around -30 of transcription start
CqbHLH102	TATA-box	TATAA	384	5	-	Arabidopsis thaliana	core promoter element around -30 of transcription start
CqbHLH102	TATA-box	TATA	385	4	+	Arabidopsis thaliana	core promoter element around -30 of transcription start
CqbHLH102	TATA-box	TATA	405	4	+	Arabidopsis thaliana	core promoter element around -30 of transcription start
CqbHLH102	TATA-box	TATA	549	4	+	Arabidopsis thaliana	core promoter element around -30 of transcription start
CqbHLH102	TATA-box	TATATA	591	6	+	Arabidopsis thaliana	core promoter element around -30 of transcription start
CqbHLH102	TATA-box	ATATAT	592	6	+	Brassica napus	core promoter element around -30 of transcription start
CqbHLH102	TATA-box	TATATA	593	6	+	Arabidopsis thaliana	core promoter element around -30 of transcription start
CqbHLH102	TATA-box	ATATAT	594	6	+	Brassica napus	core promoter element around -30 of transcription start
CqbHLH102	TATA-box	TATA	595	4	+	Arabidopsis thaliana	core promoter element around -30 of transcription start
CqbHLH102	TATA-box	TATA	760	4	+	Arabidopsis thaliana	core promoter element around -30 of transcription start
CqbHLH102	TATA-box	TATA	814	4	+	Arabidopsis thaliana	core promoter element around -30 of transcription start
CqbHLH102	TATA-box	TATA	857	4	+	Arabidopsis thaliana	core promoter element around -30 of transcription start
CqbHLH102	TATA-box	ATTATA	930	6	+	Brassica napus	core promoter element around -30 of transcription start
CqbHLH102	TATA-box	TATAA	931	5	-	Arabidopsis thaliana	core promoter element around -30 of transcription start
CqbHLH102	TATA-box	TATA	932	4	+	Arabidopsis thaliana	core promoter element around -30 of transcription start
CqbHLH102	TATA-box	TATA	954	4	+	Arabidopsis thaliana	core promoter element around -30 of transcription start
CqbHLH102	TATA-box	TATA	965	4	+	Arabidopsis thaliana	core promoter element around -30 of transcription start
CqbHLH102	TATA-box	ATATAT	1040	6	-	Brassica napus	core promoter element around -30 of transcription start
CqbHLH102	TATA-box	TATATA	1041	6	-	Arabidopsis thaliana	core promoter element around -30 of transcription start
CqbHLH102	TATA-box	ATATAT	1042	6	-	Brassica napus	core promoter element around -30 of transcription start
CqbHLH102	TATA-box	TATA	1043	4	-	Arabidopsis thaliana	core promoter element around -30 of transcription start
CqbHLH102	TATA-box	TATA	1114	4	-	Arabidopsis thaliana	core promoter element around -30 of transcription start
CqbHLH102	TATA-box	ATTATA	1174	6	+	Brassica napus	core promoter element around -30 of transcription start
CqbHLH102	TATA-box	TATATAA	1175	7	-	Arabidopsis thaliana	core promoter element around -30 of transcription start
CqbHLH102	TATA-box	TATATA	1176	6	-	Arabidopsis thaliana	core promoter element around -30 of transcription start
CqbHLH102	TATA-box	ATATAA	1177	6	+	Brassica oleracea	core promoter element around -30 of transcription start
CqbHLH102	TATA-box	TATA	1178	4	-	Arabidopsis thaliana	core promoter element around -30 of transcription start
CqbHLH102	TATA-box	ATTATA	1182	6	+	Brassica napus	core promoter element around -30 of transcription start
CqbHLH102	TATA-box	TATATAA	1183	7	-	Arabidopsis thaliana	core promoter element around -30 of transcription start
CqbHLH102	TATA-box	TATATA	1184	6	-	Arabidopsis thaliana	core promoter element around -30 of transcription start
CqbHLH102	TATA-box	TATA	1186	4	-	Arabidopsis thaliana	core promoter element around -30 of transcription start
CqbHLH102	TATA-box	TATA	1200	4	-	Arabidopsis thaliana	core promoter element around -30 of transcription start
CqbHLH102	TATA-box	taTATAAAtc	1234	9	-	Arabidopsis thaliana	core promoter element around -30 of transcription start
CqbHLH102	TATA-box	TATAAAA	1237	7	-	Pisum sativum	core promoter element around -30 of transcription start
CqbHLH102	TATA-box	TATAAA	1238	6	-	Helianthus annuus	core promoter element around -30 of transcription start
CqbHLH102	TATA-box	TATATAA	1239	7	-	Arabidopsis thaliana	core promoter element around -30 of transcription start
CqbHLH102	TATA-box	TATATA	1240	6	-	Arabidopsis thaliana	core promoter element around -30 of transcription start
CqbHLH102	TATA-box	TATA	1242	4	-	Arabidopsis thaliana	core promoter element around -30 of transcription start
CqbHLH102	TATA-box	TATA	1338	4	-	Arabidopsis thaliana	core promoter element around -30 of transcription start
CqbHLH102	TATA-box	ATTATA	1455	6	+	Brassica napus	core promoter element around -30 of transcription start
CqbHLH102	TATA-box	TATAA	1456	5	-	Arabidopsis thaliana	core promoter element around -30 of transcription start
CqbHLH102	TATA-box	TATA	1457	4	-	Arabidopsis thaliana	core promoter element around -30 of transcription start
CqbHLH102	TATA-box	taTATAAAtc	1498	9	-	Arabidopsis thaliana	core promoter element around -30 of transcription start
CqbHLH102	TATA-box	TATAAAT	1499	7	-	Brassica juncea	core promoter element around -30 of transcription start
CqbHLH102	TATA-box	TATAAA	1500	6	-	Helianthus annuus	core promoter element around -30 of transcription start
CqbHLH102	TATA-box	TATATAA	1501	7	-	Arabidopsis thaliana	core promoter element around -30 of transcription start
CqbHLH102	TATA-box	TATATA	1502	6	-	Arabidopsis thaliana	core promoter element around -30 of transcription start
CqbHLH102	TATA-box	ATATAT	1503	6	-	Brassica napus	core promoter element around -30 of transcription start
CqbHLH102	TATA-box	TATA	1504	4	-	Arabidopsis thaliana	core promoter element around -30 of transcription start
CqbHLH102	TATA-box	ATATAT	1566	6	-	Brassica napus	core promoter element around -30 of transcription start
CqbHLH102	TATA-box	TATA	1567	4	-	Arabidopsis thaliana	core promoter element around -30 of transcription start
CqbHLH102	TATA-box	TATA	1594	4	-	Arabidopsis thaliana	core promoter element around -30 of transcription start
CqbHLH102	TATA-box	TATAA	1629	5	-	Arabidopsis thaliana	core promoter element around -30 of transcription start
CqbHLH102	TATA-box	TATA	1630	4	-	Arabidopsis thaliana	core promoter element around -30 of transcription start
CqbHLH102	TATA-box	TATA	1674	4	-	Arabidopsis thaliana	core promoter element around -30 of transcription start
CqbHLH102	TATA-box	TATA	1682	4	-	Arabidopsis thaliana	core promoter element around -30 of transcription start
CqbHLH102	TATA-box	ATTATA	1886	6	+	Brassica napus	core promoter element around -30 of transcription start
CqbHLH102	TATA-box	TATAA	1887	5	-	Arabidopsis thaliana	core promoter element around -30 of transcription start
CqbHLH102	TATA-box	TATA	1888	4	-	Arabidopsis thaliana	core promoter element around -30 of transcription start
CqbHLH102	TATA-box	TATA	1923	4	-	Arabidopsis thaliana	core promoter element around -30 of transcription start
CqbHLH102	Sp1	GGGCGG	1800	6	-	Oryza sativa	light responsive element
CqbHLH102	ABRE3a	TACGTG	407	6	+	Zea mays
CqbHLH102	Unnamed__2	CCCCGG	736	6	+	Zea mays
CqbHLH102	LTR	CCGAAA	214	6	-	Hordeum vulgare	cis-acting element involved in low-temperature responsiveness
CqbHLH102	LTR	CCGAAA	1390	6	+	Hordeum vulgare	cis-acting element involved in low-temperature responsiveness
CqbHLH102	MRE	AACCTAA	371	7	-	Petroselinum crispum	MYB binding site involved in light responsiveness
CqbHLH102	MRE	AACCTAA	393	7	-	Petroselinum crispum	MYB binding site involved in light responsiveness
CqbHLH102	MRE	AACCTAA	1713	7	+	Petroselinum crispum	MYB binding site involved in light responsiveness
CqbHLH102	Unnamed__6	taTAAATATct	181	10	+	Zea mays
CqbHLH102	Unnamed__6	taTAAATATct	1410	10	+	Zea mays
CqbHLH102	TC-rich repeats	ATTCTCTAAC	1961	9	+	Nicotiana tabacum	cis-acting element involved in defense and stress responsiveness
CqbHLH102	G-box	TACGTG	407	6	+	Arabidopsis thaliana	cis-acting regulatory element involved in light responsiveness
CqbHLH102	G-box	CACGTG	1025	6	-	Arabidopsis thaliana	cis-acting regulatory element involved in light responsiveness
CqbHLH102	TGA-element	AACGAC	1655	6	-	Brassica oleracea	auxin-responsive element
CqbHLH102	ERE	ATTTTAAA	72	8	-	Nicotiana glutinos
CqbHLH102	Unnamed__10	TCCACGTAGA	405	9	-	Zea mays
CqbHLH102	Unnamed__4	CTCC	248	4	+	Petroselinum hortense
CqbHLH102	Unnamed__4	CTCC	325	4	+	Petroselinum hortense
CqbHLH102	Unnamed__4	CTCC	412	4	-	Petroselinum hortense
CqbHLH102	Unnamed__4	CTCC	421	4	+	Petroselinum hortense
CqbHLH102	Unnamed__4	CTCC	936	4	+	Petroselinum hortense
CqbHLH102	Unnamed__4	CTCC	1032	4	-	Petroselinum hortense
CqbHLH102	Unnamed__4	CTCC	1110	4	+	Petroselinum hortense
CqbHLH102	Unnamed__4	CTCC	1168	4	+	Petroselinum hortense
CqbHLH102	Unnamed__4	CTCC	1212	4	-	Petroselinum hortense
CqbHLH102	Unnamed__4	CTCC	1358	4	+	Petroselinum hortense
CqbHLH102	Unnamed__4	CTCC	1512	4	-	Petroselinum hortense
CqbHLH102	Unnamed__4	CTCC	1881	4	+	Petroselinum hortense
CqbHLH102	Unnamed__4	CTCC	1935	4	+	Petroselinum hortense
CqbHLH102	Unnamed__4	CTCC	1978	4	+	Petroselinum hortense
CqbHLH102	MYB recognition site	CCGTTG	568	6	-	Arabidopsis thaliana
CqbHLH102	ABRE	ACGTG	408	5	+	Arabidopsis thaliana	cis-acting element involved in the abscisic acid responsiveness
CqbHLH102	ABRE	CACGTG	1025	6	-	Arabidopsis thaliana	cis-acting element involved in the abscisic acid responsiveness
CqbHLH102	ABRE	ACGTG	1026	5	+	Arabidopsis thaliana	cis-acting element involved in the abscisic acid responsiveness
CqbHLH102	Box 4	ATTAAT	1411	6	-	Petroselinum crispum	part of a conserved DNA module involved in light responsiveness
CqbHLH102	Box 4	ATTAAT	1470	6	-	Petroselinum crispum	part of a conserved DNA module involved in light responsiveness
CqbHLH102	Box 4	ATTAAT	1598	6	-	Petroselinum crispum	part of a conserved DNA module involved in light responsiveness
CqbHLH102	MYC	CAATTG	254	6	+	Arabidopsis thaliana
CqbHLH102	MYC	CATTTG	458	6	+	Arabidopsis thaliana
CqbHLH102	MYC	CAATTG	469	6	+	Arabidopsis thaliana
CqbHLH102	MYC	CATTTG	667	6	+	Arabidopsis thaliana
CqbHLH102	MYC	CATTTG	710	6	+	Arabidopsis thaliana
CqbHLH102	MYC	CATTTG	729	6	-	Arabidopsis thaliana
CqbHLH102	MYC	CATTTG	1361	6	+	Arabidopsis thaliana
CqbHLH102	Unnamed__1	CGTGG	409	5	+	Zea mays
CqbHLH102	MYB	CAACCA	258	6	-	Arabidopsis thaliana
CqbHLH102	ABRE4	CACGTA	407	6	-	Zea mays
CqbHLH102	STRE	AGGGG	306	5	+	Arabidopsis thaliana
CqbHLH102	STRE	AGGGG	979	5	-	Arabidopsis thaliana
CqbHLH102	STRE	AGGGG	1861	5	-	Arabidopsis thaliana
CqbHLH102	as-1	TGACG	1823	5	-	Arabidopsis thaliana
CqbHLH102	Myb	TAACTG	287	6	-	Arabidopsis thaliana
CqbHLH102	Unnamed__14	TCCACGTAGA	405	9	-	Zea mays
CqbHLH102	CCAAT-box	CAACGG	568	6	+	Hordeum vulgare	MYBHv1 binding site
CqbHLH102	ARE	AAACCA	1761	6	+	Zea mays	cis-acting regulatory element essential for the anaerobic induction
CqbHLH102	TCT-motif	TCTTAC	502	6	+	Arabidopsis thaliana	part of a light responsive element
CqbHLH102	CAAT-box	CAAT	48	4	-	Nicotiana glutinosa
CqbHLH102	CAAT-box	CAAAT	86	5	-	Pisum sativum	common cis-acting element in promoter and enhancer regions
CqbHLH102	CAAT-box	CAAT	106	4	+	Nicotiana glutinosa
CqbHLH102	CAAT-box	CAAT	147	4	+	Nicotiana glutinosa
CqbHLH102	CAAT-box	CAAAT	157	5	+	Pisum sativum	common cis-acting element in promoter and enhancer regions
CqbHLH102	CAAT-box	CAAT	169	4	+	Nicotiana glutinosa
CqbHLH102	CAAT-box	CAAT	230	4	+	Nicotiana glutinosa
CqbHLH102	CAAT-box	CAAT	234	4	-	Nicotiana glutinosa
CqbHLH102	CAAT-box	CAAT	254	4	+	Nicotiana glutinosa
CqbHLH102	CAAT-box	CCAAT	256	5	-	Arabidopsis thaliana	common cis-acting element in promoter and enhancer regions
CqbHLH102	CAAT-box	CAAT	279	4	+	Nicotiana glutinosa
CqbHLH102	CAAT-box	CCAAT	313	5	+	Arabidopsis thaliana	common cis-acting element in promoter and enhancer regions
CqbHLH102	CAAT-box	CAAT	314	4	+	Nicotiana glutinosa
CqbHLH102	CAAT-box	CAAT	335	4	-	Nicotiana glutinosa
CqbHLH102	CAAT-box	CAAAT	450	5	+	Pisum sativum	common cis-acting element in promoter and enhancer regions
CqbHLH102	CAAT-box	CAAAT	459	5	-	Pisum sativum	common cis-acting element in promoter and enhancer regions
CqbHLH102	CAAT-box	CAAT	469	4	+	Nicotiana glutinosa
CqbHLH102	CAAT-box	CAAT	471	4	-	Nicotiana glutinosa
CqbHLH102	CAAT-box	CAAAT	495	5	-	Pisum sativum	common cis-acting element in promoter and enhancer regions
CqbHLH102	CAAT-box	CCAAT	555	5	+	Arabidopsis thaliana	common cis-acting element in promoter and enhancer regions
CqbHLH102	CAAT-box	CAAT	556	4	+	Nicotiana glutinosa
CqbHLH102	CAAT-box	CAAAT	581	5	+	Pisum sativum	common cis-acting element in promoter and enhancer regions
CqbHLH102	CAAT-box	CAAT	608	4	+	Nicotiana glutinosa
CqbHLH102	CAAT-box	CAAT	650	4	-	Nicotiana glutinosa
CqbHLH102	CAAT-box	CAAAT	668	5	-	Pisum sativum	common cis-acting element in promoter and enhancer regions
CqbHLH102	CAAT-box	CAAT	683	4	+	Nicotiana glutinosa
CqbHLH102	CAAT-box	CAAAT	711	5	-	Pisum sativum	common cis-acting element in promoter and enhancer regions
CqbHLH102	CAAT-box	CAAAT	729	5	+	Pisum sativum	common cis-acting element in promoter and enhancer regions
CqbHLH102	CAAT-box	CAAAT	777	5	+	Pisum sativum	common cis-acting element in promoter and enhancer regions
CqbHLH102	CAAT-box	CAAT	799	4	+	Nicotiana glutinosa
CqbHLH102	CAAT-box	CAAT	807	4	+	Nicotiana glutinosa
CqbHLH102	CAAT-box	CAAT	825	4	-	Nicotiana glutinosa
CqbHLH102	CAAT-box	CAAAT	913	5	+	Pisum sativum	common cis-acting element in promoter and enhancer regions
CqbHLH102	CAAT-box	CAAT	928	4	+	Nicotiana glutinosa
CqbHLH102	CAAT-box	CAAT	1038	4	+	Nicotiana glutinosa
CqbHLH102	CAAT-box	CCAAT	1078	5	-	Arabidopsis thaliana	common cis-acting element in promoter and enhancer regions
CqbHLH102	CAAT-box	CAAAT	1091	5	+	Pisum sativum	common cis-acting element in promoter and enhancer regions
CqbHLH102	CAAT-box	CAAAT	1127	5	-	Pisum sativum	common cis-acting element in promoter and enhancer regions
CqbHLH102	CAAT-box	CAAT	1153	4	+	Nicotiana glutinosa
CqbHLH102	CAAT-box	CAAT	1261	4	-	Nicotiana glutinosa
CqbHLH102	CAAT-box	CAAAT	1274	5	-	Pisum sativum	common cis-acting element in promoter and enhancer regions
CqbHLH102	CAAT-box	CAAT	1304	4	-	Nicotiana glutinosa
CqbHLH102	CAAT-box	CAAAT	1308	5	+	Pisum sativum	common cis-acting element in promoter and enhancer regions
CqbHLH102	CAAT-box	CAAT	1341	4	-	Nicotiana glutinosa
CqbHLH102	CAAT-box	CAAAT	1362	5	-	Pisum sativum	common cis-acting element in promoter and enhancer regions
CqbHLH102	CAAT-box	CCAAT	1395	5	-	Arabidopsis thaliana	common cis-acting element in promoter and enhancer regions
CqbHLH102	CAAT-box	CAAT	1433	4	+	Nicotiana glutinosa
CqbHLH102	CAAT-box	CAAT	1444	4	-	Nicotiana glutinosa
CqbHLH102	CAAT-box	CCAAT	1670	5	+	Arabidopsis thaliana	common cis-acting element in promoter and enhancer regions
CqbHLH102	CAAT-box	CAAT	1671	4	+	Nicotiana glutinosa
CqbHLH102	CAAT-box	CAAAT	1743	5	+	Pisum sativum	common cis-acting element in promoter and enhancer regions
CqbHLH102	CAAT-box	CAAAT	1765	5	+	Pisum sativum	common cis-acting element in promoter and enhancer regions
CqbHLH102	CAAT-box	CAAT	1815	4	+	Nicotiana glutinosa
CqbHLH102	CAAT-box	CAAT	1916	4	+	Nicotiana glutinosa
CqbHLH102	CAAT-box	CAAT	1927	4	-	Nicotiana glutinosa
CqbHLH102	CAAT-box	CAAAT	1988	5	+	Pisum sativum	common cis-acting element in promoter and enhancer regions
CqbHLH102		motif_sequence	323	4	+	organism	short_function
CqbHLH102		motif_sequence	349	4	+	organism	short_function
CqbHLH102		motif_sequence	464	4	+	organism	short_function
CqbHLH102		motif_sequence	634	4	+	organism	short_function
CqbHLH102		motif_sequence	890	4	-	organism	short_function
CqbHLH102		motif_sequence	1105	4	+	organism	short_function
CqbHLH102		motif_sequence	1218	4	-	organism	short_function
CqbHLH102		motif_sequence	1353	4	+	organism	short_function
CqbHLH102		motif_sequence	1474	4	+	organism	short_function
CqbHLH102		motif_sequence	1661	4	+	organism	short_function
CqbHLH102	G-Box	CACGTG	1025	6	-	Pisum sativum	cis-acting regulatory element involved in light responsiveness
CqbHLH102	Myc	TCTCTTA	970	7	-	Arabidopsis thaliana
CqbHLH102	Myc	TCTCTTA	1282	7	-	Arabidopsis thaliana
CqbHLH102	Myc	TCTCTTA	1625	7	+	Arabidopsis thaliana
CqbHLH102	Unnamed__12	TCCACGTAGA	405	9	-	Zea mays
CqbHLH102	WUN-motif	AAATTACT	1685	8	+	Nicotiana glutinosa
CqbHLH102	AT~TATA-box	TATATA	591	6	+	Arabidopsis thaliana
CqbHLH102	AT~TATA-box	TATATA	593	6	+	Arabidopsis thaliana
CqbHLH102	AT~TATA-box	TATATA	1041	6	-	Arabidopsis thaliana
CqbHLH102	AT~TATA-box	TATATA	1176	6	-	Arabidopsis thaliana
CqbHLH102	AT~TATA-box	TATATA	1184	6	-	Arabidopsis thaliana
CqbHLH102	AT~TATA-box	TATATAAA	1238	8	-	Arabidopsis thaliana
CqbHLH102	AT~TATA-box	TATATA	1240	6	-	Arabidopsis thaliana
CqbHLH102	AT~TATA-box	TATATAAA	1500	8	-	Arabidopsis thaliana
CqbHLH102	AT~TATA-box	TATATA	1502	6	-	Arabidopsis thaliana
CqbHLH102	Unnamed__8	TCCACGTAGA	405	9	-	Zea mays
CqbHLH102	TGACG-motif	TGACG	1823	5	-	Hordeum vulgare	cis-acting regulatory element involved in the MeJA-responsiveness
CqbHLH102	CGTCA-motif	CGTCA	1823	5	+	Hordeum vulgare	cis-acting regulatory element involved in the MeJA-responsiveness
CqbHLH103	WUN-motif	AAATTTCCT	543	9	+	Brassica oleracea	wound-responsive element
CqbHLH103	G-Box	CACGTT	1491	6	-	Pisum sativum	cis-acting regulatory element involved in light responsiveness
CqbHLH103	TGACG-motif	TGACG	1010	5	-	Hordeum vulgare	cis-acting regulatory element involved in the MeJA-responsiveness
CqbHLH103	TGACG-motif	TGACG	1275	5	+	Hordeum vulgare	cis-acting regulatory element involved in the MeJA-responsiveness
CqbHLH103	TGA-box	TGACGTAA	1275	8	+	Glycine max	part of an auxin-responsive element
CqbHLH103	CGTCA-motif	CGTCA	1010	5	+	Hordeum vulgare	cis-acting regulatory element involved in the MeJA-responsiveness
CqbHLH103	CGTCA-motif	CGTCA	1275	5	-	Hordeum vulgare	cis-acting regulatory element involved in the MeJA-responsiveness
CqbHLH103	AT~TATA-box	TATATAAA	125	8	-	Arabidopsis thaliana
CqbHLH103	AT~TATA-box	TATATA	127	6	+	Arabidopsis thaliana
CqbHLH103	AT~TATA-box	TATATA	835	6	+	Arabidopsis thaliana
CqbHLH103	AT~TATA-box	TATATA	1266	6	-	Arabidopsis thaliana
CqbHLH103	CARE	CAACTCAC	190	8	+	Oryza sativa
CqbHLH103	CARE	CAACTCAC	1641	8	+	Oryza sativa
CqbHLH103	MBS	CAACTG	1047	6	-	Arabidopsis thaliana	MYB binding site involved in drought-inducibility
CqbHLH103	GARE-motif	TCTGTTG	56	7	+	Brassica oleracea	gibberellin-responsive element
CqbHLH103	as-1	TGACG	1010	5	-	Arabidopsis thaliana
CqbHLH103	as-1	TGACG	1275	5	+	Arabidopsis thaliana
CqbHLH103	Myb	CAACTG	1047	6	-	Arabidopsis thaliana
CqbHLH103	Myb	TAACTG	1212	6	+	Arabidopsis thaliana
CqbHLH103	Unnamed__1	GAATTTAATTAA	730	11	+	Glycine max	60K protein binding site
CqbHLH103	Unnamed__1	CGTGG	1697	5	-	Zea mays
CqbHLH103	MYC	CATGTG	49	6	+	Arabidopsis thaliana
CqbHLH103	MYC	CATTTG	757	6	+	Arabidopsis thaliana
CqbHLH103	MYC	CATTTG	844	6	-	Arabidopsis thaliana
CqbHLH103	Myb-binding site	CAACAG	57	6	-	Nicotiana tabacum
CqbHLH103	MYB	CAACAG	57	6	-	Arabidopsis thaliana
CqbHLH103	MYB	TAACCA	199	6	-	Arabidopsis thaliana
CqbHLH103	MYB	CAACCA	370	6	+	Arabidopsis thaliana
CqbHLH103	MYB	CAACCA	957	6	+	Arabidopsis thaliana
CqbHLH103	MYB	CAACCA	1374	6	-	Arabidopsis thaliana
CqbHLH103	TCT-motif	TCTTAC	1223	6	-	Arabidopsis thaliana	part of a light responsive element
CqbHLH103	ARE	AAACCA	217	6	-	Zea mays	cis-acting regulatory element essential for the anaerobic induction
CqbHLH103	ARE	AAACCA	316	6	+	Zea mays	cis-acting regulatory element essential for the anaerobic induction
CqbHLH103		motif_sequence	237	4	+	organism	short_function
CqbHLH103		motif_sequence	281	4	+	organism	short_function
CqbHLH103		motif_sequence	417	4	+	organism	short_function
CqbHLH103		motif_sequence	468	4	+	organism	short_function
CqbHLH103		motif_sequence	587	4	+	organism	short_function
CqbHLH103		motif_sequence	1000	4	+	organism	short_function
CqbHLH103		motif_sequence	1170	4	-	organism	short_function
CqbHLH103		motif_sequence	1251	4	-	organism	short_function
CqbHLH103		motif_sequence	1310	4	+	organism	short_function
CqbHLH103		motif_sequence	1379	4	-	organism	short_function
CqbHLH103		motif_sequence	1449	4	-	organism	short_function
CqbHLH103		motif_sequence	1505	4	-	organism	short_function
CqbHLH103		motif_sequence	1542	4	-	organism	short_function
CqbHLH103		motif_sequence	1724	4	+	organism	short_function
CqbHLH103	CAAT-box	CCAAT	38	5	-	Arabidopsis thaliana	common cis-acting element in promoter and enhancer regions
CqbHLH103	CAAT-box	CAAT	138	4	+	Nicotiana glutinosa
CqbHLH103	CAAT-box	CAAAT	140	5	-	Pisum sativum	common cis-acting element in promoter and enhancer regions
CqbHLH103	CAAT-box	CAAAT	146	5	+	Pisum sativum	common cis-acting element in promoter and enhancer regions
CqbHLH103	CAAT-box	CAAT	158	4	+	Nicotiana glutinosa
CqbHLH103	CAAT-box	CAAT	172	4	+	Nicotiana glutinosa
CqbHLH103	CAAT-box	CAAAT	174	5	-	Pisum sativum	common cis-acting element in promoter and enhancer regions
CqbHLH103	CAAT-box	CAAAT	248	5	-	Pisum sativum	common cis-acting element in promoter and enhancer regions
CqbHLH103	CAAT-box	CCAAT	256	5	+	Arabidopsis thaliana	common cis-acting element in promoter and enhancer regions
CqbHLH103	CAAT-box	CAAT	257	4	+	Nicotiana glutinosa
CqbHLH103	CAAT-box	CAAT	292	4	-	Nicotiana glutinosa
CqbHLH103	CAAT-box	CAAT	304	4	-	Nicotiana glutinosa
CqbHLH103	CAAT-box	CAAT	366	4	-	Nicotiana glutinosa
CqbHLH103	CAAT-box	CAAAT	408	5	-	Pisum sativum	common cis-acting element in promoter and enhancer regions
CqbHLH103	CAAT-box	CAAAT	459	5	-	Pisum sativum	common cis-acting element in promoter and enhancer regions
CqbHLH103	CAAT-box	CAAAT	599	5	+	Pisum sativum	common cis-acting element in promoter and enhancer regions
CqbHLH103	CAAT-box	CAAT	632	4	+	Nicotiana glutinosa
CqbHLH103	CAAT-box	CAAT	671	4	-	Nicotiana glutinosa
CqbHLH103	CAAT-box	CAAT	700	4	+	Nicotiana glutinosa
CqbHLH103	CAAT-box	CAAAT	758	5	-	Pisum sativum	common cis-acting element in promoter and enhancer regions
CqbHLH103	CAAT-box	CAAT	771	4	-	Nicotiana glutinosa
CqbHLH103	CAAT-box	CAAT	778	4	-	Nicotiana glutinosa
CqbHLH103	CAAT-box	CAAAT	786	5	+	Pisum sativum	common cis-acting element in promoter and enhancer regions
CqbHLH103	CAAT-box	CAAAT	844	5	+	Pisum sativum	common cis-acting element in promoter and enhancer regions
CqbHLH103	CAAT-box	CAAT	853	4	-	Nicotiana glutinosa
CqbHLH103	CAAT-box	CAAAT	883	5	+	Pisum sativum	common cis-acting element in promoter and enhancer regions
CqbHLH103	CAAT-box	CAAAT	913	5	-	Pisum sativum	common cis-acting element in promoter and enhancer regions
CqbHLH103	CAAT-box	CAAT	935	4	+	Nicotiana glutinosa
CqbHLH103	CAAT-box	CCAAT	960	5	+	Arabidopsis thaliana	common cis-acting element in promoter and enhancer regions
CqbHLH103	CAAT-box	CAAT	961	4	+	Nicotiana glutinosa
CqbHLH103	CAAT-box	CAAT	1023	4	-	Nicotiana glutinosa
CqbHLH103	CAAT-box	TGCCAAC	1049	7	-	Petunia hybrida	common cis-acting element in promoter and enhancer regions
CqbHLH103	CAAT-box	CAAT	1088	4	+	Nicotiana glutinosa
CqbHLH103	CAAT-box	CAAT	1182	4	-	Nicotiana glutinosa
CqbHLH103	CAAT-box	CCAAT	1219	5	-	Arabidopsis thaliana	common cis-acting element in promoter and enhancer regions
CqbHLH103	CAAT-box	CAAAT	1241	5	+	Pisum sativum	common cis-acting element in promoter and enhancer regions
CqbHLH103	CAAT-box	CAAAT	1348	5	-	Pisum sativum	common cis-acting element in promoter and enhancer regions
CqbHLH103	CAAT-box	CAAAT	1371	5	-	Pisum sativum	common cis-acting element in promoter and enhancer regions
CqbHLH103	CAAT-box	CAAT	1390	4	-	Nicotiana glutinosa
CqbHLH103	CAAT-box	CAAT	1410	4	-	Nicotiana glutinosa
CqbHLH103	CAAT-box	CAAT	1462	4	+	Nicotiana glutinosa
CqbHLH103	CAAT-box	CAAT	1480	4	+	Nicotiana glutinosa
CqbHLH103	CAAT-box	CAAAT	1518	5	-	Pisum sativum	common cis-acting element in promoter and enhancer regions
CqbHLH103	CAAT-box	CAAT	1565	4	-	Nicotiana glutinosa
CqbHLH103	CAAT-box	CAAT	1581	4	+	Nicotiana glutinosa
CqbHLH103	CAAT-box	CAAT	1601	4	+	Nicotiana glutinosa
CqbHLH103	CAAT-box	CCAAT	1677	5	+	Arabidopsis thaliana	common cis-acting element in promoter and enhancer regions
CqbHLH103	CAAT-box	CAAT	1678	4	+	Nicotiana glutinosa
CqbHLH103	CAAT-box	CAAT	1748	4	+	Nicotiana glutinosa
CqbHLH103	CAAT-box	CAAT	1835	4	+	Nicotiana glutinosa
CqbHLH103	CAAT-box	CAAT	1854	4	-	Nicotiana glutinosa
CqbHLH103	GT1-motif	GGTTAAT	200	7	+	Avena sativa	light responsive element
CqbHLH103	TGA-element	AACGAC	1526	6	-	Brassica oleracea	auxin-responsive element
CqbHLH103	TGA-element	AACGAC	1830	6	+	Brassica oleracea	auxin-responsive element
CqbHLH103	G-box	CACGAC	497	6	-	Zea mays	cis-acting regulatory element involved in light responsiveness
CqbHLH103	G-box	CACGAC	1981	6	-	Zea mays	cis-acting regulatory element involved in light responsiveness
CqbHLH103	TC-rich repeats	ATTCTCTAAC	724	9	-	Nicotiana tabacum	cis-acting element involved in defense and stress responsiveness
CqbHLH103	TC-rich repeats	GTTTTCTTAC	1223	9	-	Nicotiana tabacum	cis-acting element involved in defense and stress responsiveness
CqbHLH103	ABRE	ACGTG	1492	5	+	Arabidopsis thaliana	cis-acting element involved in the abscisic acid responsiveness
CqbHLH103	ABRE	GCCGCGTGGC	1696	9	-	Oryza sativa	cis-acting element involved in the abscisic acid responsiveness
CqbHLH103	AAGAA-motif	GAAAGAA	978	7	+	Avena sativa
CqbHLH103	Box 4	ATTAAT	107	6	+	Petroselinum crispum	part of a conserved DNA module involved in light responsiveness
CqbHLH103	Box 4	ATTAAT	362	6	+	Petroselinum crispum	part of a conserved DNA module involved in light responsiveness
CqbHLH103	Box 4	ATTAAT	1441	6	-	Petroselinum crispum	part of a conserved DNA module involved in light responsiveness
CqbHLH103	Box 4	ATTAAT	1988	6	-	Petroselinum crispum	part of a conserved DNA module involved in light responsiveness
CqbHLH103	Unnamed__4	CTCC	283	4	+	Petroselinum hortense
CqbHLH103	Unnamed__4	CTCC	528	4	+	Petroselinum hortense
CqbHLH103	Unnamed__4	CTCC	589	4	+	Petroselinum hortense
CqbHLH103	Unnamed__4	CTCC	592	4	+	Petroselinum hortense
CqbHLH103	Unnamed__4	CTCC	647	4	-	Petroselinum hortense
CqbHLH103	Unnamed__4	CTCC	863	4	-	Petroselinum hortense
CqbHLH103	Unnamed__4	CTCC	1068	4	+	Petroselinum hortense
CqbHLH103	Unnamed__4	CTCC	1129	4	-	Petroselinum hortense
CqbHLH103	Unnamed__4	CTCC	1194	4	+	Petroselinum hortense
CqbHLH103	Unnamed__4	CTCC	1238	4	+	Petroselinum hortense
CqbHLH103	Unnamed__4	CTCC	1634	4	-	Petroselinum hortense
CqbHLH103	Unnamed__4	CTCC	1693	4	+	Petroselinum hortense
CqbHLH103	Unnamed__4	CTCC	1712	4	+	Petroselinum hortense
CqbHLH103	Unnamed__4	CTCC	1734	4	-	Petroselinum hortense
CqbHLH103	Unnamed__4	CTCC	1975	4	-	Petroselinum hortense
CqbHLH103	chs-CMA2a	TCACTTGA	798	8	-	Petroselinum crispum	part of a light responsive element
CqbHLH103	TATA-box	taTATAAAtc	123	9	-	Arabidopsis thaliana	core promoter element around -30 of transcription start
CqbHLH103	TATA-box	TATAAAT	124	7	-	Brassica juncea	core promoter element around -30 of transcription start
CqbHLH103	TATA-box	TATAAA	125	6	-	Helianthus annuus	core promoter element around -30 of transcription start
CqbHLH103	TATA-box	TATATAA	126	7	-	Arabidopsis thaliana	core promoter element around -30 of transcription start
CqbHLH103	TATA-box	TATATA	127	6	+	Arabidopsis thaliana	core promoter element around -30 of transcription start
CqbHLH103	TATA-box	TATA	129	4	+	Arabidopsis thaliana	core promoter element around -30 of transcription start
CqbHLH103	TATA-box	TATAAAA	356	7	-	Pisum sativum	core promoter element around -30 of transcription start
CqbHLH103	TATA-box	TATAAA	357	6	-	Helianthus annuus	core promoter element around -30 of transcription start
CqbHLH103	TATA-box	TATAA	358	5	-	Arabidopsis thaliana	core promoter element around -30 of transcription start
CqbHLH103	TATA-box	TATA	359	4	+	Arabidopsis thaliana	core promoter element around -30 of transcription start
CqbHLH103	TATA-box	TACAAAA	400	7	-	Oryza sativa	core promoter element around -30 of transcription start
CqbHLH103	TATA-box	TATACA	403	6	-	Helianthus annuus	core promoter element around -30 of transcription start
CqbHLH103	TATA-box	TATA	405	4	+	Arabidopsis thaliana	core promoter element around -30 of transcription start
CqbHLH103	TATA-box	TATAAAA	453	7	-	Pisum sativum	core promoter element around -30 of transcription start
CqbHLH103	TATA-box	TATAAA	454	6	-	Helianthus annuus	core promoter element around -30 of transcription start
CqbHLH103	TATA-box	TATAA	455	5	-	Arabidopsis thaliana	core promoter element around -30 of transcription start
CqbHLH103	TATA-box	TATA	456	4	+	Arabidopsis thaliana	core promoter element around -30 of transcription start
CqbHLH103	TATA-box	TATA	505	4	+	Arabidopsis thaliana	core promoter element around -30 of transcription start
CqbHLH103	TATA-box	TATAAATA	655	8	-	Daucus carota	core promoter element around -30 of transcription start
CqbHLH103	TATA-box	TATAAAT	656	7	-	Brassica juncea	core promoter element around -30 of transcription start
CqbHLH103	TATA-box	TATAAA	657	6	-	Helianthus annuus	core promoter element around -30 of transcription start
CqbHLH103	TATA-box	TATAA	658	5	-	Arabidopsis thaliana	core promoter element around -30 of transcription start
CqbHLH103	TATA-box	TATA	659	4	+	Arabidopsis thaliana	core promoter element around -30 of transcription start
CqbHLH103	TATA-box	TATACA	666	6	-	Helianthus annuus	core promoter element around -30 of transcription start
CqbHLH103	TATA-box	TATA	668	4	+	Arabidopsis thaliana	core promoter element around -30 of transcription start
CqbHLH103	TATA-box	TATAA	688	5	-	Arabidopsis thaliana	core promoter element around -30 of transcription start
CqbHLH103	TATA-box	TATA	689	4	+	Arabidopsis thaliana	core promoter element around -30 of transcription start
CqbHLH103	TATA-box	ATTATA	737	6	+	Brassica napus	core promoter element around -30 of transcription start
CqbHLH103	TATA-box	TATAA	738	5	-	Arabidopsis thaliana	core promoter element around -30 of transcription start
CqbHLH103	TATA-box	TATA	739	4	+	Arabidopsis thaliana	core promoter element around -30 of transcription start
CqbHLH103	TATA-box	TATACA	773	6	-	Helianthus annuus	core promoter element around -30 of transcription start
CqbHLH103	TATA-box	TATA	775	4	+	Arabidopsis thaliana	core promoter element around -30 of transcription start
CqbHLH103	TATA-box	ATTATA	789	6	+	Brassica napus	core promoter element around -30 of transcription start
CqbHLH103	TATA-box	TATAA	790	5	-	Arabidopsis thaliana	core promoter element around -30 of transcription start
CqbHLH103	TATA-box	TATA	791	4	+	Arabidopsis thaliana	core promoter element around -30 of transcription start
CqbHLH103	TATA-box	ATTATA	833	6	+	Brassica napus	core promoter element around -30 of transcription start
CqbHLH103	TATA-box	TATATAA	834	7	-	Arabidopsis thaliana	core promoter element around -30 of transcription start
CqbHLH103	TATA-box	TATATA	835	6	+	Arabidopsis thaliana	core promoter element around -30 of transcription start
CqbHLH103	TATA-box	ATATAA	836	6	+	Brassica oleracea	core promoter element around -30 of transcription start
CqbHLH103	TATA-box	TATA	837	4	+	Arabidopsis thaliana	core promoter element around -30 of transcription start
CqbHLH103	TATA-box	TATAAAT	893	7	-	Brassica juncea	core promoter element around -30 of transcription start
CqbHLH103	TATA-box	TATAAA	894	6	-	Helianthus annuus	core promoter element around -30 of transcription start
CqbHLH103	TATA-box	TATAA	895	5	-	Arabidopsis thaliana	core promoter element around -30 of transcription start
CqbHLH103	TATA-box	TATA	896	4	+	Arabidopsis thaliana	core promoter element around -30 of transcription start
CqbHLH103	TATA-box	TATA	1016	4	-	Arabidopsis thaliana	core promoter element around -30 of transcription start
CqbHLH103	TATA-box	TATATA	1266	6	-	Arabidopsis thaliana	core promoter element around -30 of transcription start
CqbHLH103	TATA-box	TATA	1268	4	-	Arabidopsis thaliana	core promoter element around -30 of transcription start
CqbHLH103	TATA-box	TATA	1325	4	-	Arabidopsis thaliana	core promoter element around -30 of transcription start
CqbHLH103	TATA-box	ATTATA	1395	6	+	Brassica napus	core promoter element around -30 of transcription start
CqbHLH103	TATA-box	TATAA	1396	5	-	Arabidopsis thaliana	core promoter element around -30 of transcription start
CqbHLH103	TATA-box	TATA	1397	4	-	Arabidopsis thaliana	core promoter element around -30 of transcription start
CqbHLH103	TATA-box	TATAA	1558	5	-	Arabidopsis thaliana	core promoter element around -30 of transcription start
CqbHLH103	TATA-box	TATA	1559	4	-	Arabidopsis thaliana	core promoter element around -30 of transcription start
CqbHLH103	TATA-box	TATACA	1868	6	-	Helianthus annuus	core promoter element around -30 of transcription start
CqbHLH103	TATA-box	TATA	1870	4	-	Arabidopsis thaliana	core promoter element around -30 of transcription start
CqbHLH103	TATA-box	ATTATA	1962	6	+	Brassica napus	core promoter element around -30 of transcription start
CqbHLH103	TATA-box	TATAA	1963	5	-	Arabidopsis thaliana	core promoter element around -30 of transcription start
CqbHLH103	TATA-box	TATA	1964	4	-	Arabidopsis thaliana	core promoter element around -30 of transcription start
CqbHLH103	HD-Zip 3	GTAAT(G/C)ATTAC	1810	9.5	-	Arabidopsis thaliana	protein binding site
CqbHLH103	TCCC-motif	TCTCCCT	1732	7	-	Spinacia oleracea	part of a light responsive element
CqbHLH103	MYB-like sequence	TAACCA	199	6	-	Arabidopsis thaliana
CqbHLH103	WRE3	CCACCT	277	6	+	Pisum sativum
CqbHLH103	MRE	AACCTAA	3	7	+	Petroselinum crispum	MYB binding site involved in light responsiveness
CqbHLH103	LTR	CCGAAA	1969	6	+	Hordeum vulgare	cis-acting element involved in low-temperature responsiveness
CqbHLH104	MYB-like sequence	TAACCA	603	6	-	Arabidopsis thaliana
CqbHLH104	MYB-like sequence	TAACCA	1652	6	-	Arabidopsis thaliana
CqbHLH104	WRE3	CCACCT	530	6	-	Pisum sativum
CqbHLH104	MRE	AACCTAA	816	7	+	Petroselinum crispum	MYB binding site involved in light responsiveness
CqbHLH104	GATA-motif	GATAGGG	342	7	+	Pisum sativum	part of a light responsive element
CqbHLH104	GATA-motif	AAGGATAAGG	389	9	+	Solanum tuberosum	part of a light responsive element
CqbHLH104	GATA-motif	AAGGATAAGG	507	9	+	Solanum tuberosum	part of a light responsive element
CqbHLH104	GATA-motif	AAGGATAAGG	941	9	+	Solanum tuberosum	part of a light responsive element
CqbHLH104	GATA-motif	AAGGATAAGG	967	9	+	Solanum tuberosum	part of a light responsive element
CqbHLH104	Unnamed__2	AACCTAACCT	816	9	+	Petroselinum hortense
CqbHLH104	Sp1	GGGCGG	975	6	+	Oryza sativa	light responsive element
CqbHLH104	TATA-box	TATA	123	4	+	Arabidopsis thaliana	core promoter element around -30 of transcription start
CqbHLH104	TATA-box	ATATAT	142	6	+	Brassica napus	core promoter element around -30 of transcription start
CqbHLH104	TATA-box	TATATA	143	6	+	Arabidopsis thaliana	core promoter element around -30 of transcription start
CqbHLH104	TATA-box	ATATAT	144	6	+	Brassica napus	core promoter element around -30 of transcription start
CqbHLH104	TATA-box	TATATA	145	6	+	Arabidopsis thaliana	core promoter element around -30 of transcription start
CqbHLH104	TATA-box	TATA	147	4	+	Arabidopsis thaliana	core promoter element around -30 of transcription start
CqbHLH104	TATA-box	ATATAA	205	6	+	Brassica oleracea	core promoter element around -30 of transcription start
CqbHLH104	TATA-box	TATA	206	4	+	Arabidopsis thaliana	core promoter element around -30 of transcription start
CqbHLH104	TATA-box	TATAA	232	5	-	Arabidopsis thaliana	core promoter element around -30 of transcription start
CqbHLH104	TATA-box	TATA	233	4	+	Arabidopsis thaliana	core promoter element around -30 of transcription start
CqbHLH104	TATA-box	TATA	404	4	+	Arabidopsis thaliana	core promoter element around -30 of transcription start
CqbHLH104	TATA-box	ATTATA	502	6	+	Brassica napus	core promoter element around -30 of transcription start
CqbHLH104	TATA-box	TATAA	503	5	-	Arabidopsis thaliana	core promoter element around -30 of transcription start
CqbHLH104	TATA-box	TATA	504	4	+	Arabidopsis thaliana	core promoter element around -30 of transcription start
CqbHLH104	TATA-box	TATAAAA	743	7	-	Pisum sativum	core promoter element around -30 of transcription start
CqbHLH104	TATA-box	TATAAA	744	6	-	Helianthus annuus	core promoter element around -30 of transcription start
CqbHLH104	TATA-box	TATAA	745	5	-	Arabidopsis thaliana	core promoter element around -30 of transcription start
CqbHLH104	TATA-box	TATA	746	4	+	Arabidopsis thaliana	core promoter element around -30 of transcription start
CqbHLH104	TATA-box	TATA	832	4	+	Arabidopsis thaliana	core promoter element around -30 of transcription start
CqbHLH104	TATA-box	ATTATA	1058	6	+	Brassica napus	core promoter element around -30 of transcription start
CqbHLH104	TATA-box	TATAA	1059	5	-	Arabidopsis thaliana	core promoter element around -30 of transcription start
CqbHLH104	TATA-box	TATA	1060	4	-	Arabidopsis thaliana	core promoter element around -30 of transcription start
CqbHLH104	TATA-box	ATTATA	1401	6	+	Brassica napus	core promoter element around -30 of transcription start
CqbHLH104	TATA-box	TATAA	1402	5	-	Arabidopsis thaliana	core promoter element around -30 of transcription start
CqbHLH104	TATA-box	TATA	1403	4	-	Arabidopsis thaliana	core promoter element around -30 of transcription start
CqbHLH104	TATA-box	ATTATA	1512	6	+	Brassica napus	core promoter element around -30 of transcription start
CqbHLH104	TATA-box	TATAA	1513	5	-	Arabidopsis thaliana	core promoter element around -30 of transcription start
CqbHLH104	TATA-box	TATA	1514	4	-	Arabidopsis thaliana	core promoter element around -30 of transcription start
CqbHLH104	TATA-box	TATA	1579	4	-	Arabidopsis thaliana	core promoter element around -30 of transcription start
CqbHLH104	TATA-box	TATAAA	1625	6	-	Helianthus annuus	core promoter element around -30 of transcription start
CqbHLH104	TATA-box	TATAA	1626	5	-	Arabidopsis thaliana	core promoter element around -30 of transcription start
CqbHLH104	TATA-box	TATA	1627	4	-	Arabidopsis thaliana	core promoter element around -30 of transcription start
CqbHLH104	AAGAA-motif	gGTAAAGAAA	893	9	+	Avena sativa
CqbHLH104	Box 4	ATTAAT	68	6	+	Petroselinum crispum	part of a conserved DNA module involved in light responsiveness
CqbHLH104	Box 4	ATTAAT	462	6	+	Petroselinum crispum	part of a conserved DNA module involved in light responsiveness
CqbHLH104	Box 4	ATTAAT	1397	6	-	Petroselinum crispum	part of a conserved DNA module involved in light responsiveness
CqbHLH104	ABRE	CGTACGTGCA	154	9	+	Hordeum vulgare	cis-acting element involved in the abscisic acid responsiveness
CqbHLH104	Unnamed__4	CTCC	39	4	+	Petroselinum hortense
CqbHLH104	Unnamed__4	CTCC	78	4	+	Petroselinum hortense
CqbHLH104	Unnamed__4	CTCC	130	4	+	Petroselinum hortense
CqbHLH104	Unnamed__4	CTCC	327	4	-	Petroselinum hortense
CqbHLH104	Unnamed__4	CTCC	647	4	-	Petroselinum hortense
CqbHLH104	Unnamed__4	CTCC	979	4	-	Petroselinum hortense
CqbHLH104	Unnamed__4	CTCC	1082	4	-	Petroselinum hortense
CqbHLH104	Unnamed__4	CTCC	1105	4	+	Petroselinum hortense
CqbHLH104	Unnamed__4	CTCC	1216	4	-	Petroselinum hortense
CqbHLH104	Unnamed__4	CTCC	1707	4	-	Petroselinum hortense
CqbHLH104	Unnamed__4	CTCC	1756	4	-	Petroselinum hortense
CqbHLH104	Unnamed__4	CTCC	1816	4	-	Petroselinum hortense
CqbHLH104	Unnamed__10	TCCACGTAGA	430	9	-	Zea mays
CqbHLH104	ERE	ATTTCATA	86	8	+	Nicotiana glutinos
CqbHLH104	GT1-motif	GGTTAA	604	6	+	Arabidopsis thaliana	light responsive element
CqbHLH104	TC-rich repeats	ATTCTCTAAC	986	9	-	Nicotiana tabacum	cis-acting element involved in defense and stress responsiveness
CqbHLH104		motif_sequence	159	4	-	organism	short_function
CqbHLH104		motif_sequence	201	4	-	organism	short_function
CqbHLH104		motif_sequence	636	4	-	organism	short_function
CqbHLH104		motif_sequence	1386	4	+	organism	short_function
CqbHLH104		motif_sequence	1756	4	-	organism	short_function
CqbHLH104		motif_sequence	1831	4	-	organism	short_function
CqbHLH104	CAAT-box	CAAAT	24	5	-	Pisum sativum	common cis-acting element in promoter and enhancer regions
CqbHLH104	CAAT-box	CAAAT	30	5	+	Pisum sativum	common cis-acting element in promoter and enhancer regions
CqbHLH104	CAAT-box	CAAT	93	4	-	Nicotiana glutinosa
CqbHLH104	CAAT-box	CAAT	120	4	+	Nicotiana glutinosa
CqbHLH104	CAAT-box	CAAT	140	4	+	Nicotiana glutinosa
CqbHLH104	CAAT-box	CAAAT	243	5	-	Pisum sativum	common cis-acting element in promoter and enhancer regions
CqbHLH104	CAAT-box	CAAT	314	4	+	Nicotiana glutinosa
CqbHLH104	CAAT-box	CCAAT	324	5	-	Arabidopsis thaliana	common cis-acting element in promoter and enhancer regions
CqbHLH104	CAAT-box	CAAT	353	4	+	Nicotiana glutinosa
CqbHLH104	CAAT-box	CAAAT	381	5	+	Pisum sativum	common cis-acting element in promoter and enhancer regions
CqbHLH104	CAAT-box	CAAAT	450	5	+	Pisum sativum	common cis-acting element in promoter and enhancer regions
CqbHLH104	CAAT-box	CAAAT	459	5	+	Pisum sativum	common cis-acting element in promoter and enhancer regions
CqbHLH104	CAAT-box	CAAAT	518	5	+	Pisum sativum	common cis-acting element in promoter and enhancer regions
CqbHLH104	CAAT-box	CAAAT	598	5	-	Pisum sativum	common cis-acting element in promoter and enhancer regions
CqbHLH104	CAAT-box	CAAT	660	4	+	Nicotiana glutinosa
CqbHLH104	CAAT-box	CAAT	692	4	-	Nicotiana glutinosa
CqbHLH104	CAAT-box	CAAT	722	4	+	Nicotiana glutinosa
CqbHLH104	CAAT-box	CAAT	728	4	+	Nicotiana glutinosa
CqbHLH104	CAAT-box	CAAAT	730	5	-	Pisum sativum	common cis-acting element in promoter and enhancer regions
CqbHLH104	CAAT-box	CAAT	760	4	+	Nicotiana glutinosa
CqbHLH104	CAAT-box	CAAAT	836	5	-	Pisum sativum	common cis-acting element in promoter and enhancer regions
CqbHLH104	CAAT-box	CAAAT	883	5	-	Pisum sativum	common cis-acting element in promoter and enhancer regions
CqbHLH104	CAAT-box	CCAAT	917	5	-	Arabidopsis thaliana	common cis-acting element in promoter and enhancer regions
CqbHLH104	CAAT-box	CCAAT	993	5	-	Arabidopsis thaliana	common cis-acting element in promoter and enhancer regions
CqbHLH104	CAAT-box	CAAT	1006	4	-	Nicotiana glutinosa
CqbHLH104	CAAT-box	CCAAT	1107	5	+	Arabidopsis thaliana	common cis-acting element in promoter and enhancer regions
CqbHLH104	CAAT-box	CAAT	1108	4	+	Nicotiana glutinosa
CqbHLH104	CAAT-box	CAAAT	1110	5	-	Pisum sativum	common cis-acting element in promoter and enhancer regions
CqbHLH104	CAAT-box	CAAT	1228	4	-	Nicotiana glutinosa
CqbHLH104	CAAT-box	CAAT	1232	4	-	Nicotiana glutinosa
CqbHLH104	CAAT-box	CAAT	1247	4	-	Nicotiana glutinosa
CqbHLH104	CAAT-box	CAAAT	1338	5	+	Pisum sativum	common cis-acting element in promoter and enhancer regions
CqbHLH104	CAAT-box	CAAAT	1411	5	+	Pisum sativum	common cis-acting element in promoter and enhancer regions
CqbHLH104	CAAT-box	CAAT	1433	4	-	Nicotiana glutinosa
CqbHLH104	CAAT-box	CAAT	1452	4	+	Nicotiana glutinosa
CqbHLH104	CAAT-box	CAAT	1463	4	+	Nicotiana glutinosa
CqbHLH104	CAAT-box	CAAT	1465	4	-	Nicotiana glutinosa
CqbHLH104	CAAT-box	CAAT	1489	4	+	Nicotiana glutinosa
CqbHLH104	CAAT-box	CAAAT	1587	5	-	Pisum sativum	common cis-acting element in promoter and enhancer regions
CqbHLH104	CAAT-box	CAAT	1593	4	-	Nicotiana glutinosa
CqbHLH104	CAAT-box	CAAT	1607	4	-	Nicotiana glutinosa
CqbHLH104	CAAT-box	CAAT	1668	4	-	Nicotiana glutinosa
CqbHLH104	CAAT-box	CCAAT	1704	5	-	Arabidopsis thaliana	common cis-acting element in promoter and enhancer regions
CqbHLH104	CAAT-box	CAAT	1750	4	+	Nicotiana glutinosa
CqbHLH104	CAAT-box	CAAT	1762	4	-	Nicotiana glutinosa
CqbHLH104	CAAT-box	CAAAT	1777	5	+	Pisum sativum	common cis-acting element in promoter and enhancer regions
CqbHLH104	CAAT-box	CCAAT	1791	5	+	Arabidopsis thaliana	common cis-acting element in promoter and enhancer regions
CqbHLH104	CAAT-box	CAAT	1792	4	+	Nicotiana glutinosa
CqbHLH104	CAAT-box	CAAT	1865	4	-	Nicotiana glutinosa
CqbHLH104	CAAT-box	CAAT	1901	4	-	Nicotiana glutinosa
CqbHLH104	CAAT-box	CAAT	1941	4	+	Nicotiana glutinosa
CqbHLH104	CAAT-box	CAAT	1943	4	-	Nicotiana glutinosa
CqbHLH104	CAAT-box	CAAAT	1981	5	-	Pisum sativum	common cis-acting element in promoter and enhancer regions
CqbHLH104	TCT-motif	TCTTAC	632	6	-	Arabidopsis thaliana	part of a light responsive element
CqbHLH104	TCT-motif	TCTTAC	1280	6	-	Arabidopsis thaliana	part of a light responsive element
CqbHLH104	ARE	AAACCA	407	6	+	Zea mays	cis-acting regulatory element essential for the anaerobic induction
CqbHLH104	ARE	AAACCA	493	6	+	Zea mays	cis-acting regulatory element essential for the anaerobic induction
CqbHLH104	ARE	AAACCA	1365	6	-	Zea mays	cis-acting regulatory element essential for the anaerobic induction
CqbHLH104	Unnamed__14	TCCACGTAGA	430	9	-	Zea mays
CqbHLH104	Myb	CAACTG	1372	6	+	Arabidopsis thaliana
CqbHLH104	Myb	CAACTG	1437	6	-	Arabidopsis thaliana
CqbHLH104	AC-I	(T/C)C(T/C)(C/T)ACC(T/C)ACC	531	8.5	-	Phaseolus vulgaris
CqbHLH104	STRE	AGGGG	1208	5	+	Arabidopsis thaliana
CqbHLH104	STRE	AGGGG	1961	5	+	Arabidopsis thaliana
CqbHLH104	MYB	TAACCA	603	6	-	Arabidopsis thaliana
CqbHLH104	MYB	CAACAG	1391	6	-	Arabidopsis thaliana
CqbHLH104	MYB	TAACCA	1652	6	-	Arabidopsis thaliana
CqbHLH104	Myb-binding site	CAACAG	1391	6	-	Nicotiana tabacum
CqbHLH104	MYC	CATTTG	518	6	-	Arabidopsis thaliana
CqbHLH104	MYC	CAATTG	1463	6	-	Arabidopsis thaliana
CqbHLH104	MYC	CATTTG	1777	6	-	Arabidopsis thaliana
CqbHLH104	MYC	CAATTG	1941	6	-	Arabidopsis thaliana
CqbHLH104	GARE-motif	TCTGTTG	1390	7	+	Brassica oleracea	gibberellin-responsive element
CqbHLH104	MBS	CAACTG	1372	6	+	Arabidopsis thaliana	MYB binding site involved in drought-inducibility
CqbHLH104	MBS	CAACTG	1437	6	-	Arabidopsis thaliana	MYB binding site involved in drought-inducibility
CqbHLH104	Unnamed__8	TCCACGTAGA	430	9	-	Zea mays
CqbHLH104	AT~TATA-box	TATATA	143	6	+	Arabidopsis thaliana
CqbHLH104	AT~TATA-box	TATATA	145	6	+	Arabidopsis thaliana
CqbHLH104	WUN-motif	AAATTTCTT	1023	9	-	Nicotiana glutinosa
CqbHLH104	WUN-motif	AAATTACT	1378	8	+	Nicotiana glutinosa
CqbHLH104	WUN-motif	AAATTACTA	1682	9	-	Nicotiana glutinosa
CqbHLH104	WUN-motif	AAATTACT	1683	8	-	Nicotiana glutinosa
CqbHLH104	Unnamed__12	TCCACGTAGA	430	9	-	Zea mays
CqbHLH104	I-box	AGATAAGG	509	8	+	Triticum aestivum	part of a light responsive element
CqbHLH104	I-box	ccttatcct	942	9	-	Arabidopsis thaliana	part of a light responsive element
CqbHLH104	I-box	ccttatcct	968	9	-	Arabidopsis thaliana	part of a light responsive element
CqbHLH104	Myc	TCTCTTA	1281	7	-	Arabidopsis thaliana
CqbHLH105	P-box	CCTTTTG	1590	7	+	Oryza sativa	gibberellin-responsive element
CqbHLH105	MYB-like sequence	TAACCA	162	6	-	Arabidopsis thaliana
CqbHLH105	MYB-like sequence	TAACCA	449	6	-	Arabidopsis thaliana
CqbHLH105	MYB-like sequence	TAACCA	1007	6	-	Arabidopsis thaliana
CqbHLH105	MYB-like sequence	TAACCA	1258	6	+	Arabidopsis thaliana
CqbHLH105	MYB-like sequence	TAACCA	1496	6	-	Arabidopsis thaliana
CqbHLH105	WRE3	CCACCT	603	6	+	Pisum sativum
CqbHLH105	WRE3	CCACCT	1671	6	+	Pisum sativum
CqbHLH105	Unnamed__2	CCCCGG	308	6	+	Zea mays
CqbHLH105	GATA-motif	GATAGGG	25	7	-	Pisum sativum	part of a light responsive element
CqbHLH105	GATA-motif	AAGATAAGATT	770	10	-	Arabidopsis thaliana	part of a light responsive element
CqbHLH105	GATA-motif	GATAGGA	892	7	-	Arabidopsis thaliana	part of a light responsive element
CqbHLH105	GATA-motif	AAGGATAAGG	925	9	-	Solanum tuberosum	part of a light responsive element
CqbHLH105	GATA-motif	AAGATAAGATT	1291	10	+	Arabidopsis thaliana	part of a light responsive element
CqbHLH105	CTAG-motif	ACTAGCAGAA	498	9	-	Avena sativa
CqbHLH105	TATA-box	TATA	38	4	+	Arabidopsis thaliana	core promoter element around -30 of transcription start
CqbHLH105	TATA-box	TATA	174	4	+	Arabidopsis thaliana	core promoter element around -30 of transcription start
CqbHLH105	TATA-box	TATA	334	4	+	Arabidopsis thaliana	core promoter element around -30 of transcription start
CqbHLH105	TATA-box	TATA	488	4	+	Arabidopsis thaliana	core promoter element around -30 of transcription start
CqbHLH105	TATA-box	TATA	619	4	+	Arabidopsis thaliana	core promoter element around -30 of transcription start
CqbHLH105	TATA-box	TATA	641	4	+	Arabidopsis thaliana	core promoter element around -30 of transcription start
CqbHLH105	TATA-box	TATAAAA	791	7	-	Pisum sativum	core promoter element around -30 of transcription start
CqbHLH105	TATA-box	TATAAA	792	6	-	Helianthus annuus	core promoter element around -30 of transcription start
CqbHLH105	TATA-box	TATAA	793	5	-	Arabidopsis thaliana	core promoter element around -30 of transcription start
CqbHLH105	TATA-box	TATA	794	4	+	Arabidopsis thaliana	core promoter element around -30 of transcription start
CqbHLH105	TATA-box	TATAAAA	825	7	-	Pisum sativum	core promoter element around -30 of transcription start
CqbHLH105	TATA-box	TATAAA	826	6	-	Helianthus annuus	core promoter element around -30 of transcription start
CqbHLH105	TATA-box	TATAA	827	5	-	Arabidopsis thaliana	core promoter element around -30 of transcription start
CqbHLH105	TATA-box	TATA	828	4	+	Arabidopsis thaliana	core promoter element around -30 of transcription start
CqbHLH105	TATA-box	TATAA	1052	5	-	Arabidopsis thaliana	core promoter element around -30 of transcription start
CqbHLH105	TATA-box	TATA	1053	4	-	Arabidopsis thaliana	core promoter element around -30 of transcription start
CqbHLH105	TATA-box	TATA	1071	4	-	Arabidopsis thaliana	core promoter element around -30 of transcription start
CqbHLH105	TATA-box	ATATAT	1075	6	-	Brassica napus	core promoter element around -30 of transcription start
CqbHLH105	TATA-box	TATA	1076	4	-	Arabidopsis thaliana	core promoter element around -30 of transcription start
CqbHLH105	TATA-box	TATA	1105	4	-	Arabidopsis thaliana	core promoter element around -30 of transcription start
CqbHLH105	TATA-box	ATATAA	1151	6	+	Brassica oleracea	core promoter element around -30 of transcription start
CqbHLH105	TATA-box	TATA	1152	4	-	Arabidopsis thaliana	core promoter element around -30 of transcription start
CqbHLH105	TATA-box	ATTATA	1332	6	+	Brassica napus	core promoter element around -30 of transcription start
CqbHLH105	TATA-box	TATAA	1333	5	-	Arabidopsis thaliana	core promoter element around -30 of transcription start
CqbHLH105	TATA-box	TATA	1334	4	-	Arabidopsis thaliana	core promoter element around -30 of transcription start
CqbHLH105	TATA-box	ATTATA	1478	6	+	Brassica napus	core promoter element around -30 of transcription start
CqbHLH105	TATA-box	TATAA	1479	5	-	Arabidopsis thaliana	core promoter element around -30 of transcription start
CqbHLH105	TATA-box	TATA	1480	4	-	Arabidopsis thaliana	core promoter element around -30 of transcription start
CqbHLH105	TATA-box	ATATAA	1540	6	+	Brassica oleracea	core promoter element around -30 of transcription start
CqbHLH105	TATA-box	TATA	1541	4	-	Arabidopsis thaliana	core promoter element around -30 of transcription start
CqbHLH105	TATA-box	TACATAAA	1558	8	-	Oryza sativa	core promoter element around -30 of transcription start
CqbHLH105	TATA-box	ATTATA	1774	6	+	Brassica napus	core promoter element around -30 of transcription start
CqbHLH105	TATA-box	TATAA	1775	5	-	Arabidopsis thaliana	core promoter element around -30 of transcription start
CqbHLH105	TATA-box	TATA	1776	4	-	Arabidopsis thaliana	core promoter element around -30 of transcription start
CqbHLH105	ABRE3a	TACGTG	135	6	+	Zea mays
CqbHLH105	Sp1	GGGCGG	114	6	-	Oryza sativa	light responsive element
CqbHLH105	Box 4	ATTAAT	379	6	+	Petroselinum crispum	part of a conserved DNA module involved in light responsiveness
CqbHLH105	Box 4	ATTAAT	424	6	+	Petroselinum crispum	part of a conserved DNA module involved in light responsiveness
CqbHLH105	Box 4	ATTAAT	1001	6	-	Petroselinum crispum	part of a conserved DNA module involved in light responsiveness
CqbHLH105	Box 4	ATTAAT	1243	6	-	Petroselinum crispum	part of a conserved DNA module involved in light responsiveness
CqbHLH105	Box 4	ATTAAT	1662	6	-	Petroselinum crispum	part of a conserved DNA module involved in light responsiveness
CqbHLH105	Box 4	ATTAAT	1818	6	-	Petroselinum crispum	part of a conserved DNA module involved in light responsiveness
CqbHLH105	AAGAA-motif	GAAAGAA	1426	7	+	Avena sativa
CqbHLH105	HD-Zip 1	CAAT(A/T)ATTG	1365	8	-	Arabidopsis thaliana	element involved in differentiation of the palisade mesophyll cells
CqbHLH105	ABRE	ACGTG	136	5	+	Arabidopsis thaliana	cis-acting element involved in the abscisic acid responsiveness
CqbHLH105	Unnamed__4	CTCC	83	4	-	Petroselinum hortense
CqbHLH105	Unnamed__4	CTCC	89	4	+	Petroselinum hortense
CqbHLH105	Unnamed__4	CTCC	92	4	+	Petroselinum hortense
CqbHLH105	Unnamed__4	CTCC	371	4	+	Petroselinum hortense
CqbHLH105	Unnamed__4	CTCC	389	4	-	Petroselinum hortense
CqbHLH105	Unnamed__4	CTCC	460	4	-	Petroselinum hortense
CqbHLH105	Unnamed__4	CTCC	607	4	+	Petroselinum hortense
CqbHLH105	Unnamed__4	CTCC	610	4	+	Petroselinum hortense
CqbHLH105	Unnamed__4	CTCC	628	4	+	Petroselinum hortense
CqbHLH105	Unnamed__4	CTCC	710	4	+	Petroselinum hortense
CqbHLH105	Unnamed__4	CTCC	719	4	+	Petroselinum hortense
CqbHLH105	Unnamed__4	CTCC	732	4	+	Petroselinum hortense
CqbHLH105	Unnamed__4	CTCC	753	4	+	Petroselinum hortense
CqbHLH105	Unnamed__4	CTCC	880	4	+	Petroselinum hortense
CqbHLH105	Unnamed__4	CTCC	1588	4	+	Petroselinum hortense
CqbHLH105	Unnamed__10	TCCACGTAGA	133	9	-	Zea mays
CqbHLH105	ERE	ATTTTAAA	1279	8	+	Nicotiana glutinos
CqbHLH105	ERE	ATTTTAAA	1281	8	-	Nicotiana glutinos
CqbHLH105	TGA-element	AACGAC	1952	6	+	Brassica oleracea	auxin-responsive element
CqbHLH105	TGA-element	AACGAC	1958	6	+	Brassica oleracea	auxin-responsive element
CqbHLH105	GT1-motif	GGTTAAT	1256	7	-	Avena sativa	light responsive element
CqbHLH105	GT1-motif	GGTTAA	1257	6	-	Arabidopsis thaliana	light responsive element
CqbHLH105	G-box	GCCACGTGGA	133	9	+	Arabidopsis thaliana	cis-acting regulatory element involved in light responsiveness
CqbHLH105	G-box	TACGTG	135	6	+	Arabidopsis thaliana	cis-acting regulatory element involved in light responsiveness
CqbHLH105	G-box	CACGAC	1931	6	+	Zea mays	cis-acting regulatory element involved in light responsiveness
CqbHLH105	TC-rich repeats	GTTTTCTTAC	45	9	+	Nicotiana tabacum	cis-acting element involved in defense and stress responsiveness
CqbHLH105	TC-rich repeats	GTTTTCTTAC	1459	9	+	Nicotiana tabacum	cis-acting element involved in defense and stress responsiveness
CqbHLH105	Box III	atCATTTTCACt	743	11	+	Pisum sativum	protein binding site
CqbHLH105	CAAT-box	CAAAT	79	5	-	Pisum sativum	common cis-acting element in promoter and enhancer regions
CqbHLH105	CAAT-box	CCAAT	95	5	+	Arabidopsis thaliana	common cis-acting element in promoter and enhancer regions
CqbHLH105	CAAT-box	CAAT	96	4	+	Nicotiana glutinosa
CqbHLH105	CAAT-box	CAAT	404	4	+	Nicotiana glutinosa
CqbHLH105	CAAT-box	CAAAT	446	5	-	Pisum sativum	common cis-acting element in promoter and enhancer regions
CqbHLH105	CAAT-box	CAAT	648	4	+	Nicotiana glutinosa
CqbHLH105	CAAT-box	CCAAT	670	5	-	Arabidopsis thaliana	common cis-acting element in promoter and enhancer regions
CqbHLH105	CAAT-box	CCAAT	734	5	+	Arabidopsis thaliana	common cis-acting element in promoter and enhancer regions
CqbHLH105	CAAT-box	CAAT	735	4	+	Nicotiana glutinosa
CqbHLH105	CAAT-box	CAAT	916	4	+	Nicotiana glutinosa
CqbHLH105	CAAT-box	CAAT	959	4	+	Nicotiana glutinosa
CqbHLH105	CAAT-box	CCAAT	1005	5	-	Arabidopsis thaliana	common cis-acting element in promoter and enhancer regions
CqbHLH105	CAAT-box	CAAAT	1037	5	-	Pisum sativum	common cis-acting element in promoter and enhancer regions
CqbHLH105	CAAT-box	CAAT	1094	4	-	Nicotiana glutinosa
CqbHLH105	CAAT-box	CAAAT	1099	5	-	Pisum sativum	common cis-acting element in promoter and enhancer regions
CqbHLH105	CAAT-box	CAAT	1109	4	+	Nicotiana glutinosa
CqbHLH105	CAAT-box	CAAAT	1115	5	-	Pisum sativum	common cis-acting element in promoter and enhancer regions
CqbHLH105	CAAT-box	CCAAT	1145	5	+	Arabidopsis thaliana	common cis-acting element in promoter and enhancer regions
CqbHLH105	CAAT-box	CAAT	1146	4	+	Nicotiana glutinosa
CqbHLH105	CAAT-box	CAAT	1179	4	-	Nicotiana glutinosa
CqbHLH105	CAAT-box	CAAT	1228	4	-	Nicotiana glutinosa
CqbHLH105	CAAT-box	CAAT	1254	4	+	Nicotiana glutinosa
CqbHLH105	CAAT-box	CAAAT	1263	5	-	Pisum sativum	common cis-acting element in promoter and enhancer regions
CqbHLH105	CAAT-box	CAAT	1306	4	-	Nicotiana glutinosa
CqbHLH105	CAAT-box	CAAT	1365	4	+	Nicotiana glutinosa
CqbHLH105	CAAT-box	CAAT	1370	4	-	Nicotiana glutinosa
CqbHLH105	CAAT-box	CAAT	1392	4	+	Nicotiana glutinosa
CqbHLH105	CAAT-box	CCAAT	1517	5	-	Arabidopsis thaliana	common cis-acting element in promoter and enhancer regions
CqbHLH105	CAAT-box	CAAT	1535	4	+	Nicotiana glutinosa
CqbHLH105	CAAT-box	CAAT	1610	4	+	Nicotiana glutinosa
CqbHLH105	CAAT-box	CAAT	1680	4	-	Nicotiana glutinosa
CqbHLH105	CAAT-box	CCAAT	1713	5	+	Arabidopsis thaliana	common cis-acting element in promoter and enhancer regions
CqbHLH105	CAAT-box	CAAT	1714	4	+	Nicotiana glutinosa
CqbHLH105	CAAT-box	CAAT	1791	4	+	Nicotiana glutinosa
CqbHLH105	CAAT-box	CCAAT	1815	5	+	Arabidopsis thaliana	common cis-acting element in promoter and enhancer regions
CqbHLH105	CAAT-box	CAAT	1816	4	+	Nicotiana glutinosa
CqbHLH105	CAAT-box	CCAAT	1822	5	-	Arabidopsis thaliana	common cis-acting element in promoter and enhancer regions
CqbHLH105	CAAT-box	CCAAT	1833	5	+	Arabidopsis thaliana	common cis-acting element in promoter and enhancer regions
CqbHLH105	CAAT-box	CAAT	1834	4	+	Nicotiana glutinosa
CqbHLH105	CAAT-box	CAAT	1836	4	-	Nicotiana glutinosa
CqbHLH105	CAAT-box	CAAT	1914	4	+	Nicotiana glutinosa
CqbHLH105	CAAT-box	TGCCAAC	1948	7	+	Petunia hybrida	common cis-acting element in promoter and enhancer regions
CqbHLH105	CAAT-box	CAAT	1971	4	-	Nicotiana glutinosa
CqbHLH105		motif_sequence	83	4	-	organism	short_function
CqbHLH105		motif_sequence	210	4	+	organism	short_function
CqbHLH105		motif_sequence	460	4	-	organism	short_function
CqbHLH105		motif_sequence	626	4	+	organism	short_function
CqbHLH105		motif_sequence	708	4	+	organism	short_function
CqbHLH105		motif_sequence	713	4	+	organism	short_function
CqbHLH105		motif_sequence	885	4	+	organism	short_function
CqbHLH105		motif_sequence	907	4	-	organism	short_function
CqbHLH105		motif_sequence	1017	4	+	organism	short_function
CqbHLH105		motif_sequence	1205	4	-	organism	short_function
CqbHLH105		motif_sequence	1605	4	+	organism	short_function
CqbHLH105		motif_sequence	1617	4	-	organism	short_function
CqbHLH105		motif_sequence	1683	4	-	organism	short_function
CqbHLH105		motif_sequence	1758	4	-	organism	short_function
CqbHLH105		motif_sequence	1770	4	-	organism	short_function
CqbHLH105		motif_sequence	1839	4	-	organism	short_function
CqbHLH105		motif_sequence	1861	4	+	organism	short_function
CqbHLH105		motif_sequence	1863	4	-	organism	short_function
CqbHLH105		motif_sequence	1873	4	-	organism	short_function
CqbHLH105		motif_sequence	1881	4	-	organism	short_function
CqbHLH105		motif_sequence	1922	4	+	organism	short_function
CqbHLH105		motif_sequence	1995	4	-	organism	short_function
CqbHLH105	ARE	AAACCA	993	6	+	Zea mays	cis-acting regulatory element essential for the anaerobic induction
CqbHLH105	TCT-motif	TCTTAC	49	6	+	Arabidopsis thaliana	part of a light responsive element
CqbHLH105	TCT-motif	TCTTAC	255	6	+	Arabidopsis thaliana	part of a light responsive element
CqbHLH105	TCA	TCATCTTCAT	1015	9	+	Pisum sativum
CqbHLH105	TCA	TCATCTTCAT	1615	9	-	Pisum sativum
CqbHLH105	Myb	CAACTG	951	6	+	Arabidopsis thaliana
CqbHLH105	Myb	TAACTG	1315	6	-	Arabidopsis thaliana
CqbHLH105	Unnamed__14	TCCACGTAGA	133	9	-	Zea mays
CqbHLH105	STRE	AGGGG	24	5	-	Arabidopsis thaliana
CqbHLH105	STRE	AGGGG	233	5	-	Arabidopsis thaliana
CqbHLH105	STRE	AGGGG	882	5	-	Arabidopsis thaliana
CqbHLH105	STRE	AGGGG	1602	5	-	Arabidopsis thaliana
CqbHLH105	STRE	AGGGG	1897	5	+	Arabidopsis thaliana
CqbHLH105	STRE	AGGGG	1990	5	-	Arabidopsis thaliana
CqbHLH105	ABRE4	CACGTA	135	6	-	Zea mays
CqbHLH105	MYB	TAACCA	162	6	-	Arabidopsis thaliana
CqbHLH105	MYB	TAACCA	449	6	-	Arabidopsis thaliana
CqbHLH105	MYB	TAACCA	1007	6	-	Arabidopsis thaliana
CqbHLH105	MYB	TAACCA	1258	6	+	Arabidopsis thaliana
CqbHLH105	MYB	TAACCA	1496	6	-	Arabidopsis thaliana
CqbHLH105	MYB	CAACCA	1641	6	+	Arabidopsis thaliana
CqbHLH105	MYC	CATTTG	78	6	+	Arabidopsis thaliana
CqbHLH105	MYC	CATGTG	100	6	-	Arabidopsis thaliana
CqbHLH105	MYC	CATTTG	1114	6	+	Arabidopsis thaliana
CqbHLH105	MYC	CATTTG	1262	6	+	Arabidopsis thaliana
CqbHLH105	MYC	CAATTG	1834	6	-	Arabidopsis thaliana
CqbHLH105	Unnamed__1	CGTGG	137	5	+	Zea mays
CqbHLH105	Unnamed__1	CGTGG	1930	5	-	Zea mays
CqbHLH105	3-AF1 binding site	TAAGAGAGGAA	249	10	-	Solanum tuberosum	light responsive element
CqbHLH105	3-AF1 binding site	TAAGAGAGGAA	1020	10	-	Solanum tuberosum	light responsive element
CqbHLH105	Unnamed__8	TCCACGTAGA	133	9	-	Zea mays
CqbHLH105	MBS	CAACTG	951	6	+	Arabidopsis thaliana	MYB binding site involved in drought-inducibility
CqbHLH105	Unnamed__12	TCCACGTAGA	133	9	-	Zea mays
CqbHLH105	WUN-motif	CAATTACAT	404	9	+	Nicotiana glutinosa
CqbHLH105	I-box	gGATAAGGTG	534	9	-	Zea mays	part of a light responsive element
CqbHLH105	Myc	TCTCTTA	1048	7	+	Arabidopsis thaliana
CqbHLH105	TCA-element	CCATCTTTTT	785	9	+	Nicotiana tabacum	cis-acting element involved in salicylic acid responsiveness
CqbHLH106	ABRE	ACGTG	792	5	+	Arabidopsis thaliana	cis-acting element involved in the abscisic acid responsiveness
CqbHLH106	ABRE	ACGTG	1457	5	-	Arabidopsis thaliana	cis-acting element involved in the abscisic acid responsiveness
CqbHLH106	Box 4	ATTAAT	832	6	+	Petroselinum crispum	part of a conserved DNA module involved in light responsiveness
CqbHLH106	Box 4	ATTAAT	1194	6	-	Petroselinum crispum	part of a conserved DNA module involved in light responsiveness
CqbHLH106	Box 4	ATTAAT	1272	6	-	Petroselinum crispum	part of a conserved DNA module involved in light responsiveness
CqbHLH106	Box 4	ATTAAT	1300	6	-	Petroselinum crispum	part of a conserved DNA module involved in light responsiveness
CqbHLH106	TATC-box	TATCCCA	56	7	+	Oryza sativa	cis-acting element involved in gibberellin-responsiveness
CqbHLH106	GCN4_motif	TGAGTCA	1170	7	-	Oryza sativa	cis-regulatory element involved in endosperm expression
CqbHLH106	Unnamed__4	CTCC	23	4	-	Petroselinum hortense
CqbHLH106	Unnamed__4	CTCC	44	4	-	Petroselinum hortense
CqbHLH106	Unnamed__4	CTCC	263	4	-	Petroselinum hortense
CqbHLH106	Unnamed__4	CTCC	303	4	-	Petroselinum hortense
CqbHLH106	Unnamed__4	CTCC	417	4	+	Petroselinum hortense
CqbHLH106	Unnamed__4	CTCC	420	4	+	Petroselinum hortense
CqbHLH106	Unnamed__4	CTCC	570	4	+	Petroselinum hortense
CqbHLH106	Unnamed__4	CTCC	701	4	+	Petroselinum hortense
CqbHLH106	Unnamed__4	CTCC	893	4	-	Petroselinum hortense
CqbHLH106	Unnamed__4	CTCC	1365	4	+	Petroselinum hortense
CqbHLH106	Unnamed__4	CTCC	1532	4	+	Petroselinum hortense
CqbHLH106	Unnamed__4	CTCC	1620	4	-	Petroselinum hortense
CqbHLH106	GT1-motif	GGTTAA	968	6	-	Arabidopsis thaliana	light responsive element
CqbHLH106	ERE	ATTTTAAA	855	8	+	Nicotiana glutinos
CqbHLH106	G-box	TACGTG	1457	6	-	Arabidopsis thaliana	cis-acting regulatory element involved in light responsiveness
CqbHLH106	GATA-motif	GATAGGA	53	7	-	Arabidopsis thaliana	part of a light responsive element
CqbHLH106	WRE3	CCACCT	1516	6	+	Pisum sativum
CqbHLH106	W box	TTGACC	979	6	+	Arabidopsis thaliana
CqbHLH106	ABRE3a	TACGTG	1457	6	-	Zea mays
CqbHLH106	TATA-box	TATACA	317	6	-	Helianthus annuus	core promoter element around -30 of transcription start
CqbHLH106	TATA-box	TATA	319	4	+	Arabidopsis thaliana	core promoter element around -30 of transcription start
CqbHLH106	TATA-box	TATACA	335	6	-	Helianthus annuus	core promoter element around -30 of transcription start
CqbHLH106	TATA-box	TATA	337	4	+	Arabidopsis thaliana	core promoter element around -30 of transcription start
CqbHLH106	TATA-box	TATA	488	4	+	Arabidopsis thaliana	core promoter element around -30 of transcription start
CqbHLH106	TATA-box	TATA	899	4	+	Arabidopsis thaliana	core promoter element around -30 of transcription start
CqbHLH106	TATA-box	TATAAAT	948	7	-	Brassica juncea	core promoter element around -30 of transcription start
CqbHLH106	TATA-box	taTATAAAtc	949	9	+	Arabidopsis thaliana	core promoter element around -30 of transcription start
CqbHLH106	TATA-box	TATAA	950	5	-	Arabidopsis thaliana	core promoter element around -30 of transcription start
CqbHLH106	TATA-box	TATA	951	4	+	Arabidopsis thaliana	core promoter element around -30 of transcription start
CqbHLH106	TATA-box	TATATAA	1006	7	-	Arabidopsis thaliana	core promoter element around -30 of transcription start
CqbHLH106	TATA-box	TATATA	1007	6	-	Arabidopsis thaliana	core promoter element around -30 of transcription start
CqbHLH106	TATA-box	ATATAA	1008	6	+	Brassica oleracea	core promoter element around -30 of transcription start
CqbHLH106	TATA-box	TATA	1009	4	-	Arabidopsis thaliana	core promoter element around -30 of transcription start
CqbHLH106	TATA-box	TAAAGATT	1230	8	+	Arabidopsis thaliana	core promoter element around -30 of transcription start
CqbHLH106	TATA-box	TATA	1309	4	-	Arabidopsis thaliana	core promoter element around -30 of transcription start
CqbHLH106	TATA-box	ATATAT	1319	6	-	Brassica napus	core promoter element around -30 of transcription start
CqbHLH106	TATA-box	TATA	1320	4	-	Arabidopsis thaliana	core promoter element around -30 of transcription start
CqbHLH106	TATA-box	TATA	1406	4	-	Arabidopsis thaliana	core promoter element around -30 of transcription start
CqbHLH106	TATA-box	TATATA	1778	6	-	Arabidopsis thaliana	core promoter element around -30 of transcription start
CqbHLH106	TATA-box	ATATAA	1779	6	+	Brassica oleracea	core promoter element around -30 of transcription start
CqbHLH106	TATA-box	TATA	1780	4	-	Arabidopsis thaliana	core promoter element around -30 of transcription start
CqbHLH106	TATA-box	TACATAAA	1798	8	-	Oryza sativa	core promoter element around -30 of transcription start
CqbHLH106	TATA-box	TATAAAT	1884	7	-	Brassica juncea	core promoter element around -30 of transcription start
CqbHLH106	TATA-box	TATAAA	1885	6	-	Helianthus annuus	core promoter element around -30 of transcription start
CqbHLH106	TATA-box	TATAA	1886	5	-	Arabidopsis thaliana	core promoter element around -30 of transcription start
CqbHLH106	TATA-box	TATA	1887	4	-	Arabidopsis thaliana	core promoter element around -30 of transcription start
CqbHLH106	Gap-box	CAAATGAA(A/G)A	1078	9	-	Arabidopsis thaliana	part of a light responsive element
CqbHLH106	TGACG-motif	TGACG	371	5	+	Hordeum vulgare	cis-acting regulatory element involved in the MeJA-responsiveness
CqbHLH106	TGACG-motif	TGACG	926	5	+	Hordeum vulgare	cis-acting regulatory element involved in the MeJA-responsiveness
CqbHLH106	CGTCA-motif	CGTCA	371	5	-	Hordeum vulgare	cis-acting regulatory element involved in the MeJA-responsiveness
CqbHLH106	CGTCA-motif	CGTCA	926	5	-	Hordeum vulgare	cis-acting regulatory element involved in the MeJA-responsiveness
CqbHLH106	AT~TATA-box	TATATA	1007	6	-	Arabidopsis thaliana
CqbHLH106	AT~TATA-box	TATATA	1778	6	-	Arabidopsis thaliana
CqbHLH106	GARE-motif	TCTGTTG	1845	7	+	Brassica oleracea	gibberellin-responsive element
CqbHLH106	WUN-motif	AAATTACTA	1879	9	-	Nicotiana glutinosa
CqbHLH106	WUN-motif	AAATTACT	1880	8	-	Nicotiana glutinosa
CqbHLH106	TCA-element	CCATCTTTTT	1669	9	+	Nicotiana tabacum	cis-acting element involved in salicylic acid responsiveness
CqbHLH106	Myc	TCTCTTA	805	7	+	Arabidopsis thaliana
CqbHLH106	G-Box	CACGTT	791	6	-	Pisum sativum	cis-acting regulatory element involved in light responsiveness
CqbHLH106	TCT-motif	TCTTAC	144	6	-	Arabidopsis thaliana	part of a light responsive element
CqbHLH106	TCT-motif	TCTTAC	742	6	-	Arabidopsis thaliana	part of a light responsive element
CqbHLH106	TCT-motif	TCTTAC	807	6	+	Arabidopsis thaliana	part of a light responsive element
CqbHLH106	TCT-motif	TCTTAC	1040	6	+	Arabidopsis thaliana	part of a light responsive element
CqbHLH106	TCT-motif	TCTTAC	1452	6	+	Arabidopsis thaliana	part of a light responsive element
CqbHLH106	ARE	AAACCA	406	6	-	Zea mays	cis-acting regulatory element essential for the anaerobic induction
CqbHLH106	CAAT-box	CAAT	66	4	-	Nicotiana glutinosa
CqbHLH106	CAAT-box	CCAAT	184	5	+	Arabidopsis thaliana	common cis-acting element in promoter and enhancer regions
CqbHLH106	CAAT-box	CAAT	185	4	+	Nicotiana glutinosa
CqbHLH106	CAAT-box	CAAAT	287	5	+	Pisum sativum	common cis-acting element in promoter and enhancer regions
CqbHLH106	CAAT-box	CAAT	298	4	+	Nicotiana glutinosa
CqbHLH106	CAAT-box	CAAT	315	4	-	Nicotiana glutinosa
CqbHLH106	CAAT-box	CAAT	457	4	-	Nicotiana glutinosa
CqbHLH106	CAAT-box	CCAAT	463	5	+	Arabidopsis thaliana	common cis-acting element in promoter and enhancer regions
CqbHLH106	CAAT-box	CAAT	464	4	+	Nicotiana glutinosa
CqbHLH106	CAAT-box	CAAT	475	4	-	Nicotiana glutinosa
CqbHLH106	CAAT-box	CAAAT	548	5	-	Pisum sativum	common cis-acting element in promoter and enhancer regions
CqbHLH106	CAAT-box	CAAAT	573	5	+	Pisum sativum	common cis-acting element in promoter and enhancer regions
CqbHLH106	CAAT-box	CAAT	658	4	+	Nicotiana glutinosa
CqbHLH106	CAAT-box	CCAAT	703	5	+	Arabidopsis thaliana	common cis-acting element in promoter and enhancer regions
CqbHLH106	CAAT-box	CAAT	704	4	+	Nicotiana glutinosa
CqbHLH106	CAAT-box	CAAT	739	4	-	Nicotiana glutinosa
CqbHLH106	CAAT-box	CAAT	749	4	+	Nicotiana glutinosa
CqbHLH106	CAAT-box	CAAAT	766	5	-	Pisum sativum	common cis-acting element in promoter and enhancer regions
CqbHLH106	CAAT-box	CAAT	771	4	-	Nicotiana glutinosa
CqbHLH106	CAAT-box	CCAAT	890	5	-	Arabidopsis thaliana	common cis-acting element in promoter and enhancer regions
CqbHLH106	CAAT-box	CAAAT	916	5	+	Pisum sativum	common cis-acting element in promoter and enhancer regions
CqbHLH106	CAAT-box	CAAAT	932	5	-	Pisum sativum	common cis-acting element in promoter and enhancer regions
CqbHLH106	CAAT-box	CAAT	990	4	+	Nicotiana glutinosa
CqbHLH106	CAAT-box	CAAT	1033	4	+	Nicotiana glutinosa
CqbHLH106	CAAT-box	CAAAT	1055	5	+	Pisum sativum	common cis-acting element in promoter and enhancer regions
CqbHLH106	CAAT-box	CAAAT	1083	5	-	Pisum sativum	common cis-acting element in promoter and enhancer regions
CqbHLH106	CAAT-box	CAAAT	1226	5	+	Pisum sativum	common cis-acting element in promoter and enhancer regions
CqbHLH106	CAAT-box	CAAAT	1265	5	+	Pisum sativum	common cis-acting element in promoter and enhancer regions
CqbHLH106	CAAT-box	CAAAT	1297	5	+	Pisum sativum	common cis-acting element in promoter and enhancer regions
CqbHLH106	CAAT-box	CAAT	1339	4	-	Nicotiana glutinosa
CqbHLH106	CAAT-box	CAAT	1491	4	+	Nicotiana glutinosa
CqbHLH106	CAAT-box	CAAAT	1578	5	+	Pisum sativum	common cis-acting element in promoter and enhancer regions
CqbHLH106	CAAT-box	CAAT	1669	4	+	Nicotiana glutinosa
CqbHLH106	CAAT-box	CAAT	1717	4	+	Nicotiana glutinosa
CqbHLH106	CAAT-box	CAAAT	1722	5	-	Pisum sativum	common cis-acting element in promoter and enhancer regions
CqbHLH106	CAAT-box	CAAAT	1743	5	-	Pisum sativum	common cis-acting element in promoter and enhancer regions
CqbHLH106	CAAT-box	CAAAT	1764	5	-	Pisum sativum	common cis-acting element in promoter and enhancer regions
CqbHLH106	CAAT-box	CAAT	1855	4	-	Nicotiana glutinosa
CqbHLH106	CAAT-box	CAAAT	1914	5	-	Pisum sativum	common cis-acting element in promoter and enhancer regions
CqbHLH106	CAAT-box	CAAT	1935	4	-	Nicotiana glutinosa
CqbHLH106	CAAT-box	CCAAT	1951	5	-	Arabidopsis thaliana	common cis-acting element in promoter and enhancer regions
CqbHLH106		motif_sequence	159	4	-	organism	short_function
CqbHLH106		motif_sequence	193	4	-	organism	short_function
CqbHLH106		motif_sequence	198	4	-	organism	short_function
CqbHLH106		motif_sequence	415	4	+	organism	short_function
CqbHLH106		motif_sequence	435	4	-	organism	short_function
CqbHLH106		motif_sequence	568	4	+	organism	short_function
CqbHLH106		motif_sequence	629	4	+	organism	short_function
CqbHLH106		motif_sequence	669	4	+	organism	short_function
CqbHLH106		motif_sequence	1387	4	-	organism	short_function
CqbHLH106		motif_sequence	1418	4	+	organism	short_function
CqbHLH106		motif_sequence	1511	4	+	organism	short_function
CqbHLH106		motif_sequence	1520	4	+	organism	short_function
CqbHLH106		motif_sequence	1538	4	+	organism	short_function
CqbHLH106		motif_sequence	1554	4	+	organism	short_function
CqbHLH106	STRE	AGGGG	245	5	+	Arabidopsis thaliana
CqbHLH106	ABRE4	CACGTA	1457	6	+	Zea mays
CqbHLH106	as-1	TGACG	371	5	+	Arabidopsis thaliana
CqbHLH106	as-1	TGACG	926	5	+	Arabidopsis thaliana
CqbHLH106	Myb	TAACTG	1508	6	+	Arabidopsis thaliana
CqbHLH106	MYC	CATGTG	358	6	-	Arabidopsis thaliana
CqbHLH106	MYC	CATTTG	573	6	-	Arabidopsis thaliana
CqbHLH106	MYC	CATTTG	1082	6	+	Arabidopsis thaliana
CqbHLH106	MYC	CATTTG	1763	6	+	Arabidopsis thaliana
CqbHLH106	MYB	CAACCA	1574	6	+	Arabidopsis thaliana
CqbHLH106	MYB	CAACAG	1846	6	-	Arabidopsis thaliana
CqbHLH106	Myb-binding site	CAACAG	1846	6	-	Nicotiana tabacum
CqbHLH107	MBS	CAACTG	1916	6	-	Arabidopsis thaliana	MYB binding site involved in drought-inducibility
CqbHLH107	AT~TATA-box	TATATAAA	1202	8	-	Arabidopsis thaliana
CqbHLH107	AT~TATA-box	TATATA	1204	6	-	Arabidopsis thaliana
CqbHLH107	G-Box	CACGTG	1319	6	-	Pisum sativum	cis-acting regulatory element involved in light responsiveness
CqbHLH107	Myc	TCTCTTA	1124	7	-	Arabidopsis thaliana
CqbHLH107	Myc	TCTCTTA	1140	7	-	Arabidopsis thaliana
CqbHLH107	TCA-element	CCATCTTTTT	1737	9	+	Nicotiana tabacum	cis-acting element involved in salicylic acid responsiveness
CqbHLH107	AACA_motif	TAACAAACTCCA	436	11	+	Oryza sativa	involved in endosperm-specific negative expression
CqbHLH107		motif_sequence	764	4	-	organism	short_function
CqbHLH107		motif_sequence	813	4	+	organism	short_function
CqbHLH107		motif_sequence	846	4	+	organism	short_function
CqbHLH107		motif_sequence	1538	4	+	organism	short_function
CqbHLH107		motif_sequence	1777	4	+	organism	short_function
CqbHLH107		motif_sequence	1781	4	-	organism	short_function
CqbHLH107		motif_sequence	1840	4	+	organism	short_function
CqbHLH107		motif_sequence	1907	4	-	organism	short_function
CqbHLH107	CAAT-box	CAAAT	12	5	+	Pisum sativum	common cis-acting element in promoter and enhancer regions
CqbHLH107	CAAT-box	CAAT	29	4	+	Nicotiana glutinosa
CqbHLH107	CAAT-box	CAAT	44	4	+	Nicotiana glutinosa
CqbHLH107	CAAT-box	CAAT	224	4	+	Nicotiana glutinosa
CqbHLH107	CAAT-box	CAAT	330	4	+	Nicotiana glutinosa
CqbHLH107	CAAT-box	CAAT	339	4	+	Nicotiana glutinosa
CqbHLH107	CAAT-box	CAAT	387	4	+	Nicotiana glutinosa
CqbHLH107	CAAT-box	CAAAT	459	5	+	Pisum sativum	common cis-acting element in promoter and enhancer regions
CqbHLH107	CAAT-box	CAAT	476	4	+	Nicotiana glutinosa
CqbHLH107	CAAT-box	CAAT	585	4	+	Nicotiana glutinosa
CqbHLH107	CAAT-box	CAAT	600	4	+	Nicotiana glutinosa
CqbHLH107	CAAT-box	CAAT	663	4	+	Nicotiana glutinosa
CqbHLH107	CAAT-box	CAAT	1039	4	-	Nicotiana glutinosa
CqbHLH107	CAAT-box	CAAT	1066	4	+	Nicotiana glutinosa
CqbHLH107	CAAT-box	CAAT	1102	4	-	Nicotiana glutinosa
CqbHLH107	CAAT-box	CCAAT	1221	5	-	Arabidopsis thaliana	common cis-acting element in promoter and enhancer regions
CqbHLH107	CAAT-box	CAAAT	1271	5	+	Pisum sativum	common cis-acting element in promoter and enhancer regions
CqbHLH107	CAAT-box	CAAAT	1285	5	+	Pisum sativum	common cis-acting element in promoter and enhancer regions
CqbHLH107	CAAT-box	CAAT	1477	4	-	Nicotiana glutinosa
CqbHLH107	CAAT-box	CAAAT	1535	5	+	Pisum sativum	common cis-acting element in promoter and enhancer regions
CqbHLH107	CAAT-box	CAAT	1684	4	+	Nicotiana glutinosa
CqbHLH107	CAAT-box	CAAT	1816	4	+	Nicotiana glutinosa
CqbHLH107	CAAT-box	AGCTCAATTTCA	1846	11	-	Daucus carota	common cis-acting element in promoter and enhancer regions
CqbHLH107	CAAT-box	CAAAT	1894	5	-	Pisum sativum	common cis-acting element in promoter and enhancer regions
CqbHLH107	CAAT-box	CAAAT	1903	5	-	Pisum sativum	common cis-acting element in promoter and enhancer regions
CqbHLH107	CAAT-box	CCAAT	1946	5	+	Arabidopsis thaliana	common cis-acting element in promoter and enhancer regions
CqbHLH107	CAAT-box	CAAT	1947	4	+	Nicotiana glutinosa
CqbHLH107	CAAT-box	CAAT	1949	4	-	Nicotiana glutinosa
CqbHLH107	TCT-motif	TCTTAC	1123	6	-	Arabidopsis thaliana	part of a light responsive element
CqbHLH107	TCT-motif	TCTTAC	1139	6	-	Arabidopsis thaliana	part of a light responsive element
CqbHLH107	A-box	AATAACAAACTCC	434	12	+	Oryza sativa	sequence conserved in alpha-amylase promoters
CqbHLH107	MYB	TAACCA	32	6	+	Arabidopsis thaliana
CqbHLH107	MYB	TAACCA	227	6	+	Arabidopsis thaliana
CqbHLH107	MYB	TAACCA	405	6	+	Arabidopsis thaliana
CqbHLH107	MYB	CAACCA	1179	6	-	Arabidopsis thaliana
CqbHLH107	MYC	CATTTG	1535	6	-	Arabidopsis thaliana
CqbHLH107	MYC	CAATTG	1947	6	-	Arabidopsis thaliana
CqbHLH107	Unnamed__1	GCCACGTGGC	1317	9	-	Petunia sp.
CqbHLH107	Unnamed__1	CGTGG	1318	5	-	Zea mays
CqbHLH107	Unnamed__1	CGTGG	1343	5	-	Zea mays
CqbHLH107	Unnamed__1	CGTGG	1400	5	-	Zea mays
CqbHLH107	Unnamed__1	CGTGG	1407	5	-	Zea mays
CqbHLH107	Unnamed__1	CGTGG	1528	5	+	Zea mays
CqbHLH107	Unnamed__1	CGTGG	1757	5	+	Zea mays
CqbHLH107	Myb	CAACTG	1916	6	-	Arabidopsis thaliana
CqbHLH107	STRE	AGGGG	1212	5	+	Arabidopsis thaliana
CqbHLH107	STRE	AGGGG	1736	5	-	Arabidopsis thaliana
CqbHLH107	STRE	AGGGG	1823	5	-	Arabidopsis thaliana
CqbHLH107	Unnamed__4	CTCC	730	4	-	Petroselinum hortense
CqbHLH107	Unnamed__4	CTCC	757	4	+	Petroselinum hortense
CqbHLH107	Unnamed__4	CTCC	822	4	-	Petroselinum hortense
CqbHLH107	Unnamed__4	CTCC	917	4	+	Petroselinum hortense
CqbHLH107	Unnamed__4	CTCC	941	4	+	Petroselinum hortense
CqbHLH107	Unnamed__4	CTCC	979	4	+	Petroselinum hortense
CqbHLH107	Unnamed__4	CTCC	1243	4	-	Petroselinum hortense
CqbHLH107	Unnamed__4	CTCC	1264	4	-	Petroselinum hortense
CqbHLH107	Box 4	ATTAAT	85	6	+	Petroselinum crispum	part of a conserved DNA module involved in light responsiveness
CqbHLH107	Box 4	ATTAAT	134	6	+	Petroselinum crispum	part of a conserved DNA module involved in light responsiveness
CqbHLH107	AAGAA-motif	GAAAGAA	1596	7	+	Avena sativa
CqbHLH107	ABRE	GCAACGTGTC	1317	9	+	Hordeum vulgare	cis-acting element involved in the abscisic acid responsiveness
CqbHLH107	ABRE	CACGTG	1319	6	-	Arabidopsis thaliana	cis-acting element involved in the abscisic acid responsiveness
CqbHLH107	ABRE	ACGTG	1320	5	+	Arabidopsis thaliana	cis-acting element involved in the abscisic acid responsiveness
CqbHLH107	G-box	ACACGTG(G/t)CACC	1314	10.5	-	Lycopersicon esculentum	cis-acting regulatory element involved in light responsiveness
CqbHLH107	G-box	tgACACGTGGCA	1316	11	-	Lycopersicon esculentum	cis-acting regulatory element involved in light responsiveness
CqbHLH107	G-box	ACACGTGGC	1317	9	-	Brassica napus	cis-acting regulatory element involved in light responsiveness
CqbHLH107	G-box	CACGTG	1319	6	-	Arabidopsis thaliana	cis-acting regulatory element involved in light responsiveness
CqbHLH107	G-box	CACGAC	1324	6	-	Zea mays	cis-acting regulatory element involved in light responsiveness
CqbHLH107	TC-rich repeats	ATTCTCTAAC	1115	9	-	Nicotiana tabacum	cis-acting element involved in defense and stress responsiveness
CqbHLH107	GT1-motif	GGTTAAT	1614	7	-	Avena sativa	light responsive element
CqbHLH107	GT1-motif	GGTTAA	1615	6	-	Arabidopsis thaliana	light responsive element
CqbHLH107	LTR	CCGAAA	644	6	+	Hordeum vulgare	cis-acting element involved in low-temperature responsiveness
CqbHLH107	LTR	CCGAAA	892	6	+	Hordeum vulgare	cis-acting element involved in low-temperature responsiveness
CqbHLH107	MRE	AACCTAA	495	7	+	Petroselinum crispum	MYB binding site involved in light responsiveness
CqbHLH107	W box	TTGACC	1960	6	-	Arabidopsis thaliana
CqbHLH107	MYB-like sequence	TAACCA	32	6	+	Arabidopsis thaliana
CqbHLH107	MYB-like sequence	TAACCA	227	6	+	Arabidopsis thaliana
CqbHLH107	MYB-like sequence	TAACCA	405	6	+	Arabidopsis thaliana
CqbHLH107	chs-CMA1a	TTACTTAA	1649	8	+	Daucus carota	part of a light responsive element
CqbHLH107	box S	AGCCACC	1352	7	+	Arabidopsis thaliana
CqbHLH107	MBSI	TTTTTACGGTTA	227	11	-	Petunia hybrida	MYB binding site involved in flavonoid biosynthetic genes regulation
CqbHLH107	TATA-box	TATA	72	4	+	Arabidopsis thaliana	core promoter element around -30 of transcription start
CqbHLH107	TATA-box	TATA	109	4	+	Arabidopsis thaliana	core promoter element around -30 of transcription start
CqbHLH107	TATA-box	ATTATA	173	6	+	Brassica napus	core promoter element around -30 of transcription start
CqbHLH107	TATA-box	TATAA	174	5	-	Arabidopsis thaliana	core promoter element around -30 of transcription start
CqbHLH107	TATA-box	TATA	175	4	+	Arabidopsis thaliana	core promoter element around -30 of transcription start
CqbHLH107	TATA-box	TACAAAA	549	7	+	Oryza sativa	core promoter element around -30 of transcription start
CqbHLH107	TATA-box	ATATAA	555	6	+	Brassica oleracea	core promoter element around -30 of transcription start
CqbHLH107	TATA-box	TATA	556	4	+	Arabidopsis thaliana	core promoter element around -30 of transcription start
CqbHLH107	TATA-box	taTATAAAtc	1200	9	-	Arabidopsis thaliana	core promoter element around -30 of transcription start
CqbHLH107	TATA-box	TATAAAT	1201	7	-	Brassica juncea	core promoter element around -30 of transcription start
CqbHLH107	TATA-box	TATAAA	1202	6	-	Helianthus annuus	core promoter element around -30 of transcription start
CqbHLH107	TATA-box	TATATAA	1203	7	-	Arabidopsis thaliana	core promoter element around -30 of transcription start
CqbHLH107	TATA-box	TATATA	1204	6	-	Arabidopsis thaliana	core promoter element around -30 of transcription start
CqbHLH107	TATA-box	ATATAT	1205	6	-	Brassica napus	core promoter element around -30 of transcription start
CqbHLH107	TATA-box	TATA	1206	4	-	Arabidopsis thaliana	core promoter element around -30 of transcription start
CqbHLH107	TATA-box	TATAAAT	1934	7	-	Brassica juncea	core promoter element around -30 of transcription start
CqbHLH107	TATA-box	TATAAA	1935	6	-	Helianthus annuus	core promoter element around -30 of transcription start
CqbHLH107	TATA-box	TATAA	1936	5	-	Arabidopsis thaliana	core promoter element around -30 of transcription start
CqbHLH107	TATA-box	TATA	1937	4	-	Arabidopsis thaliana	core promoter element around -30 of transcription start
CqbHLH107	Sp1	GGGCGG	704	6	-	Oryza sativa	light responsive element
CqbHLH107	Sp1	GGGCGG	781	6	+	Oryza sativa	light responsive element
CqbHLH107	Sp1	GGGCGG	873	6	+	Oryza sativa	light responsive element
CqbHLH107	Sp1	GGGCGG	1435	6	-	Oryza sativa	light responsive element
CqbHLH108	G-Box	CACGTT	1555	6	+	Pisum sativum	cis-acting regulatory element involved in light responsiveness
CqbHLH108	Myc	TCTCTTA	598	7	+	Arabidopsis thaliana
CqbHLH108	Myc	TCTCTTA	1111	7	+	Arabidopsis thaliana
CqbHLH108	Myc	TCTCTTA	1762	7	+	Arabidopsis thaliana
CqbHLH108	MBS	CAACTG	663	6	-	Arabidopsis thaliana	MYB binding site involved in drought-inducibility
CqbHLH108	CARE	CAACTCCC	98	8	+	Oryza sativa
CqbHLH108	AT~TATA-box	TATATA	74	6	+	Arabidopsis thaliana
CqbHLH108	AT~TATA-box	TATATA	1563	6	-	Arabidopsis thaliana
CqbHLH108	MYB	TAACCA	138	6	-	Arabidopsis thaliana
CqbHLH108	MYB	TAACCA	862	6	-	Arabidopsis thaliana
CqbHLH108	MYB	CAACCA	1080	6	+	Arabidopsis thaliana
CqbHLH108	MYB	CAACAG	1382	6	+	Arabidopsis thaliana
CqbHLH108	MYB	TAACCA	1671	6	+	Arabidopsis thaliana
CqbHLH108	MYB	TAACCA	1877	6	+	Arabidopsis thaliana
CqbHLH108	Myb-binding site	CAACAG	1382	6	+	Nicotiana tabacum
CqbHLH108	MYC	CATTTG	168	6	+	Arabidopsis thaliana
CqbHLH108	MYC	CATTTG	445	6	+	Arabidopsis thaliana
CqbHLH108	MYC	CAATTG	917	6	+	Arabidopsis thaliana
CqbHLH108	MYC	CATTTG	965	6	-	Arabidopsis thaliana
CqbHLH108	Unnamed__1	CGTGG	104	5	-	Zea mays
CqbHLH108	TCA	TCATCTTCAT	1839	9	+	Pisum sativum
CqbHLH108	Myb	CAACTG	663	6	-	Arabidopsis thaliana
CqbHLH108	CCAAT-box	CAACGG	1401	6	+	Hordeum vulgare	MYBHv1 binding site
CqbHLH108		motif_sequence	109	4	-	organism	short_function
CqbHLH108		motif_sequence	296	4	+	organism	short_function
CqbHLH108		motif_sequence	684	4	+	organism	short_function
CqbHLH108		motif_sequence	737	4	+	organism	short_function
CqbHLH108		motif_sequence	1841	4	+	organism	short_function
CqbHLH108		motif_sequence	1893	4	-	organism	short_function
CqbHLH108	CAAT-box	CAAT	54	4	-	Nicotiana glutinosa
CqbHLH108	CAAT-box	CAAAT	151	5	-	Pisum sativum	common cis-acting element in promoter and enhancer regions
CqbHLH108	CAAT-box	CAAAT	169	5	-	Pisum sativum	common cis-acting element in promoter and enhancer regions
CqbHLH108	CAAT-box	CAAT	181	4	-	Nicotiana glutinosa
CqbHLH108	CAAT-box	CCAAT	254	5	-	Arabidopsis thaliana	common cis-acting element in promoter and enhancer regions
CqbHLH108	CAAT-box	CAAT	272	4	-	Nicotiana glutinosa
CqbHLH108	CAAT-box	CAAT	304	4	+	Nicotiana glutinosa
CqbHLH108	CAAT-box	CAAT	353	4	-	Nicotiana glutinosa
CqbHLH108	CAAT-box	CAAT	364	4	-	Nicotiana glutinosa
CqbHLH108	CAAT-box	CAAT	415	4	-	Nicotiana glutinosa
CqbHLH108	CAAT-box	CAAAT	446	5	-	Pisum sativum	common cis-acting element in promoter and enhancer regions
CqbHLH108	CAAT-box	CCAAT	460	5	-	Arabidopsis thaliana	common cis-acting element in promoter and enhancer regions
CqbHLH108	CAAT-box	CAAAT	502	5	+	Pisum sativum	common cis-acting element in promoter and enhancer regions
CqbHLH108	CAAT-box	CCAAT	521	5	-	Arabidopsis thaliana	common cis-acting element in promoter and enhancer regions
CqbHLH108	CAAT-box	CAAT	527	4	+	Nicotiana glutinosa
CqbHLH108	CAAT-box	CAAT	629	4	+	Nicotiana glutinosa
CqbHLH108	CAAT-box	CAAT	703	4	+	Nicotiana glutinosa
CqbHLH108	CAAT-box	CAAT	709	4	+	Nicotiana glutinosa
CqbHLH108	CAAT-box	CAAT	716	4	+	Nicotiana glutinosa
CqbHLH108	CAAT-box	CAAT	733	4	+	Nicotiana glutinosa
CqbHLH108	CAAT-box	CAAT	760	4	+	Nicotiana glutinosa
CqbHLH108	CAAT-box	CAAT	789	4	-	Nicotiana glutinosa
CqbHLH108	CAAT-box	CAAT	849	4	+	Nicotiana glutinosa
CqbHLH108	CAAT-box	CAAAT	880	5	+	Pisum sativum	common cis-acting element in promoter and enhancer regions
CqbHLH108	CAAT-box	CCAAT	916	5	+	Arabidopsis thaliana	common cis-acting element in promoter and enhancer regions
CqbHLH108	CAAT-box	CAAT	917	4	+	Nicotiana glutinosa
CqbHLH108	CAAT-box	CAAT	919	4	-	Nicotiana glutinosa
CqbHLH108	CAAT-box	CAAAT	941	5	-	Pisum sativum	common cis-acting element in promoter and enhancer regions
CqbHLH108	CAAT-box	CAAAT	965	5	+	Pisum sativum	common cis-acting element in promoter and enhancer regions
CqbHLH108	CAAT-box	CAAT	977	4	-	Nicotiana glutinosa
CqbHLH108	CAAT-box	CAAT	1128	4	+	Nicotiana glutinosa
CqbHLH108	CAAT-box	CAAAT	1141	5	-	Pisum sativum	common cis-acting element in promoter and enhancer regions
CqbHLH108	CAAT-box	CAAT	1150	4	-	Nicotiana glutinosa
CqbHLH108	CAAT-box	CAAT	1245	4	-	Nicotiana glutinosa
CqbHLH108	CAAT-box	CAAAT	1304	5	+	Pisum sativum	common cis-acting element in promoter and enhancer regions
CqbHLH108	CAAT-box	CAAT	1337	4	+	Nicotiana glutinosa
CqbHLH108	CAAT-box	CAAAT	1371	5	+	Pisum sativum	common cis-acting element in promoter and enhancer regions
CqbHLH108	CAAT-box	CAAT	1472	4	+	Nicotiana glutinosa
CqbHLH108	CAAT-box	CAAT	1575	4	+	Nicotiana glutinosa
CqbHLH108	CAAT-box	CAAT	1852	4	+	Nicotiana glutinosa
CqbHLH108	CAAT-box	CAAAT	1960	5	-	Pisum sativum	common cis-acting element in promoter and enhancer regions
CqbHLH108	CAAT-box	CAAAT	1981	5	-	Pisum sativum	common cis-acting element in promoter and enhancer regions
CqbHLH108	TCT-motif	TCTTAC	600	6	+	Arabidopsis thaliana	part of a light responsive element
CqbHLH108	TCT-motif	TCTTAC	1113	6	+	Arabidopsis thaliana	part of a light responsive element
CqbHLH108	TCT-motif	TCTTAC	1764	6	+	Arabidopsis thaliana	part of a light responsive element
CqbHLH108	TC-rich repeats	ATTCTCTAAC	1174	9	+	Nicotiana tabacum	cis-acting element involved in defense and stress responsiveness
CqbHLH108	TC-rich repeats	ATTCTCTAAC	1525	9	-	Nicotiana tabacum	cis-acting element involved in defense and stress responsiveness
CqbHLH108	Unnamed__6	taTAAATATct	1564	10	-	Zea mays
CqbHLH108	circadian	CAAAGATATC	1101	9	-	Lycopersicon esculentum	cis-acting regulatory element involved in circadian control
CqbHLH108	Unnamed__4	CTCC	31	4	+	Petroselinum hortense
CqbHLH108	Unnamed__4	CTCC	101	4	+	Petroselinum hortense
CqbHLH108	Unnamed__4	CTCC	109	4	-	Petroselinum hortense
CqbHLH108	Unnamed__4	CTCC	164	4	+	Petroselinum hortense
CqbHLH108	Unnamed__4	CTCC	288	4	-	Petroselinum hortense
CqbHLH108	Unnamed__4	CTCC	475	4	+	Petroselinum hortense
CqbHLH108	Unnamed__4	CTCC	745	4	+	Petroselinum hortense
CqbHLH108	Unnamed__4	CTCC	1481	4	+	Petroselinum hortense
CqbHLH108	Unnamed__4	CTCC	1544	4	+	Petroselinum hortense
CqbHLH108	Unnamed__4	CTCC	1593	4	+	Petroselinum hortense
CqbHLH108	Unnamed__4	CTCC	1873	4	+	Petroselinum hortense
CqbHLH108	Unnamed__4	CTCC	1992	4	-	Petroselinum hortense
CqbHLH108	Unnamed__4	CTCC	1996	4	+	Petroselinum hortense
CqbHLH108	Box 4	ATTAAT	411	6	+	Petroselinum crispum	part of a conserved DNA module involved in light responsiveness
CqbHLH108	AAGAA-motif	gGTAAAGAAA	1608	9	-	Avena sativa
CqbHLH108	AAGAA-motif	GAAAGAA	1753	7	-	Avena sativa
CqbHLH108	AAGAA-motif	GAAAGAA	1810	7	-	Avena sativa
CqbHLH108	MYB recognition site	CCGTTG	1401	6	-	Arabidopsis thaliana
CqbHLH108	ABRE	ACGTG	1555	5	-	Arabidopsis thaliana	cis-acting element involved in the abscisic acid responsiveness
CqbHLH108	LAMP-element	CTTTATCA	1395	8	+	Pisum sativum	part of a light responsive element
CqbHLH108	O2-site	GATGACATGG	1455	9	+	Zea mays	cis-acting regulatory element involved in zein metabolism regulation
CqbHLH108	ATCT-motif	AATCTAATCC	1405	9	-	Pisum sativum	part of a conserved DNA module involved in light responsiveness
CqbHLH108	TATA-box	TATTTAAA	13	8	-	Arabidopsis thaliana	core promoter element around -30 of transcription start
CqbHLH108	TATA-box	ATTATA	72	6	+	Brassica napus	core promoter element around -30 of transcription start
CqbHLH108	TATA-box	TATATAA	73	7	-	Arabidopsis thaliana	core promoter element around -30 of transcription start
CqbHLH108	TATA-box	TATATA	74	6	+	Arabidopsis thaliana	core promoter element around -30 of transcription start
CqbHLH108	TATA-box	ATATAT	75	6	+	Brassica napus	core promoter element around -30 of transcription start
CqbHLH108	TATA-box	TATA	76	4	+	Arabidopsis thaliana	core promoter element around -30 of transcription start
CqbHLH108	TATA-box	TATA	537	4	+	Arabidopsis thaliana	core promoter element around -30 of transcription start
CqbHLH108	TATA-box	TATA	648	4	+	Arabidopsis thaliana	core promoter element around -30 of transcription start
CqbHLH108	TATA-box	TATA	654	4	+	Arabidopsis thaliana	core promoter element around -30 of transcription start
CqbHLH108	TATA-box	TATAA	671	5	-	Arabidopsis thaliana	core promoter element around -30 of transcription start
CqbHLH108	TATA-box	TATA	672	4	+	Arabidopsis thaliana	core promoter element around -30 of transcription start
CqbHLH108	TATA-box	TATA	678	4	+	Arabidopsis thaliana	core promoter element around -30 of transcription start
CqbHLH108	TATA-box	ccTATAAAaa	1049	9	+	Arabidopsis thaliana	core promoter element around -30 of transcription start
CqbHLH108	TATA-box	TATAA	1136	5	-	Arabidopsis thaliana	core promoter element around -30 of transcription start
CqbHLH108	TATA-box	TATA	1137	4	-	Arabidopsis thaliana	core promoter element around -30 of transcription start
CqbHLH108	TATA-box	TACAAAA	1271	7	+	Oryza sativa	core promoter element around -30 of transcription start
CqbHLH108	TATA-box	TATA	1285	4	-	Arabidopsis thaliana	core promoter element around -30 of transcription start
CqbHLH108	TATA-box	TACAAAA	1448	7	+	Oryza sativa	core promoter element around -30 of transcription start
CqbHLH108	TATA-box	ATTATA	1561	6	+	Brassica napus	core promoter element around -30 of transcription start
CqbHLH108	TATA-box	TATATAA	1562	7	-	Arabidopsis thaliana	core promoter element around -30 of transcription start
CqbHLH108	TATA-box	TATATA	1563	6	-	Arabidopsis thaliana	core promoter element around -30 of transcription start
CqbHLH108	TATA-box	ATATAT	1564	6	-	Brassica napus	core promoter element around -30 of transcription start
CqbHLH108	TATA-box	TATA	1565	4	-	Arabidopsis thaliana	core promoter element around -30 of transcription start
CqbHLH108	TATA-box	TATAAATA	1567	8	-	Daucus carota	core promoter element around -30 of transcription start
CqbHLH108	TATA-box	TATAAAT	1568	7	-	Brassica juncea	core promoter element around -30 of transcription start
CqbHLH108	TATA-box	TATAAA	1569	6	-	Helianthus annuus	core promoter element around -30 of transcription start
CqbHLH108	TATA-box	TATAA	1570	5	-	Arabidopsis thaliana	core promoter element around -30 of transcription start
CqbHLH108	TATA-box	TATA	1571	4	-	Arabidopsis thaliana	core promoter element around -30 of transcription start
CqbHLH108	TATA-box	TATTTAAA	1677	8	+	Arabidopsis thaliana	core promoter element around -30 of transcription start
CqbHLH108	Sp1	GGGCGG	1619	6	-	Oryza sativa	light responsive element
CqbHLH108	MRE	AACCTAA	157	7	+	Petroselinum crispum	MYB binding site involved in light responsiveness
CqbHLH108	LTR	CCGAAA	385	6	-	Hordeum vulgare	cis-acting element involved in low-temperature responsiveness
CqbHLH108	W box	TTGACC	524	6	-	Arabidopsis thaliana
CqbHLH108	Unnamed__2	CCCCGG	1988	6	+	Zea mays
CqbHLH108	MYB-like sequence	TAACCA	138	6	-	Arabidopsis thaliana
CqbHLH108	MYB-like sequence	TAACCA	862	6	-	Arabidopsis thaliana
CqbHLH108	MYB-like sequence	TAACCA	1671	6	+	Arabidopsis thaliana
CqbHLH108	MYB-like sequence	TAACCA	1877	6	+	Arabidopsis thaliana
CqbHLH109	CAT-box	GCCACT	491	6	+	Arabidopsis thaliana	cis-acting regulatory element related to meristem expression
CqbHLH109	CAT-box	GCCACT	1331	6	-	Arabidopsis thaliana	cis-acting regulatory element related to meristem expression
CqbHLH109	TCA-element	CCATCTTTTT	1706	9	+	Nicotiana tabacum	cis-acting element involved in salicylic acid responsiveness
CqbHLH109	CGTCA-motif	CGTCA	1817	5	-	Hordeum vulgare	cis-acting regulatory element involved in the MeJA-responsiveness
CqbHLH109	TGACG-motif	TGACG	1817	5	+	Hordeum vulgare	cis-acting regulatory element involved in the MeJA-responsiveness
CqbHLH109	AT~TATA-box	TATATAAA	77	8	-	Arabidopsis thaliana
CqbHLH109	AT~TATA-box	TATATA	79	6	+	Arabidopsis thaliana
CqbHLH109	AT~TATA-box	TATATA	81	6	+	Arabidopsis thaliana
CqbHLH109	AT~TATA-box	TATATAAA	181	8	-	Arabidopsis thaliana
CqbHLH109	AT~TATA-box	TATATA	183	6	+	Arabidopsis thaliana
CqbHLH109	AT~TATA-box	TATATA	243	6	+	Arabidopsis thaliana
CqbHLH109	STRE	AGGGG	838	5	-	Arabidopsis thaliana
CqbHLH109	STRE	AGGGG	1026	5	+	Arabidopsis thaliana
CqbHLH109	STRE	AGGGG	1412	5	-	Arabidopsis thaliana
CqbHLH109	STRE	AGGGG	1853	5	+	Arabidopsis thaliana
CqbHLH109	STRE	AGGGG	1946	5	+	Arabidopsis thaliana
CqbHLH109	as-1	TGACG	1817	5	+	Arabidopsis thaliana
CqbHLH109	ABRE4	CACGTA	41	6	-	Zea mays
CqbHLH109	Myb-binding site	CAACAG	1601	6	-	Nicotiana tabacum
CqbHLH109	MYB	CAACCA	19	6	-	Arabidopsis thaliana
CqbHLH109	MYB	TAACCA	1305	6	+	Arabidopsis thaliana
CqbHLH109	MYB	CAACAG	1601	6	-	Arabidopsis thaliana
CqbHLH109	MYC	CATGTG	212	6	-	Arabidopsis thaliana
CqbHLH109	MYC	CATTTG	486	6	-	Arabidopsis thaliana
CqbHLH109	MYC	CATTTG	516	6	-	Arabidopsis thaliana
CqbHLH109	MYC	CATTTG	545	6	-	Arabidopsis thaliana
CqbHLH109	MYC	CATTTG	575	6	-	Arabidopsis thaliana
CqbHLH109	MYC	CATGTG	632	6	+	Arabidopsis thaliana
CqbHLH109	MYC	CAATTG	1060	6	-	Arabidopsis thaliana
CqbHLH109	MYC	CATTTG	1216	6	+	Arabidopsis thaliana
CqbHLH109	MYC	CATTTG	1245	6	+	Arabidopsis thaliana
CqbHLH109	MYC	CATTTG	1275	6	+	Arabidopsis thaliana
CqbHLH109	MYC	CATTTG	1876	6	+	Arabidopsis thaliana
CqbHLH109	Unnamed__1	CGTGG	43	5	+	Zea mays
CqbHLH109	CAAT-box	CAAAT	2	5	+	Pisum sativum	common cis-acting element in promoter and enhancer regions
CqbHLH109	CAAT-box	CCAAT	17	5	-	Arabidopsis thaliana	common cis-acting element in promoter and enhancer regions
CqbHLH109	CAAT-box	CAAAT	278	5	-	Pisum sativum	common cis-acting element in promoter and enhancer regions
CqbHLH109	CAAT-box	CAAT	333	4	+	Nicotiana glutinosa
CqbHLH109	CAAT-box	CAAT	380	4	-	Nicotiana glutinosa
CqbHLH109	CAAT-box	CAAT	391	4	+	Nicotiana glutinosa
CqbHLH109	CAAT-box	CAAAT	419	5	+	Pisum sativum	common cis-acting element in promoter and enhancer regions
CqbHLH109	CAAT-box	CAAAT	486	5	+	Pisum sativum	common cis-acting element in promoter and enhancer regions
CqbHLH109	CAAT-box	CAAAT	499	5	+	Pisum sativum	common cis-acting element in promoter and enhancer regions
CqbHLH109	CAAT-box	CAAAT	516	5	+	Pisum sativum	common cis-acting element in promoter and enhancer regions
CqbHLH109	CAAT-box	CAAAT	545	5	+	Pisum sativum	common cis-acting element in promoter and enhancer regions
CqbHLH109	CAAT-box	CAAAT	575	5	+	Pisum sativum	common cis-acting element in promoter and enhancer regions
CqbHLH109	CAAT-box	CCAAT	648	5	-	Arabidopsis thaliana	common cis-acting element in promoter and enhancer regions
CqbHLH109	CAAT-box	CAAT	962	4	+	Nicotiana glutinosa
CqbHLH109	CAAT-box	CAAT	1060	4	+	Nicotiana glutinosa
CqbHLH109	CAAT-box	CAAT	1062	4	-	Nicotiana glutinosa
CqbHLH109	CAAT-box	CAAT	1070	4	-	Nicotiana glutinosa
CqbHLH109	CAAT-box	CAAT	1148	4	+	Nicotiana glutinosa
CqbHLH109	CAAT-box	CAAT	1210	4	+	Nicotiana glutinosa
CqbHLH109	CAAT-box	CAAAT	1217	5	-	Pisum sativum	common cis-acting element in promoter and enhancer regions
CqbHLH109	CAAT-box	CAAAT	1246	5	-	Pisum sativum	common cis-acting element in promoter and enhancer regions
CqbHLH109	CAAT-box	CAAAT	1263	5	-	Pisum sativum	common cis-acting element in promoter and enhancer regions
CqbHLH109	CAAT-box	CAAAT	1276	5	-	Pisum sativum	common cis-acting element in promoter and enhancer regions
CqbHLH109	CAAT-box	CCAAT	1342	5	-	Arabidopsis thaliana	common cis-acting element in promoter and enhancer regions
CqbHLH109	CAAT-box	CAAT	1447	4	+	Nicotiana glutinosa
CqbHLH109	CAAT-box	CAAT	1506	4	+	Nicotiana glutinosa
CqbHLH109	CAAT-box	CAAAT	1523	5	-	Pisum sativum	common cis-acting element in promoter and enhancer regions
CqbHLH109	CAAT-box	CAAT	1532	4	-	Nicotiana glutinosa
CqbHLH109	CAAT-box	CAAAT	1586	5	-	Pisum sativum	common cis-acting element in promoter and enhancer regions
CqbHLH109	CAAT-box	CAAT	1729	4	-	Nicotiana glutinosa
CqbHLH109	CAAT-box	CAAT	1740	4	-	Nicotiana glutinosa
CqbHLH109	CAAT-box	CAAAT	1758	5	-	Pisum sativum	common cis-acting element in promoter and enhancer regions
CqbHLH109	CAAT-box	CAAAT	1823	5	-	Pisum sativum	common cis-acting element in promoter and enhancer regions
CqbHLH109	CAAT-box	CAAAT	1877	5	-	Pisum sativum	common cis-acting element in promoter and enhancer regions
CqbHLH109	CAAT-box	CAAAT	1917	5	-	Pisum sativum	common cis-acting element in promoter and enhancer regions
CqbHLH109	CAAT-box	CCAAT	1923	5	-	Arabidopsis thaliana	common cis-acting element in promoter and enhancer regions
CqbHLH109	CAAT-box	CAAT	1989	4	-	Nicotiana glutinosa
CqbHLH109		motif_sequence	59	4	+	organism	short_function
CqbHLH109		motif_sequence	348	4	-	organism	short_function
CqbHLH109		motif_sequence	358	4	+	organism	short_function
CqbHLH109		motif_sequence	830	4	+	organism	short_function
CqbHLH109		motif_sequence	946	4	-	organism	short_function
CqbHLH109		motif_sequence	1392	4	-	organism	short_function
CqbHLH109		motif_sequence	1425	4	+	organism	short_function
CqbHLH109		motif_sequence	1642	4	+	organism	short_function
CqbHLH109		motif_sequence	1913	4	-	organism	short_function
CqbHLH109	ARE	AAACCA	459	6	+	Zea mays	cis-acting regulatory element essential for the anaerobic induction
CqbHLH109	ARE	AAACCA	700	6	+	Zea mays	cis-acting regulatory element essential for the anaerobic induction
CqbHLH109	ARE	AAACCA	766	6	+	Zea mays	cis-acting regulatory element essential for the anaerobic induction
CqbHLH109	ARE	AAACCA	1320	6	+	Zea mays	cis-acting regulatory element essential for the anaerobic induction
CqbHLH109	ARE	AAACCA	1660	6	-	Zea mays	cis-acting regulatory element essential for the anaerobic induction
CqbHLH109	ERE	ATTTTAAA	338	8	+	Nicotiana glutinos
CqbHLH109	ERE	ATTTTAAA	340	8	-	Nicotiana glutinos
CqbHLH109	ERE	ATTTTAAA	656	8	+	Nicotiana glutinos
CqbHLH109	ERE	ATTTTAAA	680	8	+	Nicotiana glutinos
CqbHLH109	ERE	ATTTTAAA	711	8	+	Nicotiana glutinos
CqbHLH109	TGA-element	AACGAC	956	6	-	Brassica oleracea	auxin-responsive element
CqbHLH109	GT1-motif	GGTTAA	1304	6	-	Arabidopsis thaliana	light responsive element
CqbHLH109	G-box	CCACGTAA	40	8	-	Brassica napus	cis-acting regulatory element involved in light responsiveness
CqbHLH109	G-box	TACGTG	41	6	+	Arabidopsis thaliana	cis-acting regulatory element involved in light responsiveness
CqbHLH109	G-box	tgACACGTGGCA	629	11	-	Lycopersicon esculentum	cis-acting regulatory element involved in light responsiveness
CqbHLH109	Box 4	ATTAAT	188	6	+	Petroselinum crispum	part of a conserved DNA module involved in light responsiveness
CqbHLH109	Box 4	ATTAAT	583	6	+	Petroselinum crispum	part of a conserved DNA module involved in light responsiveness
CqbHLH109	Box 4	ATTAAT	1177	6	-	Petroselinum crispum	part of a conserved DNA module involved in light responsiveness
CqbHLH109	Box 4	ATTAAT	1508	6	-	Petroselinum crispum	part of a conserved DNA module involved in light responsiveness
CqbHLH109	AAGAA-motif	GAAAGAA	1466	7	-	Avena sativa
CqbHLH109	ABRE	ACGTG	42	5	+	Arabidopsis thaliana	cis-acting element involved in the abscisic acid responsiveness
CqbHLH109	ABRE	GACACGTGGC	630	9	-	Triticum aestivum	cis-acting element involved in the abscisic acid responsiveness
CqbHLH109	TATC-box	TATCCCA	425	7	+	Oryza sativa	cis-acting element involved in gibberellin-responsiveness
CqbHLH109	Unnamed__4	CTCC	61	4	+	Petroselinum hortense
CqbHLH109	Unnamed__4	CTCC	374	4	+	Petroselinum hortense
CqbHLH109	Unnamed__4	CTCC	832	4	+	Petroselinum hortense
CqbHLH109	Unnamed__4	CTCC	967	4	+	Petroselinum hortense
CqbHLH109	Unnamed__4	CTCC	1029	4	-	Petroselinum hortense
CqbHLH109	Unnamed__4	CTCC	1392	4	-	Petroselinum hortense
CqbHLH109	Unnamed__4	CTCC	1427	4	+	Petroselinum hortense
CqbHLH109	Unnamed__4	CTCC	1501	4	+	Petroselinum hortense
CqbHLH109	Unnamed__4	CTCC	1596	4	+	Petroselinum hortense
CqbHLH109	Unnamed__4	CTCC	1913	4	-	Petroselinum hortense
CqbHLH109	AuxRR-core	GGTCCAT	651	7	+	Nicotiana tabacum	cis-acting regulatory element involved in auxin responsiveness
CqbHLH109	ATCT-motif	AATCTAATCC	1964	9	-	Pisum sativum	part of a conserved DNA module involved in light responsiveness
CqbHLH109	TATA-box	ccTATAAAaa	12	9	-	Arabidopsis thaliana	core promoter element around -30 of transcription start
CqbHLH109	TATA-box	ATATAT	31	6	+	Brassica napus	core promoter element around -30 of transcription start
CqbHLH109	TATA-box	TATA	32	4	+	Arabidopsis thaliana	core promoter element around -30 of transcription start
CqbHLH109	TATA-box	taTATAAAg	76	9	-	Lycopersicon esculentum	core promoter element around -30 of transcription start
CqbHLH109	TATA-box	TATAAA	77	6	-	Helianthus annuus	core promoter element around -30 of transcription start
CqbHLH109	TATA-box	TATATAA	78	7	-	Arabidopsis thaliana	core promoter element around -30 of transcription start
CqbHLH109	TATA-box	TATATA	79	6	+	Arabidopsis thaliana	core promoter element around -30 of transcription start
CqbHLH109	TATA-box	ATATAT	80	6	+	Brassica napus	core promoter element around -30 of transcription start
CqbHLH109	TATA-box	TATATA	81	6	+	Arabidopsis thaliana	core promoter element around -30 of transcription start
CqbHLH109	TATA-box	ATATAA	82	6	+	Brassica oleracea	core promoter element around -30 of transcription start
CqbHLH109	TATA-box	TATA	83	4	+	Arabidopsis thaliana	core promoter element around -30 of transcription start
CqbHLH109	TATA-box	TACAAAA	141	7	-	Oryza sativa	core promoter element around -30 of transcription start
CqbHLH109	TATA-box	TATACA	173	6	-	Helianthus annuus	core promoter element around -30 of transcription start
CqbHLH109	TATA-box	TATA	175	4	+	Arabidopsis thaliana	core promoter element around -30 of transcription start
CqbHLH109	TATA-box	TATAAAA	180	7	-	Pisum sativum	core promoter element around -30 of transcription start
CqbHLH109	TATA-box	TATAAA	181	6	-	Helianthus annuus	core promoter element around -30 of transcription start
[truncated: 34,300 more rows]
