# Supplementary material for: bHLH transcription factor family identification, phylogeny, and its response to abiotic stress in Chenopodium quinoa
Source: Front Plant Sci. 2023 Jul 5;14:1171518. doi: 10.3389/fpls.2023.1171518 (PMC10355129; doi:10.3389/fpls.2023.1171518)
Supplement: Supplementary Table 4 — The one pairs of tandem duplicates in CqbHLH genes. [file Table_4.xls]

## Sheet: Quinoa tandem repeat informatio
Chr	Gene	Start	End	Gene ID		Chr	Gene	Start	End	Gene ID
Chr13	AUR62007060-RA	5583358	5584344	CqbHLH146	══	Chr13	AUR62007059-RA	5587781	5588842	CqbHLH147
Chr08	AUR62011907-RA	2532315	2533847	CqbHLH90	══	Chr08	AUR62011908-RA	2536290	2537798	CqbHLH91
Chr01	AUR62014828-RA	31260626	31262736	CqbHLH5	══	Chr01	AUR62014829-RA	31277966	31280017	CqbHLH6
Chr07	AUR62016073-RA	77158330	77159433	CqbHLH75	══	Chr07	AUR62016072-RA	77176470	77177799	CqbHLH76
Chr16	AUR62019922-RA	72860313	72861371	CqbHLH191	══	Chr16	AUR62019923-RA	72888587	72889838	CqbHLH192
Chr15	AUR62027063-RA	920400	922688	CqbHLH165	══	Chr15	AUR62027064-RA	932794	935356	CqbHLH166
Chr02	AUR62027480-RA	42649556	42666238	CqbHLH27	══	Chr02	AUR62027481-RA	42718823	42731109	CqbHLH28
Chr11	AUR62030329-RA	4383637	4387400	CqbHLH128	══	Chr11	AUR62030330-RA	4393724	4401706	CqbHLH129
Chr11	AUR62030330-RA	4393724	4401706	CqbHLH129	══	Chr11	AUR62030331-RA	4409276	4410650	CqbHLH130
Chr11	AUR62031986-RA	29773137	29775369	CqbHLH134	══	Chr11	AUR62031985-RA	29782837	29807428	CqbHLH135
Chr11	AUR62031987-RA	29758063	29759504	CqbHLH133	══	Chr11	AUR62031986-RA	29773137	29775369	CqbHLH134
Chr09	AUR62032220-RA	13097728	13099260	CqbHLH106	══	Chr09	AUR62032221-RA	13100968	13102476	CqbHLH107
Chr07	AUR62034672-RA	28935564	28938833	CqbHLH64	══	Chr07	AUR62034673-RA	28947818	28955089	CqbHLH65
Chr01	AUR62038707-RA	61672150	61673781	CqbHLH8	══	Chr01	AUR62038708-RA	61677141	61679352	CqbHLH9
