# Supplementary material for: bHLH transcription factor family identification, phylogeny, and its response to abiotic stress in Chenopodium quinoa
Source: Front Plant Sci. 2023 Jul 5;14:1171518. doi: 10.3389/fpls.2023.1171518 (PMC10355129; doi:10.3389/fpls.2023.1171518)
Supplement: Supplementary Table 5 — The 95 pairs of segmental duplicates in CqbHLH genes. [file Table_5.xls]

## Sheet: Sheet1
Chr	Gene ID	Start	End		Chr	Gene ID	Start	End
Chr05	CqbHLH47	80960304	80963038	══	Chr12	CqbHLH139	1284942	1287137
Chr00	CqbHLH211	27685189	27687093	══	Chr12	CqbHLH139	1284942	1287137
Chr05	CqbHLH45	75708868	75712350	══	Chr12	CqbHLH140	5336725	5348877
Chr05	CqbHLH44	70775476	70781608	══	Chr12	CqbHLH141	10419006	10421055
Chr05	CqbHLH43	67954966	67963038	══	Chr12	CqbHLH142	12750252	12757715
Chr04	CqbHLH39	7511299	7518302	══	Chr06	CqbHLH56	12903814	12914751
Chr00	CqbHLH214	83604600	83605073	══	Chr09	CqbHLH100	4056201	4058715
Chr07	CqbHLH72	69105078	69108192	══	Chr09	CqbHLH102	7458256	7461950
Chr06	CqbHLH53	7530704	7533192	══	Chr14	CqbHLH158	50695436	50697838
Chr06	CqbHLH48	3401420	3407507	══	Chr14	CqbHLH159	55587380	55593208
Chr06	CqbHLH49	3512960	3516427	══	Chr14	CqbHLH160	55724056	55726776
Chr06	CqbHLH50	6247053	6249642	══	Chr14	CqbHLH161	58421747	58423566
Chr06	CqbHLH51	6257256	6258391	══	Chr14	CqbHLH162	58429015	58449887
Chr06	CqbHLH52	6294705	6295377	══	Chr14	CqbHLH163	58458662	58459798
Chr05	CqbHLH46	79951489	79954715	══	Chr07	CqbHLH73	72124882	72127807
Chr01	CqbHLH18	120169303	120170676	══	Chr13	CqbHLH147	5587781	5588842
Chr06	CqbHLH57	13141068	13150299	══	Chr14	CqbHLH152	4203634	4209016
Chr06	CqbHLH56	12903814	12914751	══	Chr14	CqbHLH151	3910916	3921726
Chr01	CqbHLH11	112000955	112007417	══	Chr14	CqbHLH151	3910916	3921726
Chr04	CqbHLH39	7511299	7518302	══	Chr14	CqbHLH151	3910916	3921726
Chr08	CqbHLH98	12759378	12767674	══	Chr14	CqbHLH151	3910916	3921726
Chr08	CqbHLH94	7863144	7868070	══	Chr16	CqbHLH178	3057643	3061591
Chr14	CqbHLH157	25693939	25707915	══	Chr16	CqbHLH178	3057643	3061591
Chr06	CqbHLH59	66087485	66091048	══	Chr16	CqbHLH178	3057643	3061591
Chr08	CqbHLH97	10429556	10432292	══	Chr16	CqbHLH180	5191581	5194392
Chr07	CqbHLH83	92459227	92461578	══	Chr17	CqbHLH197	67853667	67856879
Chr07	CqbHLH82	91968257	91974953	══	Chr17	CqbHLH198	68299633	68306807
Chr16	CqbHLH183	10198339	10200944	══	Chr18	CqbHLH209	29870193	29877684
Chr16	CqbHLH182	9898480	9901986	══	Chr18	CqbHLH208	29562680	29566543
Chr05	CqbHLH42	5055075	5058071	══	Chr18	CqbHLH208	29562680	29566543
Chr07	CqbHLH85	101073151	101076296	══	Chr18	CqbHLH207	25582977	25586751
Chr07	CqbHLH75	77158330	77159433	══	Chr13	CqbHLH150	11313385	11315474
Chr01	CqbHLH1	18329999	18334332	══	Chr02	CqbHLH30	54729172	54733181
Chr01	CqbHLH4	28728695	28733139	══	Chr02	CqbHLH22	4121596	4124980
Chr01	CqbHLH3	28148298	28154552	══	Chr02	CqbHLH22	4121596	4124980
Chr15	CqbHLH167	4509834	4511502	══	Chr17	CqbHLH204	79661324	79662891
Chr15	CqbHLH168	5286250	5289703	══	Chr17	CqbHLH203	78859944	78863214
Chr15	CqbHLH169	6848438	6852765	══	Chr17	CqbHLH202	77612637	77614595
Chr00	CqbHLH212	36468477	36471168	══	Chr07	CqbHLH75	77158330	77159433
Chr02	CqbHLH30	54729172	54733181	══	Chr17	CqbHLH199	69736075	69738594
Chr01	CqbHLH1	18329999	18334332	══	Chr17	CqbHLH199	69736075	69738594
Chr15	CqbHLH171	9288006	9290834	══	Chr17	CqbHLH200	74437946	74440934
Chr01	CqbHLH5	31260626	31262736	══	Chr02	CqbHLH24	21105107	21107729
Chr13	CqbHLH149	9264026	9265820	══	Chr16	CqbHLH187	68524854	68527010
Chr13	CqbHLH150	11313385	11315474	══	Chr16	CqbHLH186	66830740	66832518
Chr07	CqbHLH75	77158330	77159433	══	Chr16	CqbHLH186	66830740	66832518
Chr00	CqbHLH212	36468477	36471168	══	Chr16	CqbHLH186	66830740	66832518
Chr09	CqbHLH101	4801701	4804740	══	Chr15	CqbHLH175	21162653	21164684
Chr13	CqbHLH145	2650505	2652469	══	Chr16	CqbHLH193	75941569	75943546
Chr03	CqbHLH33	69820795	69823571	══	Chr10	CqbHLH117	10644877	10647830
Chr03	CqbHLH34	70202336	70204330	══	Chr10	CqbHLH116	10262810	10265467
Chr16	CqbHLH184	12722481	12725629	══	Chr05	CqbHLH47	80960304	80963038
Chr13	CqbHLH148	5852485	5856769	══	Chr16	CqbHLH190	72627022	72631075
Chr13	CqbHLH146	5583358	5584344	══	Chr16	CqbHLH191	72860313	72861371
Chr07	CqbHLH86	101914788	101921824	══	Chr18	CqbHLH210	32215050	32222447
Chr07	CqbHLH79	85310416	85312916	══	Chr11	CqbHLH125	1195234	1203761
Chr06	CqbHLH59	66087485	66091048	══	Chr08	CqbHLH94	7863144	7868070
Chr15	CqbHLH174	18482340	18491734	══	Chr18	CqbHLH206	19401657	19405092
Chr01	CqbHLH20	121007276	121017934	══	Chr10	CqbHLH110	5176778	5183813
Chr01	CqbHLH18	120169303	120170676	══	Chr10	CqbHLH111	5375814	5377187
Chr01	CqbHLH19	120438699	120440991	══	Chr10	CqbHLH112	5613683	5615383
Chr01	CqbHLH11	112000955	112007417	══	Chr04	CqbHLH39	7511299	7518302
Chr01	CqbHLH12	115484720	115486330	══	Chr04	CqbHLH38	7116819	7118412
Chr01	CqbHLH17	119528192	119530195	══	Chr10	CqbHLH109	2408456	2410453
Chr07	CqbHLH70	63418406	63425928	══	Chr11	CqbHLH138	71646590	71654129
Chr05	CqbHLH47	80960304	80963038	══	Chr11	CqbHLH132	8119809	8123354
Chr07	CqbHLH77	79196982	79202501	══	Chr11	CqbHLH132	8119809	8123354
Chr07	CqbHLH78	79552009	79557215	══	Chr11	CqbHLH131	7996765	8001917
Chr08	CqbHLH87	970531	973108	══	Chr09	CqbHLH105	12005222	12007608
Chr08	CqbHLH89	2250226	2257348	══	Chr09	CqbHLH104	10554663	10561121
Chr08	CqbHLH99	35247070	35248492	══	Chr16	CqbHLH185	21556896	21560515
Chr08	CqbHLH94	7863144	7868070	══	Chr14	CqbHLH157	25693939	25707915
Chr06	CqbHLH59	66087485	66091048	══	Chr14	CqbHLH157	25693939	25707915
Chr01	CqbHLH2	24171968	24172741	══	Chr02	CqbHLH26	41096875	41097300
Chr00	CqbHLH218	186161265	186168312	══	Chr02	CqbHLH27	42649556	42666238
Chr00	CqbHLH217	184685685	184692352	══	Chr02	CqbHLH25	37006988	37012343
Chr01	CqbHLH3	28148298	28154552	══	Chr12	CqbHLH144	53198025	53201320
Chr05	CqbHLH41	3732235	3735278	══	Chr12	CqbHLH144	53198025	53201320
Chr01	CqbHLH4	28728695	28733139	══	Chr12	CqbHLH143	52433330	52436356
Chr01	CqbHLH7	42402213	42402764	══	Chr12	CqbHLH143	52433330	52436356
Chr06	CqbHLH55	8605318	8611639	══	Chr15	CqbHLH173	15184574	15189250
Chr07	CqbHLH80	87631344	87634341	══	Chr11	CqbHLH126	3550377	3553398
Chr07	CqbHLH81	88049542	88055844	══	Chr11	CqbHLH127	4277683	4279104
Chr01	CqbHLH21	124823875	124826160	══	Chr02	CqbHLH23	7454940	7457226
Chr11	CqbHLH128	4383637	4387400	══	Chr11	CqbHLH133	29758063	29759504
Chr06	CqbHLH56	12903814	12914751	══	Chr08	CqbHLH98	12759378	12767674
Chr08	CqbHLH90	2532315	2533847	══	Chr09	CqbHLH106	13097728	13099260
Chr08	CqbHLH92	2895972	2899594	══	Chr09	CqbHLH108	13522871	13526432
Chr06	CqbHLH58	15813766	15815843	══	Chr14	CqbHLH153	9063449	9065311
Chr03	CqbHLH32	21792605	21793053	══	Chr10	CqbHLH122	43532201	43555002
Chr03	CqbHLH35	74942399	74944322	══	Chr10	CqbHLH113	6774889	6776779
Chr07	CqbHLH69	55101317	55109310	══	Chr11	CqbHLH137	58104915	58113722
Chr15	CqbHLH170	7657350	7659950	══	Chr17	CqbHLH201	76394139	76396907
Chr08	CqbHLH98	12759378	12767674	══	Chr16	CqbHLH181	6746155	6753952
Chr07	CqbHLH67	52860622	52865295	══	Chr17	CqbHLH196	28819813	28823393
