# Supplementary material for: bHLH transcription factor family identification, phylogeny, and its response to abiotic stress in Chenopodium quinoa
Source: Front Plant Sci. 2023 Jul 5;14:1171518. doi: 10.3389/fpls.2023.1171518 (PMC10355129; doi:10.3389/fpls.2023.1171518)
Supplement: Supplementary Table 6 — One-to-one orthologous relationships between Chenopodium quinoa and 6 different plants. [file Table_6.xls]

## Sheet: Arabidopsis thaliana
Chr	GeneID		Chr	GeneID
Chr01	AUR62004352-RA	══	Chr1	transcript:AT1G63650.3
Chr01	AUR62004612-RA	══	Chr1	transcript:AT1G35460.1
Chr01	AUR62004505-RA	══	Chr1	transcript:AT1G01260.3
Chr01	AUR62023232-RA	══	Chr1	transcript:AT1G66470.1
Chr01	AUR62014656-RA	══	Chr1	transcript:AT1G61660.1
Chr01	AUR62004505-RA	══	Chr2	transcript:AT2G46510.1
Chr01	AUR62004564-RA	══	Chr2	transcript:AT2G46810.1
Chr01	AUR62021459-RA	══	Chr2	transcript:AT2G20100.3
Chr01	AUR62004564-RA	══	Chr3	transcript:AT3G61950.1
Chr01	AUR62004612-RA	══	Chr4	transcript:AT4G09180.1
Chr01	AUR62039753-RA	══	Chr4	transcript:AT4G30410.2
Chr01	AUR62014656-RA	══	Chr4	transcript:AT4G21340.1
Chr01	AUR62004153-RA	══	Chr4	transcript:AT4G00050.1
Chr01	AUR62004545-RA	══	Chr4	transcript:AT4G00870.1
Chr01	AUR62004352-RA	══	Chr4	transcript:AT4G00480.2
Chr01	AUR62009472-RA	══	Chr5	transcript:AT5G38860.1
Chr01	AUR62023232-RA	══	Chr5	transcript:AT5G37800.1
Chr02	AUR62012538-RA	══	Chr1	transcript:AT1G61660.1
Chr02	AUR62010948-RA	══	Chr2	transcript:AT2G20100.3
Chr02	AUR62012538-RA	══	Chr4	transcript:AT4G21340.1
Chr02	AUR62029052-RA	══	Chr5	transcript:AT5G56960.2
Chr03	AUR62027824-RA	══	Chr1	transcript:AT1G22490.2
Chr04	AUR62023185-RA	══	Chr1	transcript:AT1G66470.1
Chr04	AUR62022910-RA	══	Chr2	transcript:AT2G40200.1
Chr04	AUR62023185-RA	══	Chr5	transcript:AT5G37800.1
Chr04	AUR62023150-RA	══	Chr5	transcript:AT5G38860.1
Chr05	AUR62006825-RA	══	Chr1	transcript:AT1G09530.1
Chr05	AUR62019260-RA	══	Chr1	transcript:AT1G51140.1
Chr05	AUR62019337-RA	══	Chr5	transcript:AT5G53210.1
Chr05	AUR62015636-RA	══	Chr5	transcript:AT5G54680.1
Chr06	AUR62002923-RA	══	Chr1	transcript:AT1G68810.1
Chr06	AUR62026495-RA	══	Chr1	transcript:AT1G59640.2
Chr06	AUR62003039-RA	══	Chr1	transcript:AT1G68920.4
Chr06	AUR62003052-RA	══	Chr1	transcript:AT1G69010.1
Chr06	AUR62002923-RA	══	Chr1	transcript:AT1G68810.1
Chr06	AUR62014049-RA	══	Chr1	transcript:AT1G10610.1
Chr06	AUR62002923-RA	══	Chr3	transcript:AT3G25710.1
Chr06	AUR62032867-RA	══	Chr4	transcript:AT4G37850.2
Chr06	AUR62003365-RA	══	Chr4	transcript:AT4G36060.3
Chr07	AUR62016072-RA	══	Chr1	transcript:AT1G12540.1
Chr07	AUR62018364-RA	══	Chr2	transcript:AT2G41130.1
Chr07	AUR62018341-RA	══	Chr2	transcript:AT2G41240.1
Chr07	AUR62001552-RA	══	Chr2	transcript:AT2G27230.1
Chr07	AUR62001169-RA	══	Chr3	transcript:AT3G07340.1
Chr07	AUR62018364-RA	══	Chr3	transcript:AT3G56770.1
Chr07	AUR62018341-RA	══	Chr3	transcript:AT3G56970.1
Chr07	AUR62016228-RA	══	Chr3	transcript:AT3G06590.2
Chr07	AUR62002110-RA	══	Chr3	transcript:AT3G23210.1
Chr07	AUR62016228-RA	══	Chr3	transcript:AT3G17100.2
Chr07	AUR62016073-RA	══	Chr4	transcript:AT4G25400.2
Chr07	AUR62002110-RA	══	Chr4	transcript:AT4G14410.1
Chr07	AUR62001913-RA	══	Chr4	transcript:AT4G36930.1
Chr07	AUR62016073-RA	══	Chr5	transcript:AT5G51780.2
Chr07	AUR62001913-RA	══	Chr5	transcript:AT5G67110.1
Chr07	AUR62006151-RA	══	Chr5	transcript:AT5G53210.1
Chr07	AUR62001169-RA	══	Chr5	transcript:AT5G48560.1
Chr08	AUR62021718-RA	══	Chr1	transcript:AT1G74500.1
Chr08	AUR62011948-RA	══	Chr1	transcript:AT1G03040.3
Chr08	AUR62029874-RA	══	Chr1	transcript:AT1G73830.1
Chr08	AUR62021718-RA	══	Chr1	transcript:AT1G26945.1
Chr08	AUR62011893-RA	══	Chr2	transcript:AT2G31280.3
Chr08	AUR62021718-RA	══	Chr3	transcript:AT3G47710.1
Chr08	AUR62011824-RA	══	Chr4	transcript:AT4G02090.1
Chr08	AUR62011948-RA	══	Chr4	transcript:AT4G02590.1
Chr08	AUR62021777-RA	══	Chr5	transcript:AT5G62610.1
Chr08	AUR62032143-RA	══	Chr5	transcript:AT5G08130.8
Chr08	AUR62021604-RA	══	Chr5	transcript:AT5G61270.1
Chr09	AUR62032262-RA	══	Chr1	transcript:AT1G03040.3
Chr09	AUR62024734-RA	══	Chr2	transcript:AT2G31280.3
Chr09	AUR62032262-RA	══	Chr4	transcript:AT4G02590.1
Chr09	AUR62003654-RA	══	Chr4	transcript:AT4G38070.1
Chr09	AUR62003896-RA	══	Chr5	transcript:AT5G67110.1
Chr09	AUR62003602-RA	══	Chr5	transcript:AT5G09750.1
Chr10	AUR62034991-RA	══	Chr1	transcript:AT1G10120.1
Chr10	AUR62022678-RA	══	Chr1	transcript:AT1G72210.1
Chr10	AUR62023449-RA	══	Chr1	transcript:AT1G01260.3
Chr10	AUR62018984-RA	══	Chr1	transcript:AT1G22490.2
Chr10	AUR62023449-RA	══	Chr2	transcript:AT2G46510.1
Chr10	AUR62022678-RA	══	Chr2	transcript:AT2G46810.1
Chr10	AUR62022659-RA	══	Chr4	transcript:AT4G00870.1
Chr10	AUR62038801-RA	══	Chr5	transcript:AT5G43175.1
Chr11	AUR62030298-RA	══	Chr2	transcript:AT2G41130.1
Chr11	AUR62030326-RA	══	Chr2	transcript:AT2G41240.1
Chr11	AUR62030298-RA	══	Chr3	transcript:AT3G56770.1
Chr11	AUR62030326-RA	══	Chr3	transcript:AT3G56970.1
Chr11	AUR62024373-RA	══	Chr3	transcript:AT3G57800.1
Chr11	AUR62020815-RA	══	Chr3	transcript:AT3G24140.1
Chr12	AUR62000483-RA	══	Chr1	transcript:AT1G09530.1
Chr12	AUR62000088-RA	══	Chr1	transcript:AT1G51140.1
Chr12	AUR62029280-RA	══	Chr3	transcript:AT3G20640.1
Chr12	AUR62029235-RA	══	Chr5	transcript:AT5G54680.1
Chr13	AUR62007032-RA	══	Chr1	transcript:AT1G64625.1
Chr13	AUR62010555-RA	══	Chr1	transcript:AT1G12540.1
Chr13	AUR62007060-RA	══	Chr1	transcript:AT1G32640.1
Chr13	AUR62010555-RA	══	Chr1	transcript:AT1G62975.1
Chr13	AUR62007294-RA	══	Chr1	transcript:AT1G32640.1
Chr13	AUR62007294-RA	══	Chr4	transcript:AT4G17880.1
Chr13	AUR62007294-RA	══	Chr5	transcript:AT5G46760.1
Chr13	AUR62007294-RA	══	Chr5	transcript:AT5G46830.1
Chr14	AUR62035285-RA	══	Chr1	transcript:AT1G68810.1
Chr14	AUR62005387-RA	══	Chr1	transcript:AT1G10610.1
Chr14	AUR62007846-RA	══	Chr1	transcript:AT1G68920.4
Chr14	AUR62007865-RA	══	Chr1	transcript:AT1G69010.1
Chr14	AUR62007846-RA	══	Chr1	transcript:AT1G26260.4
Chr14	AUR62026301-RA	══	Chr1	transcript:AT1G59640.2
Chr14	AUR62037320-RA	══	Chr1	transcript:AT1G25330.1
Chr14	AUR62035285-RA	══	Chr3	transcript:AT3G25710.1
Chr14	AUR62005873-RA	══	Chr4	transcript:AT4G37850.2
Chr14	AUR62005699-RA	══	Chr5	transcript:AT5G50915.2
Chr15	AUR62014973-RA	══	Chr2	transcript:AT2G28160.1
Chr15	AUR62011307-RA	══	Chr2	transcript:AT2G18300.3
Chr15	AUR62027063-RA	══	Chr2	transcript:AT2G22750.3
Chr15	AUR62011307-RA	══	Chr4	transcript:AT4G34530.1
Chr15	AUR62029468-RA	══	Chr4	transcript:AT4G36060.3
Chr15	AUR62017962-RA	══	Chr4	transcript:AT4G38070.1
Chr16	AUR62019896-RA	══	Chr1	transcript:AT1G64625.1
Chr16	AUR62017336-RA	══	Chr1	transcript:AT1G62975.1
Chr16	AUR62017336-RA	══	Chr1	transcript:AT1G12540.1
Chr16	AUR62008383-RA	══	Chr1	transcript:AT1G74500.1
Chr16	AUR62019922-RA	══	Chr1	transcript:AT1G32640.1
Chr16	AUR62018713-RA	══	Chr1	transcript:AT1G32640.1
Chr16	AUR62008383-RA	══	Chr3	transcript:AT3G47710.1
Chr16	AUR62018713-RA	══	Chr4	transcript:AT4G17880.1
Chr16	AUR62039664-RA	══	Chr5	transcript:AT5G08130.8
Chr16	AUR62008318-RA	══	Chr5	transcript:AT5G62610.1
Chr16	AUR62017336-RA	══	Chr5	transcript:AT5G51780.2
Chr16	AUR62018713-RA	══	Chr5	transcript:AT5G46830.1
Chr16	AUR62034777-RA	══	Chr5	transcript:AT5G50915.2
Chr16	AUR62018701-RA	══	Chr5	transcript:AT5G46690.1
Chr16	AUR62018713-RA	══	Chr5	transcript:AT5G46760.1
Chr17	AUR62013022-RA	══	Chr2	transcript:AT2G16910.1
Chr17	AUR62016750-RA	══	Chr2	transcript:AT2G18300.3
Chr17	AUR62016750-RA	══	Chr4	transcript:AT4G34530.1
Chr18	AUR62020231-RA	══	Chr2	transcript:AT2G27230.1
Chr00	AUR62033947-RA	══	Chr5	transcript:AT5G56960.2

## Sheet: Solanum lycopersicum L
Chr	GeneID		Chr	GeneID
Chr01	AUR62004505-RA	══	Chr1	transcript:Solyc01g096050.3.1
Chr01	AUR62004545-RA	══	Chr1	transcript:Solyc01g096370.3.1
Chr01	AUR62004153-RA	══	Chr1	transcript:Solyc01g090790.3.1
Chr01	AUR62014614-RA	══	Chr10	transcript:Solyc10g006510.3.1
Chr01	AUR62014656-RA	══	Chr10	transcript:Solyc10g006640.3.1
Chr01	AUR62004153-RA	══	Chr10	transcript:Solyc10g018510.2.1
Chr01	AUR62023232-RA	══	Chr2	transcript:Solyc02g091440.2.1
Chr01	AUR62036595-RA	══	Chr2	transcript:Solyc02g076920.3.1
Chr01	AUR62014828-RA	══	Chr2	transcript:Solyc02g078130.3.1
Chr01	AUR62014656-RA	══	Chr2	transcript:Solyc02g079760.3.1
Chr01	AUR62014614-RA	══	Chr2	transcript:Solyc02g079970.3.1
Chr01	AUR62009472-RA	══	Chr3	transcript:Solyc03g114720.3.1
Chr01	AUR62004505-RA	══	Chr5	transcript:Solyc05g050560.1.1
Chr01	AUR62009472-RA	══	Chr5	transcript:Solyc05g011810.3.1
Chr01	AUR62004612-RA	══	Chr6	transcript:Solyc06g065040.3.1
Chr01	AUR62039753-RA	══	Chr7	transcript:Solyc07g006310.1.1
Chr01	AUR62014656-RA	══	Chr7	transcript:Solyc07g063830.3.1
Chr01	AUR62014614-RA	══	Chr7	transcript:Solyc07g064040.3.1
Chr01	AUR62021459-RA	══	Chr7	transcript:Solyc07g020960.3.1
Chr01	AUR62004352-RA	══	Chr8	transcript:Solyc08g081140.3.1
Chr01	AUR62004545-RA	══	Chr8	transcript:Solyc08g083170.1.1
Chr01	AUR62004545-RA	══	Chr8	transcript:Solyc08g008600.3.1
Chr02	AUR62012538-RA	══	Chr10	transcript:Solyc10g006640.3.1
Chr02	AUR62029052-RA	══	Chr12	transcript:Solyc12g008930.2.1
Chr02	AUR62031178-RA	══	Chr2	transcript:Solyc02g076920.3.1
Chr02	AUR62017023-RA	══	Chr2	transcript:Solyc02g078130.3.1
Chr02	AUR62012538-RA	══	Chr2	transcript:Solyc02g079760.3.1
Chr02	AUR62010948-RA	══	Chr6	transcript:Solyc06g066580.3.1
Chr02	AUR62029052-RA	══	Chr7	transcript:Solyc07g039570.3.1
Chr02	AUR62010948-RA	══	Chr7	transcript:Solyc07g020960.3.1
Chr03	AUR62027851-RA	══	Chr1	transcript:Solyc01g105700.3.1
Chr03	AUR62027824-RA	══	Chr11	transcript:Solyc11g010340.2.1
Chr03	AUR62027851-RA	══	Chr12	transcript:Solyc12g087890.2.1
Chr03	AUR62012272-RA	══	Chr3	transcript:Solyc03g095980.3.1
Chr03	AUR62027824-RA	══	Chr4	transcript:Solyc04g074810.3.1
Chr03	AUR62027851-RA	══	Chr4	transcript:Solyc04g076030.2.1
Chr03	AUR62037403-RA	══	Chr4	transcript:Solyc04g077480.3.1
Chr03	AUR62012272-RA	══	Chr5	transcript:Solyc05g052850.3.1
Chr03	AUR62012272-RA	══	Chr6	transcript:Solyc06g051260.3.1
Chr04	AUR62023185-RA	══	Chr2	transcript:Solyc02g091440.2.1
Chr04	AUR62022910-RA	══	Chr3	transcript:Solyc03g095980.3.1
Chr04	AUR62023150-RA	══	Chr3	transcript:Solyc03g114720.3.1
Chr04	AUR62023150-RA	══	Chr5	transcript:Solyc05g011810.3.1
Chr04	AUR62022910-RA	══	Chr6	transcript:Solyc06g051260.3.1
Chr05	AUR62006825-RA	══	Chr1	transcript:Solyc01g102300.3.1
Chr05	AUR62019260-RA	══	Chr1	transcript:Solyc01g086870.3.1
Chr05	AUR62005105-RA	══	Chr1	transcript:Solyc01g098720.3.1
Chr05	AUR62015636-RA	══	Chr10	transcript:Solyc10g006510.3.1
Chr05	AUR62041153-RA	══	Chr10	transcript:Solyc10g006640.3.1
Chr05	AUR62019260-RA	══	Chr11	transcript:Solyc11g056650.2.1
Chr05	AUR62041153-RA	══	Chr2	transcript:Solyc02g079760.3.1
Chr05	AUR62019337-RA	══	Chr3	transcript:Solyc03g007410.3.1
Chr05	AUR62041153-RA	══	Chr7	transcript:Solyc07g063830.3.1
Chr05	AUR62015636-RA	══	Chr7	transcript:Solyc07g064040.3.1
Chr05	AUR62004950-RA	══	Chr9	transcript:Solyc09g083220.3.1
Chr06	AUR62003365-RA	══	Chr1	transcript:Solyc01g111130.3.1
Chr06	AUR62003039-RA	══	Chr1	transcript:Solyc01g010135.1.1
Chr06	AUR62032867-RA	══	Chr2	transcript:Solyc02g091800.3.1
Chr06	AUR62028856-RA	══	Chr3	transcript:Solyc03g097820.2.1
Chr06	AUR62003052-RA	══	Chr3	transcript:Solyc03g114720.3.1
Chr06	AUR62026495-RA	══	Chr3	transcript:Solyc03g113560.3.1
Chr06	AUR62003039-RA	══	Chr4	transcript:Solyc04g005227.1.1
Chr06	AUR62003052-RA	══	Chr4	transcript:Solyc04g005280.3.1
Chr06	AUR62026495-RA	══	Chr5	transcript:Solyc05g006650.3.1
Chr06	AUR62014049-RA	══	Chr5	transcript:Solyc05g005300.2.1
Chr06	AUR62003039-RA	══	Chr5	transcript:Solyc05g010610.3.1
Chr06	AUR62003052-RA	══	Chr5	transcript:Solyc05g011810.3.1
Chr06	AUR62002923-RA	══	Chr5	transcript:Solyc05g009880.3.1
Chr07	AUR62016228-RA	══	Chr1	transcript:Solyc01g058670.3.1
Chr07	AUR62025963-RA	══	Chr10	transcript:Solyc10g079050.2.1
Chr07	AUR62001913-RA	══	Chr2	transcript:Solyc02g093280.2.1
Chr07	AUR62006151-RA	══	Chr3	transcript:Solyc03g007410.3.1
Chr07	AUR62016073-RA	══	Chr3	transcript:Solyc03g006910.3.1
Chr07	AUR62001913-RA	══	Chr4	transcript:Solyc04g078690.3.1
Chr07	AUR62016073-RA	══	Chr6	transcript:Solyc06g035490.3.1
Chr07	AUR62001552-RA	══	Chr6	transcript:Solyc06g074110.3.1
Chr07	AUR62001169-RA	══	Chr6	transcript:Solyc06g083170.3.1
Chr07	AUR62002393-RA	══	Chr8	transcript:Solyc08g014120.3.1
Chr07	AUR62018515-RA	══	Chr9	transcript:Solyc09g097870.3.1
Chr07	AUR62036801-RA	══	Chr9	transcript:Solyc09g064920.3.1
Chr07	AUR62031845-RA	══	Chr9	transcript:Solyc09g091760.2.1
Chr07	AUR62002110-RA	══	Chr9	transcript:Solyc09g089870.3.1
Chr08	AUR62011824-RA	══	Chr1	transcript:Solyc01g079550.2.1
Chr08	AUR62021718-RA	══	Chr2	transcript:Solyc02g087860.3.1
Chr08	AUR62032143-RA	══	Chr3	transcript:Solyc03g114720.3.1
Chr08	AUR62021604-RA	══	Chr3	transcript:Solyc03g115540.2.1
Chr08	AUR62021777-RA	══	Chr3	transcript:Solyc03g113560.3.1
Chr08	AUR62029874-RA	══	Chr3	transcript:Solyc03g119390.3.1
Chr08	AUR62021777-RA	══	Chr5	transcript:Solyc05g006650.3.1
Chr08	AUR62021718-RA	══	Chr5	transcript:Solyc05g007210.2.1
Chr08	AUR62011907-RA	══	Chr6	transcript:Solyc06g083980.2.1
Chr08	AUR62032143-RA	══	Chr6	transcript:Solyc06g069370.3.1
Chr08	AUR62011948-RA	══	Chr9	transcript:Solyc09g065820.3.1
Chr08	AUR62011893-RA	══	Chr9	transcript:Solyc09g066280.3.1
Chr08	AUR62011948-RA	══	Chr9	transcript:Solyc09g083220.3.1
Chr09	AUR62003602-RA	══	Chr11	transcript:Solyc11g005780.2.1
Chr09	AUR62003896-RA	══	Chr2	transcript:Solyc02g093280.2.1
Chr09	AUR62003896-RA	══	Chr4	transcript:Solyc04g078690.3.1
Chr09	AUR62032220-RA	══	Chr6	transcript:Solyc06g083980.2.1
Chr09	AUR62024734-RA	══	Chr9	transcript:Solyc09g066280.3.1
Chr09	AUR62032262-RA	══	Chr9	transcript:Solyc09g065820.3.1
Chr09	AUR62032262-RA	══	Chr9	transcript:Solyc09g083220.3.1
Chr10	AUR62023449-RA	══	Chr1	transcript:Solyc01g096050.3.1
Chr10	AUR62038015-RA	══	Chr1	transcript:Solyc01g081110.3.1
Chr10	AUR62018984-RA	══	Chr11	transcript:Solyc11g010340.2.1
Chr10	AUR62019010-RA	══	Chr12	transcript:Solyc12g087890.2.1
Chr10	AUR62034506-RA	══	Chr4	transcript:Solyc04g080710.3.1
Chr10	AUR62038801-RA	══	Chr4	transcript:Solyc04g077960.1.1
Chr10	AUR62035463-RA	══	Chr4	transcript:Solyc04g078690.3.1
Chr10	AUR62034991-RA	══	Chr4	transcript:Solyc04g077480.3.1
Chr10	AUR62018984-RA	══	Chr4	transcript:Solyc04g074810.3.1
Chr10	AUR62019010-RA	══	Chr4	transcript:Solyc04g076030.2.1
Chr10	AUR62023449-RA	══	Chr5	transcript:Solyc05g050560.1.1
Chr11	AUR62024365-RA	══	Chr1	transcript:Solyc01g086870.3.1
Chr11	AUR62024365-RA	══	Chr10	transcript:Solyc10g079050.2.1
Chr11	AUR62024373-RA	══	Chr10	transcript:Solyc10g079070.2.1
Chr11	AUR62020815-RA	══	Chr5	transcript:Solyc05g053660.2.1
Chr11	AUR62023796-RA	══	Chr8	transcript:Solyc08g014120.3.1
Chr11	AUR62020815-RA	══	Chr9	transcript:Solyc09g091760.2.1
Chr11	AUR62020904-RA	══	Chr9	transcript:Solyc09g097870.3.1
Chr12	AUR62000483-RA	══	Chr1	transcript:Solyc01g102300.3.1
Chr12	AUR62000088-RA	══	Chr1	transcript:Solyc01g086870.3.1
Chr12	AUR62000871-RA	══	Chr1	transcript:Solyc01g098720.3.1
Chr12	AUR62029235-RA	══	Chr10	transcript:Solyc10g006510.3.1
Chr12	AUR62029280-RA	══	Chr10	transcript:Solyc10g006640.3.1
Chr12	AUR62000088-RA	══	Chr11	transcript:Solyc11g056650.2.1
Chr12	AUR62029280-RA	══	Chr2	transcript:Solyc02g079760.3.1
Chr12	AUR62029280-RA	══	Chr7	transcript:Solyc07g063830.3.1
Chr12	AUR62029235-RA	══	Chr7	transcript:Solyc07g064040.3.1
Chr13	AUR62007060-RA	══	Chr1	transcript:Solyc01g096370.3.1
Chr13	AUR62010555-RA	══	Chr3	transcript:Solyc03g006910.3.1
Chr13	AUR62007294-RA	══	Chr8	transcript:Solyc08g076930.1.1
Chr13	AUR62007032-RA	══	Chr8	transcript:Solyc08g082930.2.1
Chr13	AUR62007060-RA	══	Chr8	transcript:Solyc08g083170.1.1
Chr13	AUR62007060-RA	══	Chr8	transcript:Solyc08g008600.3.1
Chr13	AUR62007294-RA	══	Chr8	transcript:Solyc08g005050.3.1
Chr14	AUR62005873-RA	══	Chr2	transcript:Solyc02g091800.3.1
Chr14	AUR62005699-RA	══	Chr3	transcript:Solyc03g097820.2.1
Chr14	AUR62026301-RA	══	Chr3	transcript:Solyc03g113560.3.1
Chr14	AUR62037320-RA	══	Chr3	transcript:Solyc03g119390.3.1
Chr14	AUR62007865-RA	══	Chr3	transcript:Solyc03g114720.3.1
Chr14	AUR62007846-RA	══	Chr4	transcript:Solyc04g005227.1.1
Chr14	AUR62007865-RA	══	Chr4	transcript:Solyc04g005280.3.1
Chr14	AUR62037320-RA	══	Chr4	transcript:Solyc04g007300.3.1
Chr14	AUR62035285-RA	══	Chr5	transcript:Solyc05g009880.3.1
Chr14	AUR62007846-RA	══	Chr5	transcript:Solyc05g010610.3.1
Chr14	AUR62007865-RA	══	Chr5	transcript:Solyc05g011810.3.1
Chr14	AUR62005387-RA	══	Chr5	transcript:Solyc05g005300.2.1
Chr14	AUR62026301-RA	══	Chr5	transcript:Solyc05g006650.3.1
Chr15	AUR62029468-RA	══	Chr1	transcript:Solyc01g111130.3.1
Chr15	AUR62011307-RA	══	Chr1	transcript:Solyc01g109700.3.1
Chr15	AUR62010097-RA	══	Chr1	transcript:Solyc01g111130.3.1
Chr15	AUR62027063-RA	══	Chr1	transcript:Solyc01g106460.3.1
Chr15	AUR62010325-RA	══	Chr1	transcript:Solyc01g107490.2.1
Chr15	AUR62010242-RA	══	Chr1	transcript:Solyc01g107950.2.1
Chr15	AUR62027064-RA	══	Chr2	transcript:Solyc02g091800.3.1
Chr15	AUR62031976-RA	══	Chr3	transcript:Solyc03g121240.1.1
Chr15	AUR62031976-RA	══	Chr6	transcript:Solyc06g062460.3.1
Chr16	AUR62019922-RA	══	Chr1	transcript:Solyc01g096370.3.1
Chr16	AUR62008383-RA	══	Chr2	transcript:Solyc02g067380.3.1
Chr16	AUR62034764-RA	══	Chr3	transcript:Solyc03g118310.3.1
Chr16	AUR62039664-RA	══	Chr3	transcript:Solyc03g114720.3.1
Chr16	AUR62008486-RA	══	Chr3	transcript:Solyc03g115540.2.1
Chr16	AUR62008383-RA	══	Chr3	transcript:Solyc03g112995.1.1
Chr16	AUR62008318-RA	══	Chr3	transcript:Solyc03g113560.3.1
Chr16	AUR62008225-RA	══	Chr3	transcript:Solyc03g114230.2.1
Chr16	AUR62034777-RA	══	Chr3	transcript:Solyc03g097820.2.1
Chr16	AUR62041687-RA	══	Chr3	transcript:Solyc03g118310.3.1
Chr16	AUR62025839-RA	══	Chr3	transcript:Solyc03g119390.3.1
Chr16	AUR62017336-RA	══	Chr3	transcript:Solyc03g006910.3.1
Chr16	AUR62039664-RA	══	Chr6	transcript:Solyc06g069370.3.1
Chr16	AUR62034777-RA	══	Chr6	transcript:Solyc06g072520.2.1
Chr16	AUR62008486-RA	══	Chr6	transcript:Solyc06g069600.2.1
Chr16	AUR62019896-RA	══	Chr8	transcript:Solyc08g082930.2.1
Chr16	AUR62019922-RA	══	Chr8	transcript:Solyc08g083170.1.1
Chr16	AUR62019922-RA	══	Chr8	transcript:Solyc08g008600.3.1
Chr16	AUR62018713-RA	══	Chr8	transcript:Solyc08g005050.3.1
Chr16	AUR62018701-RA	══	Chr8	transcript:Solyc08g076810.3.1
Chr16	AUR62018713-RA	══	Chr8	transcript:Solyc08g076930.1.1
Chr17	AUR62016750-RA	══	Chr1	transcript:Solyc01g109700.3.1
Chr17	AUR62013093-RA	══	Chr1	transcript:Solyc01g111130.3.1
Chr17	AUR62039063-RA	══	Chr1	transcript:Solyc01g107490.2.1
Chr17	AUR62013224-RA	══	Chr1	transcript:Solyc01g107950.2.1
Chr17	AUR62016510-RA	══	Chr6	transcript:Solyc06g066580.3.1
Chr17	AUR62039903-RA	══	Chr9	transcript:Solyc09g064920.3.1
Chr18	AUR62009524-RA	══	Chr3	transcript:Solyc03g118310.3.1
Chr18	AUR62022271-RA	══	Chr3	transcript:Solyc03g121240.1.1
Chr18	AUR62020231-RA	══	Chr6	transcript:Solyc06g074110.3.1
Chr18	AUR62022271-RA	══	Chr6	transcript:Solyc06g062460.3.1
Chr00	AUR62033947-RA	══	Chr12	transcript:Solyc12g008930.2.1
Chr00	AUR62033947-RA	══	Chr7	transcript:Solyc07g039570.3.1

## Sheet: Brachypodium distachyon (L.) Be
Chr	GeneID		Chr	GeneID
Chr01	AUR62014614-RA	══	Chr1	transcript:KQK15877
Chr01	AUR62014656-RA	══	Chr2	transcript:KQK10102
Chr01	AUR62009472-RA	══	Chr3	transcript:KQK01450
Chr01	AUR62021459-RA	══	Chr3	transcript:KQJ94390
Chr02	AUR62012538-RA	══	Chr2	transcript:KQK10102
Chr02	AUR62010948-RA	══	Chr3	transcript:KQJ94390
Chr03	AUR62027824-RA	══	Chr1	transcript:KQK23205
Chr03	AUR62027824-RA	══	Chr3	transcript:KQJ98697
Chr03	AUR62027824-RA	══	Chr3	transcript:KQK01808
Chr03	AUR62027824-RA	══	Chr4	transcript:KQJ90584
Chr04	AUR62022910-RA	══	Chr2	transcript:KQK02807
Chr04	AUR62023150-RA	══	Chr3	transcript:KQK01450
Chr05	AUR62019337-RA	══	Chr1	transcript:KQK18079
Chr05	AUR62006825-RA	══	Chr2	transcript:KQK03996
Chr05	AUR62041153-RA	══	Chr2	transcript:KQK10102
Chr05	AUR62041153-RA	══	Chr2	transcript:PNT70972
Chr05	AUR62019260-RA	══	Chr3	transcript:KQJ98913
Chr05	AUR62019337-RA	══	Chr3	transcript:PNT66286
Chr05	AUR62019260-RA	══	Chr4	transcript:KQJ90745
Chr06	AUR62028856-RA	══	Chr3	transcript:KQJ99165
Chr06	AUR62003039-RA	══	Chr3	transcript:KQJ98754
Chr06	AUR62003052-RA	══	Chr3	transcript:KQJ98764
Chr07	AUR62016228-RA	══	Chr1	transcript:KQK21965
Chr07	AUR62006151-RA	══	Chr3	transcript:PNT66286
Chr07	AUR62001169-RA	══	Chr4	transcript:KQJ90886
Chr08	AUR62011948-RA	══	Chr1	transcript:KQK20575
Chr08	AUR62011948-RA	══	Chr1	transcript:KQK12698
Chr08	AUR62011824-RA	══	Chr1	transcript:KQK22024
Chr08	AUR62032143-RA	══	Chr3	transcript:KQK01450
Chr09	AUR62032262-RA	══	Chr1	transcript:KQK20575
Chr09	AUR62032262-RA	══	Chr1	transcript:KQK12698
Chr09	AUR62003896-RA	══	Chr1	transcript:PNT76463
Chr10	AUR62018984-RA	══	Chr1	transcript:KQK23205
Chr10	AUR62034991-RA	══	Chr1	transcript:PNT74200
Chr10	AUR62018984-RA	══	Chr3	transcript:KQJ98697
Chr10	AUR62018984-RA	══	Chr3	transcript:KQK01808
Chr10	AUR62018984-RA	══	Chr4	transcript:KQJ90584
Chr11	AUR62024365-RA	══	Chr4	transcript:KQJ90745
Chr12	AUR62029280-RA	══	Chr2	transcript:KQK10102
Chr12	AUR62029280-RA	══	Chr2	transcript:PNT70972
Chr12	AUR62000483-RA	══	Chr2	transcript:KQK03996
Chr12	AUR62000088-RA	══	Chr3	transcript:KQJ98913
Chr12	AUR62000088-RA	══	Chr4	transcript:KQJ90745
Chr12	AUR62029280-RA	══	Chr5	transcript:KQJ84799
Chr13	AUR62007294-RA	══	Chr3	transcript:KQJ97935
Chr14	AUR62007846-RA	══	Chr1	transcript:KQK18613
Chr14	AUR62005699-RA	══	Chr3	transcript:KQJ99165
Chr14	AUR62007846-RA	══	Chr3	transcript:KQJ98754
Chr14	AUR62007865-RA	══	Chr3	transcript:KQJ98764
Chr14	AUR62007846-RA	══	Chr4	transcript:KQJ90628
Chr14	AUR62007865-RA	══	Chr4	transcript:KQJ90635
Chr16	AUR62008225-RA	══	Chr2	transcript:KQK02309
Chr16	AUR62018713-RA	══	Chr3	transcript:KQJ97935
Chr16	AUR62034777-RA	══	Chr3	transcript:KQJ99165
Chr16	AUR62034764-RA	══	Chr4	transcript:KQJ88405
Chr16	AUR62034777-RA	══	Chr4	transcript:KQJ90961
Chr17	AUR62016510-RA	══	Chr3	transcript:KQJ94390

## Sheet: Oryza sativa L.subsp.Japonica
Chr	GeneID		Chr	GeneID
Chr01	AUR62021459-RA	══	Chr1	LOC_Os01g13000.1
Chr01	AUR62014656-RA	══	Chr1	LOC_Os01g57580.1
Chr01	AUR62039753-RA	══	Chr2	LOC_Os02g54870.1
Chr01	AUR62021459-RA	══	Chr2	LOC_Os02g17680.1
Chr01	AUR62014614-RA	══	Chr7	LOC_Os07g35870.1
Chr02	AUR62010948-RA	══	Chr1	LOC_Os01g13000.1
Chr02	AUR62012538-RA	══	Chr1	LOC_Os01g57580.1
Chr02	AUR62010948-RA	══	Chr2	LOC_Os02g17680.1
Chr02	AUR62012538-RA	══	Chr4	LOC_Os04g53990.1
Chr03	AUR62027824-RA	══	Chr3	LOC_Os03g08930.1
Chr03	AUR62027824-RA	══	Chr9	LOC_Os09g29360.1
Chr05	AUR62041153-RA	══	Chr1	LOC_Os01g57580.1
Chr05	AUR62019337-RA	══	Chr2	LOC_Os02g15760.1
Chr05	AUR62041153-RA	══	Chr5	LOC_Os05g42180.1
Chr05	AUR62019260-RA	══	Chr8	LOC_Os08g39630.1
Chr05	AUR62019260-RA	══	Chr9	LOC_Os09g31300.1
Chr06	AUR62003052-RA	══	Chr8	LOC_Os08g38210.1
Chr06	AUR62003039-RA	══	Chr8	LOC_Os08g38080.1
Chr06	AUR62028856-RA	══	Chr9	LOC_Os09g33580.1
Chr07	AUR62001552-RA	══	Chr11	LOC_Os11g06010.1
Chr07	AUR62001552-RA	══	Chr12	LOC_Os12g06330.1
Chr07	AUR62006151-RA	══	Chr2	LOC_Os02g15760.1
Chr07	AUR62016228-RA	══	Chr3	LOC_Os03g19780.1
Chr07	AUR62001169-RA	══	Chr9	LOC_Os09g32510.1
Chr08	AUR62032143-RA	══	Chr2	LOC_Os02g49480.1
Chr08	AUR62011824-RA	══	Chr3	LOC_Os03g19260.1
Chr08	AUR62011948-RA	══	Chr3	LOC_Os03g58330.1
Chr08	AUR62011948-RA	══	Chr7	LOC_Os07g08440.1
Chr09	AUR62032262-RA	══	Chr3	LOC_Os03g58330.1
Chr09	AUR62003896-RA	══	Chr6	LOC_Os06g06900.1
Chr09	AUR62032262-RA	══	Chr7	LOC_Os07g08440.1
Chr10	AUR62034991-RA	══	Chr3	LOC_Os03g51910.1
Chr10	AUR62018984-RA	══	Chr9	LOC_Os09g29360.1
Chr11	AUR62024365-RA	══	Chr9	LOC_Os09g31300.1
Chr12	AUR62029280-RA	══	Chr1	LOC_Os01g57580.1
Chr12	AUR62001007-RA	══	Chr3	LOC_Os03g58330.1
Chr12	AUR62029280-RA	══	Chr4	LOC_Os04g53990.1
Chr12	AUR62029280-RA	══	Chr5	LOC_Os05g42180.1
Chr12	AUR62000088-RA	══	Chr8	LOC_Os08g39630.1
Chr12	AUR62029235-RA	══	Chr8	LOC_Os08g04390.2
Chr12	AUR62000088-RA	══	Chr9	LOC_Os09g31300.1
Chr14	AUR62005699-RA	══	Chr8	LOC_Os08g42470.1
Chr14	AUR62007865-RA	══	Chr8	LOC_Os08g38210.1
Chr14	AUR62007846-RA	══	Chr8	LOC_Os08g38080.1
Chr14	AUR62005699-RA	══	Chr9	LOC_Os09g33580.1
Chr16	AUR62008225-RA	══	Chr1	LOC_Os01g01840.1
Chr18	AUR62020231-RA	══	Chr11	LOC_Os11g06010.1
Chr18	AUR62020231-RA	══	Chr12	LOC_Os12g06330.1

## Sheet: Zea mays L.
Chr	GeneID		Chr	GeneID
Chr01	AUR62021459-RA	══	Chr5	transcript:Zm00001d015984_T002
Chr01	AUR62014614-RA	══	Chr7	transcript:Zm00001d021701_T002
Chr02	AUR62012538-RA	══	Chr3	transcript:Zm00001d043248_T001
Chr02	AUR62029052-RA	══	Chr3	transcript:Zm00001d044272_T001
Chr02	AUR62010948-RA	══	Chr5	transcript:Zm00001d015984_T002
Chr03	AUR62027824-RA	══	Chr7	transcript:Zm00001d020790_T001
Chr05	AUR62019260-RA	══	Chr1	transcript:Zm00001d031441_T001
Chr05	AUR62006825-RA	══	Chr10	transcript:Zm00001d024783_T001
Chr05	AUR62006825-RA	══	Chr3	transcript:Zm00001d040536_T005
Chr05	AUR62019260-RA	══	Chr7	transcript:Zm00001d020932_T001
Chr06	AUR62028856-RA	══	Chr1	transcript:Zm00001d031665_T001
Chr07	AUR62016228-RA	══	Chr1	transcript:Zm00001d028916_T001
Chr07	AUR62025963-RA	══	Chr1	transcript:Zm00001d031441_T001
Chr07	AUR62001169-RA	══	Chr7	transcript:Zm00001d021019_T001
Chr07	AUR62016228-RA	══	Chr9	transcript:Zm00001d047614_T001
Chr10	AUR62018984-RA	══	Chr7	transcript:Zm00001d020790_T001
Chr11	AUR62024365-RA	══	Chr1	transcript:Zm00001d031441_T001
Chr11	AUR62024365-RA	══	Chr7	transcript:Zm00001d020932_T001
Chr12	AUR62000088-RA	══	Chr1	transcript:Zm00001d031441_T001
Chr12	AUR62000483-RA	══	Chr10	transcript:Zm00001d024783_T001
Chr12	AUR62000088-RA	══	Chr7	transcript:Zm00001d020932_T001
Chr16	AUR62008225-RA	══	Chr3	transcript:Zm00001d040148_T001
Chr16	AUR62034764-RA	══	Chr4	transcript:Zm00001d049294_T001

## Sheet: Vitis vinifera L.
Chr	GeneID		Chr	GeneID
Chr01	AUR62009472-RA	══	Chr1	transcript:VIT_01s0010g00540.t01
Chr01	AUR62036595-RA	══	Chr10	transcript:VIT_10s0003g01160.t01
Chr01	AUR62021459-RA	══	Chr11	transcript:VIT_11s0016g03560.t01
Chr01	AUR62039753-RA	══	Chr11	transcript:VIT_11s0037g01230.t01
Chr01	AUR62014614-RA	══	Chr12	transcript:VIT_12s0059g02650.t01
Chr01	AUR62014828-RA	══	Chr12	transcript:VIT_12s0028g03550.t01
Chr01	AUR62040948-RA	══	Chr13	transcript:VIT_13s0019g00540.t01
Chr01	AUR62009472-RA	══	Chr14	transcript:VIT_14s0083g00930.t01
Chr01	AUR62023232-RA	══	Chr14	transcript:VIT_14s0006g01470.t01
Chr01	AUR62004153-RA	══	Chr15	transcript:VIT_15s0021g02690.t01
Chr01	AUR62004564-RA	══	Chr15	transcript:VIT_15s0048g02510.t01
Chr01	AUR62004545-RA	══	Chr15	transcript:VIT_15s0048g02820.t01
Chr01	AUR62004505-RA	══	Chr15	transcript:VIT_15s0046g00320.t01
Chr01	AUR62004352-RA	══	Chr15	transcript:VIT_15s0046g02560.t01
Chr01	AUR62009472-RA	══	Chr17	transcript:VIT_17s0000g04790.t01
Chr01	AUR62004612-RA	══	Chr18	transcript:VIT_18s0041g00690.t01
Chr01	AUR62014656-RA	══	Chr19	transcript:VIT_19s0014g04670.t01
Chr01	AUR62014614-RA	══	Chr19	transcript:VIT_19s0014g05100.t01
Chr01	AUR62004545-RA	══	Chr2	transcript:VIT_02s0025g02610.t01
Chr01	AUR62004352-RA	══	Chr2	transcript:VIT_02s0025g03450.t01
Chr02	AUR62031178-RA	══	Chr10	transcript:VIT_10s0003g01160.t01
Chr02	AUR62010948-RA	══	Chr11	transcript:VIT_11s0016g03560.t01
Chr02	AUR62029052-RA	══	Chr11	transcript:VIT_11s0016g02070.t01
Chr02	AUR62031178-RA	══	Chr12	transcript:VIT_12s0028g02350.t01
Chr02	AUR62017023-RA	══	Chr12	transcript:VIT_12s0028g03550.t01
Chr02	AUR62012538-RA	══	Chr19	transcript:VIT_19s0014g04670.t01
Chr03	AUR62012272-RA	══	Chr13	transcript:VIT_13s0067g01350.t01
Chr03	AUR62027824-RA	══	Chr18	transcript:VIT_18s0001g06650.t01
Chr03	AUR62027851-RA	══	Chr18	transcript:VIT_18s0001g07200.t01
Chr03	AUR62037403-RA	══	Chr18	transcript:VIT_18s0001g08600.t01
Chr03	AUR62027824-RA	══	Chr7	transcript:VIT_07s0191g00240.t01
Chr04	AUR62023150-RA	══	Chr1	transcript:VIT_01s0010g00540.t01
Chr04	AUR62022910-RA	══	Chr13	transcript:VIT_13s0067g01350.t01
Chr04	AUR62023150-RA	══	Chr14	transcript:VIT_14s0083g00930.t01
Chr04	AUR62023185-RA	══	Chr14	transcript:VIT_14s0006g01470.t01
Chr04	AUR62023150-RA	══	Chr17	transcript:VIT_17s0000g04790.t01
Chr05	AUR62019260-RA	══	Chr13	transcript:VIT_13s0064g01290.t01
Chr05	AUR62006825-RA	══	Chr14	transcript:VIT_14s0060g00260.t01
Chr05	AUR62004950-RA	══	Chr14	transcript:VIT_14s0030g02230.t01
Chr05	AUR62005105-RA	══	Chr14	transcript:VIT_14s0128g00110.t01
Chr05	AUR62019337-RA	══	Chr16	transcript:VIT_16s0050g02500.t01
Chr05	AUR62041153-RA	══	Chr19	transcript:VIT_19s0014g04670.t01
Chr05	AUR62015636-RA	══	Chr19	transcript:VIT_19s0014g05100.t01
Chr05	AUR62004950-RA	══	Chr5	transcript:VIT_05s0020g04620.t01
Chr05	AUR62019260-RA	══	Chr6	transcript:VIT_06s0004g01740.t01
Chr05	AUR62006825-RA	══	Chr7	transcript:VIT_07s0005g02510.t01
Chr05	AUR62019260-RA	══	Chr8	transcript:VIT_08s0007g07810.t01
Chr06	AUR62002923-RA	══	Chr1	transcript:VIT_01s0011g02940.t01
Chr06	AUR62014049-RA	══	Chr1	transcript:VIT_01s0127g00640.t01
Chr06	AUR62026495-RA	══	Chr1	transcript:VIT_01s0026g01140.t01
Chr06	AUR62003039-RA	══	Chr1	transcript:VIT_01s0010g00740.t01
Chr06	AUR62028856-RA	══	Chr1	transcript:VIT_01s0244g00010.t01
Chr06	AUR62003052-RA	══	Chr14	transcript:VIT_14s0083g00930.t01
Chr06	AUR62026495-RA	══	Chr17	transcript:VIT_17s0000g05370.t01
Chr06	AUR62028856-RA	══	Chr17	transcript:VIT_17s0000g00430.t01
Chr06	AUR62003052-RA	══	Chr17	transcript:VIT_17s0000g04790.t01
Chr06	AUR62003365-RA	══	Chr4	transcript:VIT_04s0023g03430.t01
Chr07	AUR62025963-RA	══	Chr13	transcript:VIT_13s0064g01290.t01
Chr07	AUR62016073-RA	══	Chr16	transcript:VIT_16s0022g02240.t01
Chr07	AUR62006151-RA	══	Chr16	transcript:VIT_16s0050g02500.t01
Chr07	AUR62001913-RA	══	Chr18	transcript:VIT_18s0001g10270.t01
Chr07	AUR62016228-RA	══	Chr5	transcript:VIT_05s0077g00750.t01
Chr07	AUR62002393-RA	══	Chr5	transcript:VIT_05s0094g00480.t01
Chr07	AUR62002110-RA	══	Chr5	transcript:VIT_05s0049g00460.t01
Chr07	AUR62001552-RA	══	Chr6	transcript:VIT_06s0009g00440.t01
Chr07	AUR62031810-RA	══	Chr7	transcript:VIT_07s0005g05100.t01
Chr07	AUR62036801-RA	══	Chr7	transcript:VIT_07s0104g00250.t01
Chr07	AUR62001913-RA	══	Chr7	transcript:VIT_07s0031g00450.t01
Chr07	AUR62025963-RA	══	Chr8	transcript:VIT_08s0007g07810.t01
Chr07	AUR62018341-RA	══	Chr8	transcript:VIT_08s0007g05300.t01
Chr07	AUR62025981-RA	══	Chr8	transcript:VIT_08s0007g07870.t01
Chr08	AUR62021777-RA	══	Chr1	transcript:VIT_01s0026g01140.t01
Chr08	AUR62021718-RA	══	Chr1	transcript:VIT_01s0026g02030.t01
Chr08	AUR62021718-RA	══	Chr14	transcript:VIT_14s0108g00420.t01
Chr08	AUR62011948-RA	══	Chr14	transcript:VIT_14s0030g02230.t01
Chr08	AUR62032143-RA	══	Chr14	transcript:VIT_14s0083g00930.t01
Chr08	AUR62021777-RA	══	Chr17	transcript:VIT_17s0000g05370.t01
Chr08	AUR62021718-RA	══	Chr17	transcript:VIT_17s0000g05900.t01
Chr08	AUR62021604-RA	══	Chr17	transcript:VIT_17s0000g06930.t01
Chr08	AUR62032143-RA	══	Chr17	transcript:VIT_17s0000g04790.t01
Chr08	AUR62029874-RA	══	Chr17	transcript:VIT_17s0000g03580.t01
Chr08	AUR62011948-RA	══	Chr5	transcript:VIT_05s0020g04620.t01
Chr08	AUR62011824-RA	══	Chr7	transcript:VIT_07s0005g01310.t01
Chr08	AUR62011948-RA	══	Chr7	transcript:VIT_07s0141g00220.t01
Chr08	AUR62011907-RA	══	Chr7	transcript:VIT_07s0141g01060.t01
Chr08	AUR62011893-RA	══	Chr7	transcript:VIT_07s0005g03070.t01
Chr09	AUR62032262-RA	══	Chr14	transcript:VIT_14s0030g02230.t01
Chr09	AUR62003654-RA	══	Chr18	transcript:VIT_18s0001g07410.t01
Chr09	AUR62003896-RA	══	Chr18	transcript:VIT_18s0001g10270.t01
Chr09	AUR62003602-RA	══	Chr4	transcript:VIT_04s0044g01040.t01
Chr09	AUR62032262-RA	══	Chr5	transcript:VIT_05s0020g04620.t01
Chr09	AUR62024734-RA	══	Chr7	transcript:VIT_07s0005g03070.t01
Chr09	AUR62003896-RA	══	Chr7	transcript:VIT_07s0031g00450.t01
Chr09	AUR62032262-RA	══	Chr7	transcript:VIT_07s0141g00220.t01
Chr09	AUR62032220-RA	══	Chr7	transcript:VIT_07s0141g01060.t01
Chr10	AUR62023449-RA	══	Chr15	transcript:VIT_15s0046g00320.t01
Chr10	AUR62022678-RA	══	Chr15	transcript:VIT_15s0048g02510.t01
Chr10	AUR62022659-RA	══	Chr15	transcript:VIT_15s0048g02820.t01
Chr10	AUR62034506-RA	══	Chr18	transcript:VIT_18s0001g12970.t01
Chr10	AUR62038801-RA	══	Chr18	transcript:VIT_18s0001g09210.t01
Chr10	AUR62034991-RA	══	Chr18	transcript:VIT_18s0001g08600.t01
Chr10	AUR62035415-RA	══	Chr18	transcript:VIT_18s0001g08040.t01
Chr10	AUR62018984-RA	══	Chr18	transcript:VIT_18s0001g06650.t01
Chr10	AUR62019010-RA	══	Chr18	transcript:VIT_18s0001g07200.t01
Chr10	AUR62022659-RA	══	Chr2	transcript:VIT_02s0025g02610.t01
Chr10	AUR62034506-RA	══	Chr4	transcript:VIT_04s0023g02410.t01
Chr11	AUR62024365-RA	══	Chr13	transcript:VIT_13s0064g01290.t01
Chr11	AUR62020815-RA	══	Chr5	transcript:VIT_05s0029g00050.t01
Chr11	AUR62023796-RA	══	Chr5	transcript:VIT_05s0094g00480.t01
Chr11	AUR62030326-RA	══	Chr8	transcript:VIT_08s0007g05300.t01
Chr11	AUR62024365-RA	══	Chr8	transcript:VIT_08s0007g07810.t01
Chr11	AUR62024373-RA	══	Chr8	transcript:VIT_08s0007g07870.t01
Chr12	AUR62000088-RA	══	Chr13	transcript:VIT_13s0064g01290.t01
Chr12	AUR62000871-RA	══	Chr14	transcript:VIT_14s0128g00110.t01
Chr12	AUR62000483-RA	══	Chr14	transcript:VIT_14s0060g00260.t01
Chr12	AUR62001007-RA	══	Chr14	transcript:VIT_14s0030g02230.t01
Chr12	AUR62029280-RA	══	Chr19	transcript:VIT_19s0014g04670.t01
Chr12	AUR62029235-RA	══	Chr19	transcript:VIT_19s0014g05100.t01
Chr12	AUR62001007-RA	══	Chr5	transcript:VIT_05s0020g04620.t01
Chr12	AUR62000088-RA	══	Chr6	transcript:VIT_06s0004g01740.t01
Chr12	AUR62000483-RA	══	Chr7	transcript:VIT_07s0005g02510.t01
Chr12	AUR62001007-RA	══	Chr7	transcript:VIT_07s0141g00220.t01
Chr12	AUR62000088-RA	══	Chr8	transcript:VIT_08s0007g07810.t01
Chr13	AUR62007060-RA	══	Chr15	transcript:VIT_15s0048g02820.t01
Chr13	AUR62010555-RA	══	Chr16	transcript:VIT_16s0022g02240.t01
Chr13	AUR62007032-RA	══	Chr2	transcript:VIT_02s0025g02310.t01
Chr13	AUR62007060-RA	══	Chr2	transcript:VIT_02s0025g02610.t01
Chr13	AUR62007294-RA	══	Chr2	transcript:VIT_02s0012g01320.t01
Chr14	AUR62007865-RA	══	Chr1	transcript:VIT_01s0010g00540.t01
Chr14	AUR62007846-RA	══	Chr1	transcript:VIT_01s0010g00740.t01
Chr14	AUR62005699-RA	══	Chr1	transcript:VIT_01s0244g00010.t01
Chr14	AUR62005387-RA	══	Chr1	transcript:VIT_01s0127g00640.t01
Chr14	AUR62035285-RA	══	Chr1	transcript:VIT_01s0011g02940.t01
Chr14	AUR62026301-RA	══	Chr1	transcript:VIT_01s0026g01140.t01
Chr14	AUR62037320-RA	══	Chr1	transcript:VIT_01s0011g03720.t01
Chr14	AUR62037320-RA	══	Chr14	transcript:VIT_14s0006g02850.t01
Chr14	AUR62007865-RA	══	Chr14	transcript:VIT_14s0083g00930.t01
Chr14	AUR62037320-RA	══	Chr17	transcript:VIT_17s0000g03580.t01
Chr14	AUR62007865-RA	══	Chr17	transcript:VIT_17s0000g04790.t01
Chr14	AUR62005699-RA	══	Chr17	transcript:VIT_17s0000g00430.t01
Chr14	AUR62026301-RA	══	Chr17	transcript:VIT_17s0000g05370.t01
Chr15	AUR62017962-RA	══	Chr18	transcript:VIT_18s0001g07410.t01
Chr15	AUR62010242-RA	══	Chr18	transcript:VIT_18s0001g10300.t01
Chr15	AUR62010325-RA	══	Chr3	transcript:VIT_03s0091g00210.t01
Chr15	AUR62027063-RA	══	Chr3	transcript:VIT_03s0088g01240.t01
Chr15	AUR62011307-RA	══	Chr3	transcript:VIT_03s0038g04760.t01
Chr15	AUR62010097-RA	══	Chr3	transcript:VIT_03s0038g01790.t01
Chr15	AUR62010242-RA	══	Chr3	transcript:VIT_03s0063g00170.t01
Chr15	AUR62029468-RA	══	Chr4	transcript:VIT_04s0023g03430.t01
Chr15	AUR62011307-RA	══	Chr4	transcript:VIT_04s0023g01930.t01
Chr15	AUR62014973-RA	══	Chr6	transcript:VIT_06s0061g00720.t01
Chr15	AUR62031976-RA	══	Chr9	transcript:VIT_09s0002g02700.t01
Chr16	AUR62008318-RA	══	Chr1	transcript:VIT_01s0026g01140.t01
Chr16	AUR62008383-RA	══	Chr14	transcript:VIT_14s0108g00420.t01
Chr16	AUR62034764-RA	══	Chr14	transcript:VIT_14s0068g01200.t01
Chr16	AUR62019922-RA	══	Chr15	transcript:VIT_15s0048g02820.t01
Chr16	AUR62017336-RA	══	Chr16	transcript:VIT_16s0022g02240.t01
Chr16	AUR62008318-RA	══	Chr17	transcript:VIT_17s0000g05370.t01
Chr16	AUR62034764-RA	══	Chr17	transcript:VIT_17s0000g00330.t01
Chr16	AUR62034777-RA	══	Chr17	transcript:VIT_17s0000g00430.t01
Chr16	AUR62039664-RA	══	Chr17	transcript:VIT_17s0000g04790.t01
Chr16	AUR62008225-RA	══	Chr17	transcript:VIT_17s0000g08150.t01
Chr16	AUR62041687-RA	══	Chr17	transcript:VIT_17s0000g00330.t01
Chr16	AUR62008486-RA	══	Chr17	transcript:VIT_17s0000g06930.t01
Chr16	AUR62025839-RA	══	Chr17	transcript:VIT_17s0000g03580.t01
Chr16	AUR62019896-RA	══	Chr2	transcript:VIT_02s0025g02310.t01
Chr16	AUR62019922-RA	══	Chr2	transcript:VIT_02s0025g02610.t01
Chr16	AUR62018713-RA	══	Chr2	transcript:VIT_02s0012g01320.t01
Chr16	AUR62018701-RA	══	Chr2	transcript:VIT_02s0012g01450.t01
Chr17	AUR62016510-RA	══	Chr11	transcript:VIT_11s0016g03560.t01
Chr17	AUR62013224-RA	══	Chr18	transcript:VIT_18s0001g10300.t01
Chr17	AUR62013093-RA	══	Chr3	transcript:VIT_03s0038g01790.t01
Chr17	AUR62013022-RA	══	Chr3	transcript:VIT_03s0038g02540.t01
Chr17	AUR62013224-RA	══	Chr3	transcript:VIT_03s0063g00170.t01
Chr17	AUR62039063-RA	══	Chr3	transcript:VIT_03s0091g00210.t01
Chr17	AUR62016750-RA	══	Chr3	transcript:VIT_03s0038g04760.t01
Chr17	AUR62016750-RA	══	Chr4	transcript:VIT_04s0023g01930.t01
Chr17	AUR62008898-RA	══	Chr7	transcript:VIT_07s0005g05100.t01
Chr17	AUR62016510-RA	══	Chr9	transcript:VIT_09s0002g04120.t01
Chr18	AUR62009524-RA	══	Chr17	transcript:VIT_17s0000g00330.t01
Chr18	AUR62009509-RA	══	Chr17	transcript:VIT_17s0000g00430.t01
Chr18	AUR62020231-RA	══	Chr6	transcript:VIT_06s0009g00440.t01
Chr18	AUR62022271-RA	══	Chr9	transcript:VIT_09s0002g02700.t01
Chr00	AUR62033947-RA	══	Chr11	transcript:VIT_11s0016g02070.t01
