# Supplementary material for: bHLH transcription factor family identification, phylogeny, and its response to abiotic stress in Chenopodium quinoa
Source: Front Plant Sci. 2023 Jul 5;14:1171518. doi: 10.3389/fpls.2023.1171518 (PMC10355129; doi:10.3389/fpls.2023.1171518)
Supplement: Supplementary Table 7 — bHLH protein sequences of six species. [file Table_7.xls]

## Sheet: Arabidopsis thaliana
Gene	Pep
AtbHLH1	MATGQNRTTVPENLKKHLAVSVRNIQWSYGIFWSVSASQSGVLEWGDGYYNGDIKTRKTIQASEIKADQLGLRRSEQLSELYESLSVAESSSSGVAAGSQVTRRASAAALSPEDLADTEWYYLVCMSFVFNIGEGMPGRTFANGEPIWLCNAHTADSKVFSRSLLAKSAAVKTVVCFPFLGGVVEIGTTEHITEDMNVIQCVKTSFLEAPDPYATILPARSDYHIDNVLDPQQILGDEIYAPMFSTEPFPTASPSRTTNGFDQEHEQVADDHDSFMTERITGGASQVQSWQLMDDELSNCVHQSLNSSDCVSQTFVEGAAGRVAYGARKSRVQRLGQIQEQQRNVKTLSFDPRNDDVHYQSVISTIFKTNHQLILGPQFRNCDKQSSFTRWKKSSSSSS…
AtbHLH3	MGQKFWENQEDRAMVESTIGSEACDFFISTASASNTALSKLVSPPSDSNLQQGLRHVVEGSDWDYALFWLASNVNSSDGCVLIWGDGHCRVKKGASGEDYSQQDEIKRRVLRKLHLSFVGSDEDHRLVKSGALTDLDMFYLASLYFSFRCDTNKYGPAGTYVSGKPLWAADLPSCLSYYRVRSFLARSAGFQTVLSVPVNSGVVELGSLRHIPEDKSVIEMVKSVFGGSDFVQAKEAPKIFGRQLSLGGAKPRSMSINFSPKTEDDTGFSLESYEVQAIGGSNQVYGYEQGKDETLYLTDEQKPRKRGRKPANGREEALNHVEAERQRREKLNQRFYALRAVVPNISKMDKASLLADAITYITDMQKKIRVYETEKQIMKRRESNQITPAEVDYQQRHD…
AtbHLH10	MGCFDPNTPAEVTVESSFSQAEPPPPPPQVLVAGSTSNSNCSVEVEELSEFHLSPQDCPQASSTPLQFHINPPPPPPPPCDQLHNNLIHQMASHQQQHSNWDNGYQDFVNLGPNSATTPDLLSLLHLPRCSLPPNHHPSSMLPTSFSDIMSSSSAAAVMYDPLFHLNFPMQPRDQNQLRNGSCLLGVEDQIQMDANGGMNVLYFEGANNNNGGFENEILEFNNGVTRKGRGSRKSRTSPTERERRVHFNDRFFDLKNLIPNPTKIDRASIVGEAIDYIKELLRTIEEFKMLVEKKRCGRFRSKKRARVGEGGGGEDQEEEEDTVNYKPQSEVDQSCFNKNNNNSLRCSWLKRKSKVTEVDVRIIDDEVTIKLVQKKKINCLLFTTKVLDQLQLDLHHVA…
AtbHLH11	MDQPMKPKTCSESDFADDSSASSSSSSGQNLRGAEMVVEVKKEAVCSQKAEREKLRRDKLKEQFLELGNALDPNRPKSDKASVLTDTIQMLKDVMNQVDRLKAEYETLSQESRELIQEKSELREEKATLKSDIEILNAQYQHRIKTMVPWVPHYSYHIPFVAITQGQSSFIPYSASVNPLTEQQASVQQHSSSSADASMKQDSKIKPLDLDLMMNSNHSGQGNDQKDDVRLKLELKIHASSLAQQDVSGKEKKVSLTTTASSSNSYSLSQAVQDSSPGTVNDMLKP
AtbHLH12	MSLTMADGVEAAAGRSKRQNSLLRKQLALAVRSVQWSYAIFWSSSLTQPGVLEWGEGCYNGDMKKRKKSYESHYKYGLQKSKELRKLYLSMLEGDSGTTVSTTHDNLNDDDDNCHSTSMMLSPDDLSDEEWYYLVSMSYVFSPSQCLPGRASATGETIWLCNAQYAENKLFSRSLLARSASIQTVVCFPYLGGVIELGVTELISEDHNLLRNIKSCLMEISAHQDNDDEKKMEIKISEEKHQLPLGISDEDLHYKRTISTVLNYSADRSGKNDKNIRHRQPNIVTSEPGSSFLRWKQCEQQVSGFVQKKKSQNVLRKILHDVPLMHTKRMFPSQNSGLNQDDPSDRRKENEKFSVLRTMVPTVNEVDKESILNNTIKYLQELEARVEELESCMGSVNFV…
AtbHLH13	MNIGRLVWNEDDKAIVASLLGKRALDYLLSNSVSNANLLMTLGSDENLQNKLSDLVERPNASNFSWNYAIFWQISRSKAGDLVLCWGDGYCREPKEGEKSEIVRILSMGREEETHQTMRKRVLQKLHDLFGGSEEENCALGLDRVTDTEMFLLSSMYFSFPRGEGGPGKCFASAKPVWLSDVVNSGSDYCVRSFLAKSAGIQTVVLVPTDLGVVELGSTSCLPESEDSILSIRSLFTSSLPPVRAVALPVTVAEKIDDNRTKIFGKDLHNSGFLQHHQHHQQQQQQPPQQQQHRQFREKLTVRKMDDRAPKRLDAYPNNGNRFMFSNPGTNNNTLLSPTWVQPENYTRPINVKEVPSTDEFKFLPLQQSSQRLLPPAQMQIDFSAASSRASENNSDGEG…
AtbHLH15	MHHFVPDFDTDDDYVNNHNSSLNHLPRKSITTMGEDDDLMELLWQNGQVVVQNQRLHTKKPSSSPPKLLPSMDPQQQPSSDQNLFIQEDEMTSWLHYPLRDDDFCSDLLFSAAPTATATATVSQVTAARPPVSSTNESRPPVRNFMNFSRLRGDFNNGRGGESGPLLSKAVVRESTQVSPSATPSAAASESGLTRRTDGTDSSAVAGGGAYNRKGKAVAMTAPAIEITGTSSSVVSKSEIEPEKTNVDDRKRKEREATTTDETESRSEETKQARVSTTSTKRSRAAEVHNLSERKRRDRINERMKALQELIPRCNKSDKASMLDEAIEYMKSLQLQIQMMSMGCGMMPMMYPGMQQYMPHMAMGMGMNQPIPPPSFMPFPNMLAAQRPLPTQTHMAGSG…
AtbHLH18	MNSLVGDVPQSLSSLDDTTTCYNLDASCNKSLVEERPSKILKTTHISPNLHPFSSSNPPPPKHQPSSRILSFEKTGLHVMNHNSPNLIFSPKDEEIGLPEHKKAELIIRGTKRAQSLTRSQSNAQDHILAERKRREKLTQRFVALSALIPGLKKMDKASVLGDAIKHIKYLQESVKEYEEQKKEKTMESVVLVKKSSLVLDENHQPSSSSSSDGNRNSSSSNLPEIEVRVSGKDVLIKILCEKQKGNVIKIMGEIEKLGLSITNSNVLPFGPTFDISIIAQKNNNFDMKIEDVVKNLSFGLSKLT
AtbHLH20	MDDSSFMDLMIDTDEYLIDDWESDFPICGETNTNPGSESGSGTGFELLAERPTKQMKTNNNMNSTSSSPSSSSSSGSRTSQVISFGSPDTKTNPVETSLNFSNQVSMDQKVGSKRKDCVNNGGRREPHLLKEHVLAERKRRQKLNERLIALSALLPGLKKTDKATVLEDAIKHLKQLQERVKKLEEERVVTKKMDQSIILVKRSQVYLDDDSSSYSSTCSAASPLSSSSDEVSIFKQTMPMIEARVSDRDLLIRVHCEKNKGCMIKILSSLEKFRLEVVNSFTLPFGNSTLVITILTKMDNKFSRPVEEVVKNIRVALAE
AtbHLH22	MGGGSRFQEPVRMSRRKQVTKEKEEDENFKSPNLEAERRRREKLHCRLMALRSHVPIVTNMTKASIVEDAITYIGELQNNVKNLLETFHEMEEAPPEIDEEQTDPMIKPEVETSDLNEEMKKLGIEENVQLCKIGERKFWLKIITEKRDGIFTKFMEVMRFLGFEIIDISLTTSNGAILISASVQTQELCDVEQTKDFLLEVMRSNP
AtbHLH23	MTWKPKMLILSHDLISPEKYIMGEDDIVELLGKSSQVVTSSQTQTPSCDPPLILRGSGSGDGEGNGPLPQPPPPLYHQQSLFIQEDEMASWLHQPNRQDYLYSQLLYSGVASTHPQSLASLEPPPPPRAQYILAADRPTGHILAERRAENFMNISRQRGNIFLGGVEAVPSNSTLLSSATESIPATHGTESRATVTGGVSRTFAVPGLGPRGKAVAIETAGTQSWGLCKAETEPVQRQPATETDITDERKRKTREETNVENQGTEEARDSTSSKRSRAAIMHKLSERRRRQKINEMMKALQELLPRCTKTDRSSMLDDVIEYVKSLQSQIQMFSMGHVMIPPMMYAGNIQQQYMPHMAMGMNRPPAFIPFPRQAHMAEGVGPVDLFRENEETEQETMSL…
AtbHLH25	MSILSTRWFSEQEIEENSIIQQFHMNSIVGEVQEAQYIFPHSFTTNNDPSYDDLIEMKPPKILETTYISPSSHLPPNSKPHHIHRHSSSRILSFEDYGSNDMEHEYSPTYLNSIFSPKLEAQVQPHQKSDEFNRKGTKRAQPFSRNQSNAQDHIIAERKRREKLTQRFVALSALVPGLKKMDKASVLGDALKHIKYLQERVGELEEQKKERRLESMVLVKKSKLILDDNNQSFSSSCEDGFSDLDLPEIEVRFSDEDVLIKILCEKQKGHLAKIMAEIEKLHILITNSSVLNFGPTLDITIIAKKESDFDMTLMDVVKSLRSALSNFI
AtbHLH27	MEDLDHEYKNYWETTMFFQNQELEFDSWPMEEAFSGSGESSSPDGAATSPASSKNVVSERNRRQKLNQRLFALRSVVPNISKLDKASVIKDSIDYMQELIDQEKTLEAEIRELESRSTLLENPVRDYDCNFAETHLQDFSDNNDMRSKKFKQMDYSTRVQHYPIEVLEMKVTWMGEKTVVVCITCSKKRETMVQLCKVLESLNLNILTTNFSSFTSRLSTTLFLQVTLSLSPSLISLFGNVITSTNYKILNASREYCTCLVLV
AtbHLH28	MINTDDNLLMIEALLTSDPSPPLLPANLSLETTLPKRLHAVLNGTHEPWSYAIFWKPSYDDFSGEAVLKWGDGVYTGGNEEKTRGRLRRKKTILSSPEEKERRSNVIRELNLMISGEAFPVVEDDVSDDDDVEVTDMEWFFLVSMTWSFGNGSGLAGKAFASYNPVLVTGSDLIYGSGCDRAKQGGDVGLQTILCIPSHNGVLELASTEEIRPNSDLFNRIRFLFGGSKYFSGAPNSNSELFPFQLESSCSSTVTGNPNPSPVYLQNRYNLNFSTSSSTLARAPCGDVLSFGENVKQSFENRNPNTYSDQIQNVVPHATVMLEKKKGKKRGRKPAHGRDKPLNHVEAERMRREKLNHRFYALRAVVPNVSKMDKTSLLEDAVCYINELKSKAENVELEK…
AtbHLH30	MCAKKEEEEEEEEDSSEAMNNIQNYQNDLFFHQLISHHHHHHHDPSQSETLGASGNVGSGFTIFSQDSVSPIWSLPPPTSIQPPFDQFPPPSSSPASFYGSFFNRSRAHHQGLQFGYEGFGGATSAAHHHHEQLRILSEALGPVVQAGSGPFGLQAELGKMTAQEIMDAKALAASKSHSEAERRRRERINNHLAKLRSILPNTTKTDKASLLAEVIQHVKELKRETSVISETNLVPTESDELTVAFTEEEETGDGRFVIKASLCCEDRSDLLPDMIKTLKAMRLKTLKAEITTVGGRVKNVLFVTGEESSGEEVEEEYCIGTIEEALKAVMEKSNVEESSSSGNAKRQRMSSHNTITIVEQQQQYNQR
AtbHLH34	MYPSIEDDDDLLAALCFDQSNGVEDPYGYMQTNEDNIFQDFGSCGVNLMQPQQEQFDSFNGNLEQVCSSFRGGNNGVVYSSSIGSAQLDLAASFSGVLQQETHQVCGFRGQNDDSAVPHLQQQQGQVFSGVVEINSSSSVGAVKEEFEEECSGKRRRTGSCSKPGTKACREKLRREKLNDKFMDLSSVLEPGRTPKTDKSAILDDAIRVVNQLRGEAHELQETNQKLLEEIKSLKADKNELREEKLVLKAEKEKMEQQLKSMVVPSPGFMPSQHPAAFHSHKMAVAYPYGYYPPNMPMWSPLPPADRDTSRDLKNLPPVA
AtbHLH36	MEKMMHRETERQRRQEMASLYASLRSLLPLHFIKGKRSTSDQVNEAVNYIKYLQRKIKELSVRRDDLMVLSRGSLLGSSNGDFKEDVEMISGKNHVVVRQCLVGVEIMLSSRCCGGQPRFSSVLQVLSEYGLCLLNSISSIVDDRLVYTIQAEVNDMALMIDLAELEKRLIRMK
AtbHLH38	MCALVPSFFTNFGWPSTNQYESYYGAGDNLNNGTFLELTVPQTYEVTHHQNSLGVSVSSEGNEIDNNPVVVKKLNHNASERDRRKKINTLFSSLRSCLPASDQSKKLSIPETVSKSLKYIPELQQQVKRLIQKKEEILVRVSGQRDFELYDKQQPKAVASYLSTVSATRLGDNEVMVQVSSSKIHNFSISNVLGGIEEDGFVLVDVSSSRSQGERLFYTLHLQVENMDDYKINCEELSERMLYLYEKCENSFN
AtbHLH42	MDESSIIPAEKVAGAEKKELQGLLKTAVQSVDWTYSVFWQFCPQQRVLVWGNGYYNGAIKTRKTTQPAEVTAEEAALERSQQLRELYETLLAGESTSEARACTALSPEDLTETEWFYLMCVSFSFPPPSGMPGKAYARRKHVWLSGANEVDSKTFSRAILAKSAKIQTVVCIPMLDGVVELGTTKKVREDVEFVELTKSFFYDHCKTNPKPALSEHSTYEVHEEAEDEEEVEEEMTMSEEMRLGSPDDEDVSNQNLHSDLHIESTHTLDTHMDMMNLMEEGGNYSQTVTTLLMSHPTSLLSDSVSTSSYIQSSFATWRVENGKEHQQVKTAPSSQWVLKQMIFRVPFLHDNTKDKRLPREDLSHVVAERRRREKLNEKFITLRSMVPFVTKMDKVSILG…
AtbHLH43	MNNYNMNPSLFQNYTWNNIINSSNNNNKNDDHHHQHNNDPIGMAMDQYTQLHIFNPFSSSHFPPLSSSLTTTTLLSGDQEDDEDEEEPLEELGAMKEMMYKIAAMQSVDIDPATVKKPKRRNVRISDDPQSVAARHRRERISERIRILQRLVPGGTKMDTASMLDEAIRYVKFLKRQIRLLNNNTGYTPPPPQDQASQAVTTSWVSPPPPPSFGRGGRGVGELI
AtbHLH44	MANFENLSSDFQTIAMDIYSSITQAADLNNNNSNLHFQTFHPSSTSLESLFLHHHQQQLLHFPGNSPDSSNNFSSTSSFLHSDHNIVDETKKRKALLPTLSSSETSGVSDNTNVIATETGSLRRGKRLKKKKEEEDEKEREVVHVRARRGQATDSHSLAERVRRGKINERLRCLQDMVPGCYKAMGMATMLDEIINYVQSLQNQVEFLSMKLTAASSFYDFNSETDAVDSMQRAKARETVEMGRQTRDGSPVFHLSTWSL
AtbHLH46	MELPQPRPFKTQEFRTGRKPTHDFLSLCSHSTVHPDPKPTPPPSSQGSHLKTHDFLQPLECVGAKEDVSRINSTTTASEKPPPPAPPPPLQHVLPGGIGTYTISPIPYFHHHHQRIPKPELSPPMMFNANERNVLDENSNSNCSSYAAASSGFTLWDESASGKKGQTRKENSVGERVNMRADVAATVGQWPVAERRSQSLTNNHMSGFSSLSSSQGSVLKSQSFMDMIRSAKGSSQEDDLDDEEDFIMKKESSSTSQSHRVDLRVKADVRGSPNDQKLNTPRSKHSATEQRRRSKINDRFQMLRQLIPNSDQKRDKASFLLEVIEYIQFLQEKADKYVTSYQGWNHEPAKLLNWSNNNQQLVPEGVAFAPKLEEEKNNIPVSVLATAQGVVIDHPTTAT…
AtbHLH47	MVSKTPSTSSDEANATADERCRKGKVPKRINKAVRERLKREHLNELFIELADTLELNQQNSGKASILCEATRFLKDVFGQIESLRKEHASLLSESSYVTTEKNELKEETSVLETEISKLQNEIEARANQSKPDLNTSPAPEYHHHHYQQQHPERVSQFPGLPIFQGPGFQQSATTLHPPATVLVLPIQPDPQTQDISEMTQAQQPLMFNSSNVSKPCPRYASAADSWSSRLLGERLKASE
AtbHLH51	MENSYDSSKWSDSTTPYMVSWSLQSESSDSDWNRFNLGFSSSSFGGNFPADDCVGGIEKAESLSRSHRLAEKRRRDRINSHLTALRKLVPNSDKLDKAALLATVIEQVKELKQKAAESPIFQDLPTEADEVTVQPETISDFESNTNTIIFKASFCCEDQPEAISEIIRVLTKLQLETIQAEIISVGGRMRINFILKDSNCNETTNIAASAKALKQSLCSALNRITSSSTTTSSVCRIRSKRQRWFLSSHYSHNE
AtbHLH52	MIIPETDSFFFQEQPQHQPLYPDEALSPSLFGFDHYDHFYESFLPSQEIFLPSPKTRVFNESQELDSFHTPKHQKLIDSSFHFNSHDPFSPSPESNYLLDSYITEASNISKFQAPDFSSTFKVGWTEQGDTKKRELSAQSIAARKRRRRITEKTQELGKLIPGSQKHNTAEMFNAAAKYVKFLQAQIEILQLKQTKMQTLDSSKVGREMQFLLGSQEIQEKLSTEEVCVVPREMVQVLKAEECILTNPKISRDINKLLSTNLMN
AtbHLH53	MSMDCLSYFFNYDPPVQLQDCFIPEMDMIIPETDSFFFQSQPQLEFHQPLFQEEAPSQTHFDPFCDQFLSPQEIFLPNPKNEIFNETHDLDFFLPTPKRQRLVNSSYNCNTQNHFQSRNPNFFDPFGDTDFVPESCTFQEFRVPDFSLAFKVGRGDQDDSKKPTLSSQSIAARGRRRRIAEKTHELGKLIPGGNKLNTAEMFQAAAKYVKFLQSQVGILQLMQTTKKGSSNVQMETQYLLESQAIQEKLSTEEVCLVPCEMVQDLTTEETICRTPNISREINKLLSKHLAN
AtbHLH57	MSGLMSFGELEDQFGQISDTTMEEKIPFLQMLQCIEHPFTTTEPNQFLQSLLQIQTLESKSCLTLETNIKRDPGQTDDPEKDPRTENGAVTVKEKRKRKRTRAPKNKDEVENQRMTHIAVERNRRRQMNEHLNSLRSLMPPSFLQRGDQASIVGGAIDFIKELEQLLQSLEAEKRKDGTDETPKTASCSSSSSLACTNSSISSVSTTSENGFTARFGGGDTTEVEATVIQNHVSLKVRCKRGKRQILKAIVSIEELKLAILHLTISSSFDFVIYSFNLKMEDGCKLGSADEIATAVHQIFEQINGEVMWSNLSRT
AtbHLH59	MASNNPHDNLSDQTPSDDFFEQILGLPNFSASSAAGLSGVDGGLGGGAPPMMLQLGSGEEGSHMGGLGGSGPTGFHNQMFPLGLSLDQGKGPGFLRPEGGHGSGKRFSDDVVDNRCSSMKPVFHGQPMQQPPPSAPHQPTSIRPRVRARRGQATDPHSIAERLRRERIAERIRALQELVPTVNKTDRAAMIDEIVDYVKFLRLQVKVLSMSRLGGAGAVAPLVTDMPLSSSVEDETGEGGRTPQPAWEKWSNDGTERQVAKLMEENVGAAMQLLQSKALCMMPISLAMAIYHSQPPDTSSVVKPENNPPQ
AtbHLH61	METELTQLRKQESNNLNGVNGGFMAIDQFVPNDWNFDYLCFNNLLQEDDNIDHPSSSSLMNLISQPPPLLHQPPQPSSPLYDSPPLSSAFDYPFLEDIIHSSYSPPPLILPASQENTNNYSPLMEESKSFISIGETNKKRSNKKLEGQPSKNLMAERRRRKRLNDRLSLLRSIVPKITKMDRTSILGDAIDYMKELLDKINKLQEDEQELGSNSHLSTLITNESMVRNSLKFEVDQREVNTHIDICCPTKPGLVVSTVSTLETLGLEIEQCVISCFSDFSLQASCFEVGEQRYMVTSEATKQALIRNAGYGGRCL
AtbHLH69	MNSSSLLTPSSSPSPHLQSPATFDHDDFLHHIFSSTPWPSSVLDDTPPPTSDCAPVTGFHHHDADSRNQITMIPLSHNHPNDALFNGFSTGSLPFHLPQGSGGQTQTQSQATASATTGGATAQPQTKPKVRARRGQATDPHSIAERLRRERIAERMKSLQELVPNGNKTDKASMLDEIIDYVKFLQLQVKVLSMSRLGGAASASSQISEDAGGSHENTSSSGEAKMTEHQVAKLMEEDMGSAMQYLQGKGLCLMPISLATTISTATCPSRSPFVKDTGVPLSPNLSTTIVANGNGSSLVTVKDAPSVSKP
AtbHLH78	MDNELFMNTEFPPPPEMATHFEHQQSSSSAMMLNWALMDPNPHQDSSFLWEKSTEQQQQQSIFDSALSSLVSSPTPSNSNFSGGGGDGFLIRELIGKLGNIGNNNNNSGEIYGTPMSRSASCYATPMSSPPPPTNSNSQMMMNRTTPLTEFSADPGFAERAARFSCFGSRSFNGRTNTNLPINNGNNMVNNSGKLTRVSSTPALKALVSPEVTPGGEFSRKRKSVPKGKSKENPISTASPSPSFSKTAEKNGGKGGSKSSEEKGGKRRREEEDDEEEEGEGEGNKSNNTKPPEPPKDYIHVRARRGQATDSHSLAERVRREKIGERMKLLQDLVPGCNKVTGKALMLDEIINYVQSLQRQVEFLSMKLSSVNDTRLDFNVDALVSKDVMIPSSNNRLHE…
AtbHLH79	MDPPLVNDSSFSAANPSSYTLSEIWPFPVNDAVRSGLRLAVNSGRVFTRSEHSGNKDVSAAEESTVTDLTAGWGSRKTRDLNSEDDSSKMVSSSSSGNELKESGDKKRKLCGSESGNGDGSMRPEGETSSGGGGSKATEQKNKPEPPKDYIHVRARRGQATDRHSLAERARREKISEKMTALQDIIPGCNKIIGKALVLDEIINYIQSLQRQVEFLSMKLEVVNSGASTGPTIGVFPSGDLGTLPIDVHRTIYEQQEANETRVSQPEWLHMQVDGNFNRTT
AtbHLH80	MQSTHISGGSSGGGGGGGGEVSRSGLSRIRSAPATWIETLLEEDEEEGLKPNLCLTELLTGNNNSGGVITSRDDSFEFLSSVEQGLYNHHQGGGFHRQNSSPADFLSGSGSGTDGYFSNFGIPANYDYLSTNVDISPTKRSRDMETQFSSQLKEEQMSGGISGMMDMNMDKIFEDSVPCRVRAKRGCATHPRSIAERVRRTRISDRIRRLQELVPNMDKQTNTADMLEEAVEYVKALQSQIQELTEQQKRCKCKPKEEQ
AtbHLH82	MENGNGEGKGEFINQNNDFFLDSMSMLSSLPPCWDPSLPPPPPPPQSLFHALAVDAPFPDQFHHPQESGGPTMGSQEGLQPQGTVSTTSAPVVRQKPRVRARRGQATDPHSIAERLRRERIAERMKSLQELVPNTNKTDKASMLDEIIEYVRFLQLQVKVLSMSRLGGAGSVGPRLNGLSAEAGGRLNALTAPCNGLNGNGNATGSSNESLRSTEQRVAKLMEEDMGSAMQYLQGKGLCLMPISLATAISSSTTHSRGSLFNPISSAVAAEDSNVTATAVAAPEASSTMDDVSASKA
AtbHLH85	MEAMGEWSNNLGGMYTYATEEADFMNQLLASYDHPGTGSSSGAAASGDHQGLYWNLGSHHNHLSLVSEAGSFCFSQESSSYSAGNSGYYTVVPPTVEENQNETMDFGMEDVTINTNSYLVGEETSECDVEKYSSGKTLMPLETVVENHDDEESLLQSEISVTTTKSLTGSKKRSRATSTDKNKRARVNKRAQKNVEMSGDNNEGEEEEGETKLKKRKNGAMMSRQNSSTTFCTEEESNCADQDGGGEDSSSKEDDPSKALNLNGKTRASRGAATDPQSLYARKRRERINERLRILQNLVPNGTKVDISTMLEEAVHYVKFLQLQIKLLSSDDLWMYAPIAFNGMDIGLSSPR
AtbHLH87	MEGLESVYAQAMYGMTRESKIMEHQGSDLIWGGNELMARELCSSSSYHHQLINPNLSSCFMSDLGVLGEIQQQQHVGNRASSIDPSSLDCLLSATSNSNNTSTEDDEGISVLFSDCQTLWSFGGVSSAESENREITTETTTTIKPKPLKRNRGGDGGTTETTTTTTKPKSLKRNRGDETGSHFSLVHPQDDSEKGGFKLIYDENQSKSKKPRTEKERGGSSNISFQHSTCLSDNVEPDAEAIAQMKEMIYRAAAFRPVNFGLEIVEKPKRKNVKISTDPQTVAARQRRERISEKIRVLQTLVPGGTKMDTASMLDEAANYLKFLRAQVKALENLRPKLDQTNLSFSSAPTSFPLFHPSFLPLQNPNQIHHPEC
AtbHLH89	MGGGGMFEEIGCFDPNAPAEMTAESSFSPSEPPPTITVIGSNSNSNCSLEDLSAFHLSPQDSSLPASASAYAHQLHINATPNCDHQFQSSMHQTLQDPSYAQQSNHWDNGYQDFVNLGPNHTTPDLLSLLQLPRSSLPPFANPSIQDIIMTTSSSVAAYDPLFHLNFPLQPPNGSFMGVDQDQTETNQGVNLMYDEENNNLDDGLNRKGRGSKKRKIFPTERERRVHFKDRFGDLKNLIPNPTKNDRASIVGEAIDYIKELLRTIDEFKLLVEKKRVKQRNREGDDVVDENFKAQSEVVEQCLINKKNNALRCSWLKRKSKFTDVDVRIIDDEVTIKIVQKKKINCLLFVSKVVDQLELDLHHVAGAQIGEHHSFLFNAKISEGSSVYASAIADRVMEV…
AtbHLH91	MYEESSCFDPNSMVDNNGGFCAAETTFTVSHQFQPPLGSTTNSFDDDLKLPTMDEFSVFPSVISLPNSETQNQNISNNNHLINQMIQESNWGVSEDNSNFFMNTSHPNTTTTPIPDLLSLLHLPRCSMSLPSSDIMAGSCFTYDPLFHLNLPPQPPLIPSNDYSGYLLGIDTNTTTQRDESNVGDENNNAQFDSGIIEFSKEIRRKGRGKRKNKPFTTERERRCHLNERYEALKLLIPSPSKGDRASILQDGIDYINELRRRVSELKYLVERKRCGGRHKNNEVDDNNNNKNLDDHGNEDDDDDDENMEKKPESDVIDQCSSNNSLRCSWLQRKSKVTEVDVRIVDDEVTIKVVQKKKINCLLLVSKVLDQLQLDLHHVAGGQIGEHYSFLFNTKIYEG…
AtbHLH92	MDNFFLGLSCQEENNFWDLIVADISGDRSVSVPIRSAFRSYMKDTELRMMSPKISSSKVNVKKRMVNLLRKNWEEKKNTVAPEKERSRRHMLKERTRREKQKQSYLALHSLLPFATKNDKNSIVEKAVDEIAKLQRLKKELVRRIKVIEEKSAKDGHDEMSETKVRVNLKEPLSGLDSMLEALHYLKSMGTKLKTVHANFSPQEFSATMTIETQIRGEEVEKRVERRLQETEWKLLFLPEASFYKDY
AtbHLH94	MPLEAVVYPQDPFGYLSNCKDFMFHDLYSQEEFVAQDTKNNIDKLGHEQSFVEQGKEDDHQWRDYHQYPLLIPSLGEELGLTAIDVESHPPPQHRRKRRRTRNCKNKEEIENQRMTHIAVERNRRKQMNEYLAVLRSLMPSSYAQRGDQASIVGGAINYVKELEHILQSMEPKRTRTHDPKGDKTSTSSLVGPFTDFFSFPQYSTKSSSDVPESSSSPAEIEVTVAESHANIKIMTKKKPRQLLKLITSLQSLRLTLLHLNVTTLHNSILYSISVRVEEGSQLNTVDDIATALNQTIRRIQEET
AtbHLH98	MQEIIPDFLEECEFVDTSLAGDDLFAILESLEGAGEISPTAASTPKDGTTSSKELVKDQDYENSSPKRKKQRLETRKEEDEEEEDGDGEAEEDNKQDGQQKMSHVTVERNRRKQMNEHLTVLRSLMPCFYVKRGDQASIIGGVVEYISELQQVLQSLEAKKQRKTYAEVLSPRVVPSPRPSPPVLSPRKPPLSPRINHHQIHHHLLLPPISPRTPQPTSPYRAIPPQLPLIPQPPLRSYSSLASCSSLGDPPPYSPASSSSSPSVSSNHESSVINELVANSKSALADVEVKFSGANVLLKTVSHKIPGQVMKIIAALEDLALEILQVNINTVDETMLNSFTIKIGIECQLSAEELAQQIQQTFC
AtbHLH100	MCALVPPLYPNFGWPCGDHSFYETDDVSNTFLDFPLPDLTVTHENVSSENNRTLLDNPVVMKKLNHNASERERRKKINTMFSSLRSCLPPTNQTKKLSVSATVSQALKYIPELQEQVKKLMKKKEELSFQISGQRDLVYTDQNSKSEEGVTSYASTVSSTRLSETEVMVQISSLQTEKCSFGNVLSGVEEDGLVLVGASSSRSHGERLFYSMHLQIKNGQVNSEELGDRLLYLYEKCGHSFT
AtbHLH101	MCTLTPMFPSKQQEWYSASTMEYPWLQSQVHSFSPTLHFPSFLHPLDDSKSHNINLHHMSLSHSNNTNSNNNNYQEEDRGAVVLEKKLNHNASERDRRRKLNALYSSLRALLPLSDQKRKLSIPMTVARVVKYIPEQKQELQRLSRRKEELLKRISRKTHQEQLRNKAMMDSIDSSSSQRIAANWLTDTEIAVQIATSKWTSVSDMLLRLEENGLNVISVSSSVSSTARIFYTLHLQMRGDCKVRLEELINGMLLGLRQS
AtbHLH102	MRTGKGNQEEEDYGEEDFNSKREGPSSNTTVHSNRDSKENDKASAIRSKHSVTEQRRRSKINERFQILRELIPNSEQKRDTASFLLEVIDYVQYLQEKVQKYEGSYPGWSQEPTKLTPWRNNHWRVQSLGNHPVAINNGSGPGIPFPGKFEDNTVTSTPAIIAEPQIPIESDKARAITGISIESQPELDDKGLPPLQPILPMVQGEQANECPATSDGLGQSNDLVIEGGTISISSAYSHELLSSLTQALQNAGIDLSQAKLSVQIDLGKRANQGLTHEEPSSKNPLSYDTQGRDSSVEEESEHSHKRMKTL
AtbHLH107	MQPEVSDQIFYAFLTGGLCASSTSTTVTSSSDPFATVYEDKALASLRNHKEAERKRRARINSHLNKLRKLLSCNSKTDKSTLLAKVVQRVKELKQQTLEITDETIPSETDEISVLNIEDCSRGDDRRIIFKVSFCCEDRPELLKDLMETLKSLQMETLFADMTTVGGRTRNVLVVAADKEHHGVQSVNFLQNALKSLLERSSKSVMVGHGGGGGEERLKRRRALDHIIMV
AtbHLH111	MLREECTPSSSWWEDVQHHHNDHANSISSTSFYHKSSNNNSHANASCEEDNLSVSTVRASNRLDLTAESSNHHSLSASNQPASSSDELLRDHVVSSHNHLWSLAFLPGRSLGDQMMDHHHHIASRNSSTTSELPSFEPACHNGNGNGWIYDPNQVRYDQSSDQRLSKLTDLVGKHWSIAPPNNPDMNHNLHHHFDHDHSQNDDISMYRQALEVKNEEDLCYNNGSSGGGSLFHDPIESSRSFLDIRLSRPLTDINPSFKPCFKALNVSEFNKKEHQTASLAAVRLGTTNAGKKKRCEEISDEVSKKAKCSEGSTLSPEKELPKAKLRDKITTLQQIVSPFGKTDTASVLQEAITYINFYQEQVKLLSTPYMKNSSMKDPWGGWDREDHNKRGPKHLDLR…
AtbHLH112	MAEEFKATASICGGGGGAWWNSPRSVMSPSDHFLSPCFGAAITSNDFSSQENHLKSRMTCTDNNNIVFGQREADSDSGGSTVTMDSTLQMMGLGFSSNCSSDWNQTILQEDLNSSFIRSSQDQDHGQGFLSTTTSPYILNPACSSSPSTSSSSSLIRTFYDPEPSPYNFVSTTSGSINDPQLSWANKTNPHHQVAYGLINSFSNNANSRPFWNSSSTTNLNNTTPSNFVTTPQIISTRLEDKTKNLKTRAQSESLKRAKDNESAAKKPRVTTPSPLPTFKVRKENLRDQITSLQQLVSPFGKTDTASVLQEAIEYIKFLHDQVTVLSTPYMKQGASNQQQQQISGKSKSQDENENHELRGHGLCLVPISSTFPVANETTADFWTPTFGGNNFR
AtbHLH113	MGDTAEDQDDRAMMEAEGVTSFSELLMFSDGVLSSSSDHQPEGNVGDGGEDSLGFVFSGKTGSRMLCFSGGYQNDDESLFLEPSVPTSGVSDLDPSCIKIDCRNSNDACTVDKSTKSSTKKRTGTGNGQESDQNRKPGKKGKRNQEKSSVGIAKVRKERLGERIAALQQLVSPYGKTDAASVLHEAMGYIKFLQDQIQVLCSPYLINHSLDGGVVTGDVMAAMKAKDLRSRGLCLVPVSSTVHVENSNGADFWSPATMGHTTSPSLPQGF
AtbHLH118	MNNFQEKKRRRSKTPRVCNNEENMEKLVHKEIEKRRRQEMASLYASLRSLLPLEFIQGKRSTSDQVKGAVNYIDYLQRNIKDINSKRDDLVLLSGRSFRSSNEQEWNEISNHVVIRPCLVGIEIVLSILQTPFSSVLQVLREHGLYVLGYICSSVNDRLIHTLQAEVNDLALIDLADLKDTLTLMK
AtbHLH122	MESEFQQHHFLLHDHQHQRPRNSGLIRYQSAPSSYFSSFGESIEEFLDRPTSPETERILSGFLQTTDTSDNVDSFLHHTFNSDGTEKKPPEVKTEDEDAEIPVTATATAMEVVVSGDGEISVNPEVSIGYVASVSRNKRPREKDDRTPVNNLARHNSSPAGLFSSIDVETAYAAVMKSMGGFGGSNVMSTSNTEASSLTPRSKLLPPTSRAMSPISEVDVKPGFSSRLPPRTLSGGFNRSFGNEGSASSKLTALARTQSGGLDQYKTKDEDSASRRPPLAHHMSLPKSLSDIEQLLSDSIPCKIRAKRGCATHPRSIAERVRRTKISERMRKLQDLVPNMDTQTNTADMLDLAVQYIKDLQEQVKALEESRARCRCSSA
AtbHLH126	MDPYKNLNPKGYQRQRPFSSAGESGGSGGSGTAHETDDNKKKKKLLHRDIERQRRQEMATLFATLRTHLPLKYIKGKRAVSDHVNGAVNFIKDTEARIKELSARRDELSRETGQGYKSNPDPGKTGSDVGKSEPATVMVQPHVSGLEVVVSSNSSGPEALPLSKVLETIQEKGLEVMSSFTTRVNDRLMHTIQVEVNSFGCIDLLWLQQKLVEDLILSTGY
AtbHLH129	MYPPNSSKSTAHDGGGDADTNQYDSAAGATRDFSSLGPQTHHHPPPQRQQQHQQNPNLVGHYLPGEPSSIGFDSNASSSSSLFRHRSSPAGFYDQHLPTDPNGFSLGRPNGGYGGGGEQGPSRLKSELRFSSGSSSHQEHNSLPRISEVEAAAAARNGVASSSMSFGNNRTNNWDNSSSHISFTIDQPGKRSKNSDFFTLETQYSMPQTTLEMATMENLMNIPEDSVPCRARAKRGFATHPRSIAERERRTRISGKLKKLQELVPNMDKQTSYADMLDLAVEHIKGLQHQVESLEKGMERCTCGACKKR
AtbHLH132	MMFLPTDYCCRLSDQEYMELVFENGQILAKGQRSNVSLHNQRTKSIMDLYEAEYNEDFMKSIIHGGGGAITNLGDTQVVPQSHVAAAHETNMLESNKHVDDSETLKASSSKRMMVDYHNRKKIKFIPPDEQSVVADRSFKLGFDTSSVGFTEDSEGSMYLSSSLDDESDDARPQVPARTRKALVKRKRNAEAYNSPERNQRNDINKKMRTLQNLLPNSHKDDNESMLDEAINYMTNLQLQVQMMTMGNRFVTPSMMMPLGPNYSQMGLAMGVGMQMGEQQFLPAHVLGAGLPGINDSADMLRFLNHPGLMPMQNSAPFIPTENCSPQSVPPSCAAFPNQIPNPNSLSNLDGATLHKKSRKTNR
AtbHLH141	MNSHDIDDQLEADVYSNLPSRNDSSTGRRNRNSCRSKHSETEQRRRSKINERFQSLMDIIPQNQNDQKRDKASFLLEVIEYIHFLQEKVHMYEDSHQMWYQSPTKLIPWRNSHGSVAEENDHPQIVKSFSSNDKVAASSGFLLDTYNSVNPDIDSAVSTKIPEHSPVSAVSSYLRTEPSLQFVQHDFWQPKTSCGTINCFTNELLTSDEKTSASLSTVCSQRVLNTLTEALKSSGVNMSETMISVQLSLRKREDREYSVAAFASEDNGNSIADEEGDSPTETRSFCNDIDHSQKRIRR
AtbHLH143	MPLDTKQQKWLPLGLNPQACVQDKATEYFRPGIPFPELGKVYAAEHQFRYLQPPFQALLSRYDQQSCGKQVSCLNGRSSNGAAPEGALKSSRKRFIVFDQSGEQTRLLQCGFPLRFPSSMDAERGNILGALHPEKGFSKDHAIQEKILQHEDHENGEEDSEMHEDTEEINALLYSDDDDNDDWESDDEVMSTGHSPFTVEQQACNITTEELDETESTVDGPLLKRQKLLDHSYRDSSPSLVGTTKVKGLSDENLPESNISSKQETGSGLSDEQSRKDKIHTALRILESVVPGAKGKEALLLLDEAIDYLKLLKQSLNSSKGLNNHW
AtbHLH144	MQNNQFPHFSDEVGDRNMHNPYASGSSYDALFPPCAKLPYHGVELQPSAVCPKNFVIFDQTYDRSQVMYHPELTHKLMNTPSLNNLASTFQNEYVGGSYGNYGNYEQEVSSSYQEDPNEIDALLSADEDYEENDDNEGEEDGGDSEEVSTARTSSRDYGNTTAESCCSSYGYNNNNNNNSRKQSLSGSASSSNNDGKGRKKMKKMMGVLRRIVPGGEQMNTACVLDEAVQYLKSLKIEAQKLGVGHFSNQS
AtbHLH145	MGQDRGFGFPTQRLCSLSSLALSHLGKQDLNLVSKTCGDTTDMFSTRGSYQVSTQVSQSYFDGYCGWVHGSSHLQQQFLPPQNQCMKQVPLQVDGVISKAEEQCSQKRFLVFDQSGDQTTLLLASDIRKSFETLKQHACPDMKEELQRSNKDLFVCHGMQGNSEPDLKEDSEELNALLYSEDESGYCSEEDEVTSADHSPSIVVSGREDQKTFLGSYGQPLNAKKRKILETSNESMRDAESSCGSCDNTRISFLKRSKLSSNKIGEEKIFETVSLLRSVVPGEELVDPILVIDRAIDYLKSLKMEAKNREA
AtbHLH146	MERQIINRKKRVFSLEPNKNPSAVFTRKYTSHLVPALKKLNMNKNSSKQTVKHEVDMALALSAQEFAWSRFLLQKLSSSSNPTTTTSSSSDGIRILERPDKEGGNEEGGIEERLRELKKLLPGGEEMNVEEMLSEIGNYIKCLELQTIALKSIVQDST
AtbHLH150	MSSEQGNGSNPSTSPEVEGTKTIPFRRRLQRGQRVFAPKLMEALRRSRVSSEEAPVRHLSRRWRATTAQKVYSLKLYDALQRSRRSATVRDTADKVLATTARGATRWSRAILVSRFGTSLRRRRNTKPASALAAAIRGSGGSGRRRKLSAVGNRVRVLGGLVPGCRRTALPELLDETADYIAALEMQVRAMTALSKILSELQPSTNLGSAL
AtbHLH152	MGSRFVSNEQKPHVVCVPYPAQGHINPMMKVAKLLHVKGFHVTFVNTVYNHNRLLRSRGANALDGLPSFQFESIPDGLPETGVDATQDIPALSESTTKNCLVPFKKLLQRIVTREDVPPVSCIVSDGSMSFTLDVAEELGVPEIHFWTTSACGFMAYLHFYLFIEKGLCPVKDASCLTKEYLDTVIDWIPSMNNVKLKDIPSFIRTTNPNDIMLNFVVREACRTKRASAIILNTFDDLEHDIIQSMQSILPPVYPIGPLHLLVNREIEEDSEIGRMGSNLWKEETECLGWLNTKSRNSVVYVNFGSITIMTTAQLLEFAWGLAATGKEFLWVMRPDSVAGEEAVIPKEFLAETADRRMLTSWCPQEKVLSHPAVGGFLTHCGWNSTLESLSCGVPMVCW…

## Sheet: Oryza sativa
Gene	Pep
OsbHLH001	MDEAEAAAAAAKMDELAGGGGGGGGDWSYLAADALAAASFTAFPFHHHHHHHHRDVLSASTPSSLLLNMDAATAAAMFDFQAAFPSSSVPPPPPTTTAALPPFHDFASSNPFDDAPPPFLAPPGQKLGFLGPPGGAFGGGMGWDDDDEIEQSVDASSMGVSASLENAAPVAAGGGGGGGGGGGRGKKKGMPAKNLMAERRRRKKLNDRLYMLRSVVPKISKMDRASILGDAIEYLKELLQRINDLHNELESAPSSSLTGPSSASFHPSTPTLQTFPGRVKEELCPTSFPSPSGQQATVEVRMREGHAVNIHMFCARRPGILMSTLRALDSLGLGIEQAVISCFNGFAMDVFRAEQCRDGPGLGPEEIKTVLLHSAGLQNAM*
OsbHLH003	MELDEESFLDELMSLRRDGSAPWQAPPYPGGGGGGGGGGMMMSDLLFYGGDGGSAEARGGMDASPFQELASMAAPPPQHPHEEFNFDCLSEVCNPYRSCGAQLVPSEAASQTQTQLTPLRDAMVAEEETSGDKALLHGGGGSSSPTFMFGGGAGESSEMMAGIRGVGGGVHPRSKLHGTPSKNLMAERRRRKRLNDRLSMLRSIVPKISKMDRTSILGDTIDYVKELTERIKTLEEEIGVTPEELDLLNTMKDSSSGNNNEMLVRNSTKFDVENRGSGNTRIEICCPANPGVLLSTVSALEVLGLEIEQCVVSCFSDFGMQASCLQEDGKRQVVSTDEIKQTLFRSAGYGGRCL*
OsbHLH008	MVMKMEADEDGANGGTGGTWTDEDRALTASVLGTDAFAYLTKGGGAISEGLVAASLPVDLQNRLQELVESDRPGAGWNYAIFWQLSRTKSGDLVLGWGDGSCREPHDGEMGPAASAGSDEAKQRMRKRVLQRLHSAFGGVDEEDYAPGIDQVTDTEMFFLASMYFAFPRRAGGPGQVFAAGVPLWIPNTERNVFPANYCYRGYLANAAGFRTIVLVPFETGVLELGSMQQVAESSDTLQTIRSVFAGAIGNKAGVQRHEGSGPTDKSPGLAKIFGKDLNLGRPSAGPGTGVSEADERSWEQRTGGGSSLLPNVQRGLQNFTWSQARGLNSHQQKFGNGILIVSNEATPRNNGGVDSSTATQFQLQKAPPLQKLPQLQKSHQLVKPQQLVSQQQLQPQAP…
OsbHLH009	MWVLLSPLLTTKNPFHPIPIPTFPLLLFSSSLVGVLFQIKSNLEEEEIEIKSMNLWTDDNASMMEAFMASADLPAFPWGAASTPPPPPPPPHHHHQQQQQQVLPPPAAAPAAAAFNQDTLQQRLQSIIEGSRETWTYAIFWQSSIDVSTGASLLGWGDGYYKGCDDDKRKQRSSTPAAAAEQEHRKRVLRELNSLIAGAGAAPDEAVEEEVTDTEWFFLVSMTQSFPNGLGLPGQALFAAQPTWIATGLSSAPCDRARQAYTFGLRTMVCLPLATGVLELGSTDVIFQTGDSIPRIRALFNLSAAAASSWPPHPDAASADPSVLWLADAPPMDMKDSISAADISVSKPPPPPPHQIQHFENGSTSTLTENPSPSVHAPTPSQPAAPPQRQQQQQQSSQA…
OsbHLH012	MVPEEPNVVNRITTAFWEFQLLACSDEPISSGTPSSPSSPLTKETGDANTVLIDDLFLAHSDAILAGGDQEDHQLGNDLGQQQAATAMEIDDDMIYSLIRNWDNDSSSSWIELLDHVVVSPASCFVPWKRTELDKQAVAGGGEAAQRLLKKAVGGGGAWMNRAAGSSIKNHVMSERRRWEKLNEMFLTLKSLVPSIDKVDKASSLAETIAYLKELERRVQELESGKKVSRPAKRKPCSERIIGGGDAGAVKEHHHWVLSESQEGTPSNVRVIVMDKDELHLEVHCRWKELMMTRLFDAIKSLRLDVLSVQASAPNGLLGLKIRAKVVSLT*
OsbHLH013	MEETPLPSGKNFRSQLAAAARSINWTYAIFWSISTSRPGVLTWKDGFYNGEIKTRKITNSMNLMADELVLQRSEQLRELYDSLLSGECGHRARRPVAALLPEDLGDTEWYYVVCMTYAFGPRQGLPGKSFASNEFVWLTNAQSADRKLFHRALIAKSASIKTIVCVPFIMHGVLELGTTDPISEDPALVDRIAASFWDTPPRAAFSSEAGDADIVVFEDLDHGNAAVEATTTTVPGEPHAVAGGEVAECEPNSDNDLEQITMDDIGELYSLCEELDVVRPLDDDSSSWAVADPWSSFQLVPTSSPAPDQAPAAEATDVDDVVVAALDSSSIDGSCRPSPSSFVAWKRTADSDEVQAVPLISGEPPQKLLKKAVAGAGAWMNNGDSSAAAMTTQGSSIKN…
OsbHLH016	MQAIDLFGCAMLSLQIAKPFLRALLAKSASIQTIVCIPFMSGVLELGTTDPVSEDPNLVNRIVAYLKELQFPICLEVPSSTPSPDETEDADTVFDGLIEEDQMVILQGEDELGDVVVAECETNGANPETITMETDEFYSLCEELDLDLGSYQLVPTSARETVAAAAAAANDVDGVAYSHASCFVSWKRANPAEKVVAVPMTAGIESQKLLKKAVGGGTAWMSNIDDRGSVAITTTPGSNIKSHVMSERRRREKLNEMFLILKSLLPSVRKVDKASILAETITYLKVLEKRVKELESSSREPSRWRPTEIGQGKAP*
OsbHLH018	MATQWFSNMVMDEPSFFHQWQSDGLLEQYTEQQIAVAFGQAGEADAAAAAAAMMVQQQQYAAAAAAEHRPRKAAKVNTSWDSCITEQGSPADSSSPTILSFGGHADAAAAAAFASAGQAQSAPYYGGASAAALKPKQELDAAAAPFSQARPVKRSYDAMVAADVAKAPAAAASRPASQNQEHILAERKRREKLSQRFIALSKIVPGLKKMDKASVLGDAIKYVKQLQDQVKGLEEEARRRPVEAAVLVKKSQLSADDDDGSSCDENFDGGEATAGLPEIEARVSERTVLVKIHCENRKGALITALSEVETIGLTIMNTNVLPFTSSSLDITIMATAGENFSLSVKDIVKKLNQAFKLSL*
OsbHLH020	MEDSSLFMEWAMETLQHLHPLPATPPPAGGGYAGDNATFPSLQALRESSVSQNGMAPPEPTAHEGHRASNSWSSGDTDSVSGGGGGAVMEHDGWSTSPNSVRCAAGGGGGGGGGGLWPVSWNFSSAMTQPCNDQATPSNPPTTTRARYGGGGVRYLPAAVSPSPSAQTRRASSKGNGGGGSGSSSAAPYAQEHIIAERKRREKINQRFIELSTVIPGLKKMDKATILSDAVRYVKEMQEKLSELEQHQNGGVESAILLKKPCIATSSSDGGCPAASSAVAGSSSSGTARSSLPEIEAKISHGNVMVRIHGENNGKGSLVRLLAAVEGLHLGITHTNVMPFSACTAIITIMAKVEDGVSVTAEDIVGKLNTVLQQNSRNSARETKS*
OsbHLH023	MQQLAESLANELFNQPQEQQEEQHGYHNPSLRVLPFVGDINKPEGHTPAAAAIRDSFFSLTNGSSSSLNFSALEQQQDSGPMTKFCSPLSEMKRGGRRATSSMQEHVIAERKRREKMHQQFTTLASIVPEITKTDKVSVLGSTIEYVHHLRERVKILQDIQSMGSTQPPISDARSRAGSGDDEDDDGNNNEVEIKVEANLQGTTVLLRVVCPEKKGVLIKLLTELEKLGLSTMNTNVVPFADSSLNITITAQIDNASCTTVELVKNLKSTLRNF*
OsbHLH024	MDEVWCSLDSMPADIAAGIHQPPPPDLHDPSFWPAFADCAASFIAGGGGDNACFDELMAGGSSGDTRMVAMDDGDDGSGFLVGDAEAEHLMLSSSSPSSLSSGRSLSIDSAGSMSSFSLDAAAALAMSTLAVPHPYPPPVAHGMFASGDGGGGGGGAVDDHEDAIMRAMMAVISSASASPSSSGGSASSPTPFSRDSGAHHQPAGQPAMAAPQQPRGGNGGHVVVKSSSSSGGLAVPMDQKPGGGGRGRQQEEAAAASATNSSQLYHMMSERKRREKLNDSFHTLRSLLPPCSKKDKTTVLINAAKYLKSLETEITELEGTNTKLEKHIAGGGGAADAAMRARRAQQRAKVQISKAADSQSQQLVSLTVMVMVECDVVELVLHILECLRWMKEISVLSV…
OsbHLH025	MEDCSSWIHGYANANATAGNNGFMCGYAASCSPVEFQQQQQLVGSQIEHHLNQISMQMGMDDESAVYDGASMVDVLLMASSSPHHHAGAGSFQYSSPTSSSASFRSASVSCSPESSAAATTHFLGPPAPSAAAAGFHYPEVSSQAPLPLPLPPYEPQHGQYTTVLSPPPPAPELPATTTPATGGAFRRYARHLRPRRLPKPGGCGQRMFKTAMSVLTKMHVAATYNRQYYYQQAAAAAASASAAEAPPSGNQLQHMISERKRREKLNDSFLALKAVLPPGSKKDKTSILIRAREYVKSLESKLSELEEKNRELEARLASRPAAAAKNDKGETAAAPAPEAGDETKRKDLVEIEVTTSGGGAGAADAAAAAGGDQETCTLNVDLRGGGGGGGMSTTDVVL…
OsbHLH029	MDTIFVLGQESRQRILHRAAARLPGCAYVCAWAPLPLVAAAGLHHQRPSSGGAAGAARLLYCVDGWLSGGEDGGGCVRALFDAYRGSVCGAVTGCVPGWAYVGGGGGVFMELSELELVASASLPVQQSFYQEAGIKMAAFMGCESGEIEVGFSTAPAENYGGGGGGGSLQASVEQVFSEDFFQQSLLEELLQLPPTRPSSSSSSLVGSPADGAASTSLLRTMTPMMASSSATPSPRELAAQVATTTTTTTTPSSSSRLHPRPPAPHHVHVSPFSRHGGVGGSGVLHFPSAEADDAAMAQAMLDVISSPSTSSSAAALHAPWSSVKHRAQIIRSPRRGTPTTTAFRAYNAALAPRAAASRRPPGAPGQRMIKMGFSILRRMHMVRCSQERAAAAAAAASA…
OsbHLH031	MGLQGNKATHDFLSLYAAAATATDYSPLPRHPDSKPSAPAPPPAQDFFLKTHDFLPQVEKRADQTPPPPPPPPPHAAVTAEKQLLHQHALAAAGAFTINHAVAAAATAVKQEPPFAPWCQPVAAVDPRGHQWSLPFAARAVAVASSRPQQQQQQPPPPERKGGGGFMDAGSRSSGGAGFDDDDGHAARREVSSSLKELTVRVEGKGGSCSGSAGTDQMPNTPRSKHSATEQRRRSKINDRFQLLRDLLPHNDQKRDKASFLLEVIEYIRFLQEKVQKYEVSYPEWNQENAKVVPWTNIYFRSSWKNAQNKGQVPADHSPDPPELLKNGSPYMFPFTGNSDNNNAVETAAASGAQDQAETDPMSRVSYRSVDTPSPNNVADKVTSQPHAQLVRPSPAENH…
OsbHLH032	MGIQGNKATTREHDFLSLYTTAAKDPSLQLHDAKPPPPSQGFFLRTHDFLQPLEKPTPAPTPPPTSQLQQQQQQAFPGGIGTFSISHVAGARPVAAAVVKAEPTPFVLWGQPAAAAAAHPVAALGHHHHHHQWTLPFAGVGQVAATAARQQQEWKGRVGGGGFMDSGSRSSGGAGFDDDDGVAARREVSSSLKELTVRVDGKGGSCSGSGTDQRPSSPRSKHSATEQRRRSKINDRFQILRELLPHSDQKRDKATFLLEVIEYIRFLQEKVQKFEASVPEWNQENAKILPWSNIYFRSFWKNSQSKGQNPGDDLPDPSQFIRNGSSSGYNFTGKPDDNHNMVTSAAASGAQELVETDHAASVSYRSAETPTNITNNVTSQAQAQWASPAGVDDCAMNSE…
OsbHLH034	MQLFQGEEPAHDFLSLRAGGGSSSPPFQHREEQHSSHSSRGYGMEIRRSLRPLDLAKQRGRSSGNGTAAGSAVDGASPAGSDSEEHVLPGGVGTFSIRHASGTPSREEAGSHGGVRRSAFAFAPALHGARMENAHETGGRSGSRAHRAPSTMWQDSAIDQRSIGQTPYEATRAEGRSSASSADQGPSTPRSKHSATEQRRRTKINDRLEILRELLPHTDQKRDKASFLSEVIEYIRFLQEKVQKYEEADPERNHEDSKSMPWAKVYYRSCWRNTKNTSQVQGEDLSPSTQDMNNEQYGPKHISAAQPALFNTQSVTSTTTSSSHMATGTPQNLEKNSTPSNQPPWLSMSTMRQESEPGNKMPNKHEKQTLHDENHSISSAYSQGSVP*
OsbHLH035	MAECQPLQLQEGKKLQELQPYDGCNPSVYRGPILLPRQANSAPPAVPPEMSSSSGSGRSATEARALKIHSEAERRRRERINAHLTTLRRMIPDTKQMDKATLLARVVDQVKDLKRKASEITQRTPLPPETNEVSIECFTGDAATAATTVAGNHKTLYIKASISCDDRPDLIAGITHAFHGLRLRTVRAEMTSLGGRVQHVFILCREEGIAGGVSLKSLKEAVRQALAKVASPELVYGSSHFQSKRQRILESHCSIMSI*
OsbHLH037	MGSAPFGDAVAGGGLYEYQGYHGGFAGGHGLGQPAGRAPALDDGETEGMDASAAAAVAAMEMAKRNCGGGREEKAAMALKSHSEAERRRRERINAHLATLRTMVPCTDKMDKAALLAEVVGHVKKLKSAAARVGRRATVPSGADEVAVDEASATGGGGEGPLLLRATLSCDDRADLFVDVKRALQPLGLEVVGSEVTTLGGRVRLAFLVSCGSRGGAAAAAMASVRHALQSVLDKASSGFDFAPRAASLLGSKRRKVSTFESSSSSS*
OsbHLH040	MGAHGDHRHHHHHQEAGVLVDEEEEEVIEQACGGPTSGVVEQEVGGDGGGVCQDAAGMVFEATSSVGSVSATMGPPPIMCWPPPAQPVHGAIHHHHNLGGGGGQQSPFFPLLPPLPPQPPPPPPFFADFYARRALQYAYDHSGGASSSSDPLGLGGLYMGHHGSHVAGMMMPPPFAPSPFGDLGRMTAQEIMDAKALAASKSHSEAERRRRERINAHLARLRSLLPNTTKTDKASLLAEVIQHVKELKRQTSEITEEACPLPTESDELTVDASSDEDGRLVVRASLCCDDRTDLLPDLIRALKALRLRALKAEITTLGGRVKNVLVVTGDDSAAAAACAGTDGDGEQQEEAMQAPMSPQHTVASIQDALRAVMERTASATEESGGSGAGGGLKRQRTTS…
OsbHLH048	MALEAVVFPQEHLSCAAAMYAAPPSSLGCGVDMDEFEENGGVVLQEEAGVAVHGGGGGGAGGMMSLWVNAATCARSIAASGAVEEFWDERQYPVSSPPAAPTPAASGGGGGHAKAAARRRRRRPKVVKNKEEAESQRRNHIAVERNRRRQMNEYLAVLRSLMPPSYAQRGDQASIVAGAINFVKELEQLLQSLEAQKRRAEHAPPAPPFAGFFTFPQYSTTVGDNNAAGSGAADGEGGCGARPGAADIEVAMAESHANVRVLAPRRPRQLLRMVVALQCLGLTVLHLNVTTTADHLALYSFSLKMEDECRLSSVDEIAGAVNQMVTKIAGECIS*
OsbHLH050	MALDTLCSAGGDVLIYDTFNASAAAAAAVVPPASFLFGNNNAGGAAGTETRVQVAAGAVPEVDQLLKQAQQPGRRKRRRRARSCKSREDAESQRMTHIAVERNRRRQMNEYLAVLRSLMPESYVHRGDQASIVGGAIDFVKELEQLLQSLEAQKRTLLMQPPPPPQQQREPKCDAADSTSAADQETPAAAAAAAAADGPPFARFFTYPQYVWCHNPAQDGGGGGGAAAENRAGVADIEVSLVETHASIRVMAARRPGQLLKMVAGLQALRLTVLHLNVTALGSLALYSISVKRFHGGKAIASLGPLGVFFLCALYLWYSTTVVEEGCGMATVDDIAAAVHHVLCIIDAEAASQMLLAGEASG*
OsbHLH053	MADGGGGGLCELFSDDHRDIRHVADADLFRILETWEECINGGAGGGGGGVSLAGVADQGAAAASTGAGGGARTTTTTTAANGRRREGRDEEKGGGGGGGPPAQKKQKGSSSSSSSPAALAAAVGDGDGAAKMSHITVERNRRKQMNEHLAVLRSLMPCFYVKRGDQASIIGGVVDYIKELQQVLRSLEAKKNRKAYADQVLSPRPSPAAAALMVKPTPPISPRFAAAAAAGVPISPRTPTPGSPYNKHAAAAATARPPHPAAATSSCSVAYSMSPAMTPTSSSSTTTTTTHELSPAPAFLPILDSLVTELAARGGASCRPLVIPSSAAAIAGIVGVPDVRVEFAGPNLVLKTVSHRAPGQALKIIAALESLSLEILHVSICTVDDATVLSFTIKIGIEC…
OsbHLH058	MSCGGAGQSGWLLEYGLVEEEIQGSDFIYMVDDPAAVSSVLLGFDVPRKEDGSGGQDNSASKKRSRPESSAPPGTKACREKLRRDRLNERFNELSAILEPGKPPRADKVSILSDAARLLSQLRAEAQKLKSSNESLQDSIKSLKAEKSELRDEKTRLKAERERLEQMLKGVGAATPAAPAPFVPHHAAAVAAAPAYHPAAFAQAGGKYVPYATSYAPPAAFWQWIPPTSLDTSKDPVMWPPVA*
OsbHLH061	MPQVRNQNLGMVADTESSGSLGGSSNAASDKAVDGSLDKRSQEKAPKKTHKAEREKLKRDQLNDLFVELSSMLDPERQNSGKATVLGDAARVLRDLVSQVESLRKEQSALLTERQYVGSENNELQEENIMLRAQILELHNEICARMGNNHLNQSNLAMSQPVANNGSNSATQPVPHHIWGNGPNLAMVHPTNTLSPLHNQHHQSAGASQVYASRPQELQLFPGTSVSTERERSRAGSGSTPATSSGLTDSLPGQLRLSLPQSSQEENSSGSKKGRKKG*
OsbHLH064	MDPRSSQAQEDGFFHPRDGACPADSSGKTECKTQGSIATRKVQKADREKMRRDRLNEQFQELGSTLDPDRPRNDKATILSDAIQMLKDLTSQVNKLKAEYTSLSEEARELTQEKNELRDEKVSLKFEVDNLNTQYQQRMRVLYPWTGMEPSVVIGPPLPYPFSVPVPVPVPIPSGAVPMHPQLQAYPYFRNQTSGTVSNPCTPYMAYTQPIHPPTDQLSNQFSAPVQHSSSNRSHSMAQDSRSKSSALQQVSCRGKHDDFDDVATDLELKTPGSSAPLQSEIANKDSSSDLKKKQQFIQETKGSSLTEGSSSSSRCSSSGPPDVSNSIEGGSVADDQRSTVQT*
OsbHLH068	MGDHQMMHAAPAAMYNGGGGTTSSHGVWWSNAVGVPAAATCSTTTELAGYTAWSSALAAGYDGMVADNGGKQAKSTTTASSESPGNNSSVTFQEPASIPDPAAVAAVPQPGLAGFTDWTQPFMNNGAGLHEFLQDGHHDMSASSLMNHSSNNLALQQAGHHHELLSSFGSDLLLSPTSPYGGFQSSLLRSLMEPTAKQQQQQPALAGLQQYHQYQQQMGHAPAAAAKFAQAVGARDSLQFTNDAPFWNPSAGFGMPAAVAVAAAAAQDQASVRSAKRSSPAPPRAAATLALKTAMEGVGDSSSVITKKETAFKKPRLETPSPLPTFKVRKEKLGDRITALQQLVSPFGKTDTASVLHETIEYIKFLHDQVGALSAPYLKNGAHQVPHLKNSSPDKSKHG…
OsbHLH075	MHGCALHPAAYRRIFHNPRSTRSHGLVAAASPPLHQPAAACGETHRIIQMHALFAVARDTAFSSSPAADEHLPNEHPGGHLWNQSVLSREEEHGSNDDSFRESLVSLLDNTRDYVMAPEVFEGVPVACDYLKGMDSDGMAASAVAAYSLDNNGQHASVSSIEHGIASSPLLAYQLGKNSAVVQRSIQQQEVGSPMAAFLQQLIPTSVLDQSGIGFGGVCLDGSALEASFCMRTSPDVSSFSGHRSATAEELMSTDTREQEITRLARSCSSSGSDRNKKKLSEVRGGGKAKKFKSETSHSTSSPKHQSPKVKLGEKITALQQIVSPFGKTDTASVLLETITYIKFLHEQIQLFSQPYMTNSTNKGHIHWGGEGKRKAGLEHDLRGRGLCLVPVSWTSQEY…
OsbHLH078	MVIASNKHELMKYLSLTLERFRLQKQQLCRWIRHDDLDMLTDELERKRYRTLILMADTFLANDLRQFPSAKRKASLYTSTLANIFILMLKGSTGIQLLSLFSGYMKDDVSSAVETQLAESCRLESGVETCRLLVSSVAVKCEASNSPSTTVGFDRMIAADYDLFHHMSFSPSLQNLQSPTFFTTRSSESYLGESSIYGGGARPALAQFSYSQPIAATSAAHLVRWTAAGEPMTGDGGFRSSKRLKTATTATTQPPRHGVKCHAKPRNQTTKATCKKRSQKLGDRITALQQLVSPYGKTDTASVLHEAAACIRQLHQQIQILTAPYPGTSSSSASSQQQDAGGGGGTATELRRRGLCVAALSPAVVSLAAEGGRRRTDVEDQKRIWFSNQ*
OsbHLH086	MNEKDATDLEERSEASEHGQALSFHGGAMFLQEAQIASPAAANNALTSMANPFPIPPGLWNPPSHNMGLGETSFSSLLGMLSAGAPPPFVATPGFVDSTAGFPCYNGGNLGAMINHPFPGIHQPLGDFQNGVEPCREIEDIEIEGSKNVSQTGEKQQGDGETTHAVDSSSKELSMPGRNGGAGHDEGTRVSCSKKRKRSGQDGGVKHAEGGEQLATVGSAQKNEDDEKGEPKRSSVASGKSSGKQIKDNAGSPKEDYIHVRARRGQATNSHSLAERVRREKISERMKYLQDLVPGCSKVTGKAVMLDEIINYVQSLQRQVEFLSMKLASVNPTLDFNIERILSKDIFQCRGTTASSAFGFFPDIVHPRLHPPKYTQVGMPSIVNPTDAFGRVIHAPLGT…
OsbHLH093	MNPTTAAAADQPSKPSAAAAARKRKSSAKPKASSSSLPTATATTNASPKRSKVAAGAGDDGDADADAAEEKPEPAKDYIHVRARRGQATDSHSLAERVRRERISERMKLLQSLVPGCNKITGKALMLDEIINYVQSLQRQVEFLSMKLATMNPQLDFDSHYMPSKDMSHMPVPAYPSSDPTTTTAFSYTGSPATADPFTVYNCWELDLHTAMQMGATTGLSQDGPIATMAPSPSPLPHHPPLHGFYGGQQQQGTTVNHMKAEP*
OsbHLH098	MAGQQPQQQGPPEDDFFDQFFSLTSSFPGAAPGGRAAGDQPFSLALSLDAAAAAEASGSGKRLGVGDDAEGGGSKADRETVQLTGLFPPVFGGGGVQPPNLRPTPPTQVFHPQQSKQGGAAVGPQPPAPRPKVRARRGQATDPHSIAERLRRERIAERMRALQELVPNTNKTDRAAMLDEILDYVKFLRLQVKVLSMSRLGGAGAVAQLVADIPLSVKGEASDSGGNQQIWEKWSTDGTERQVAKLMEEDIGAAMQFLQSKALCMMPISLAMAIYDTQQTQDGQPVKHEPNTPS*
OsbHLH101	MEARRPTPTRRSRSAEFHNFSERRRRDRINEKLKALQELLPNCTKTDKVSMLDEAIDYLKSLQLQLQMLVMGKGMAPVVPPELQQYMHYITADPSQIPPIRPSEPRPFQITHATQQRQSNVESDFLSQMQNLHPSEPPQNFLRPPKLQLYTPEQQRRGLASSSGHNSGWITERNSSYNFLE*
OsbHLH106	MLRGNDTGSDLAELLWDNGAPAPLRPPPPPPFQPFTCSAAATTSPPAHDYLFIKNLMRGGGAANHHHHDDDDDDDDDVPWLHYHPVVDDDDDADADTAPLPPDYCAALLSGLSDHLPPPAAAASRVDPDPCSSSHGAVVPSTSAAAAKQARTSGGGGGGVMNFTFFSRPLQQRPSGGETASASASAAATSTVPVESTVVQAATNRLRSTPLFSDQRMAWLHPPKPSPRAAAPPPPPPLAPTTRHRLDTAAATATVAQRLPPSEARAPDAPPPAATATATTSSVCSGNGDRRQLNWRDSHNNQSAEWSASQDELDLDDELAGVHRRSAARSSKRSRTAEVHNLSERVSTHTMHHPQHPRRVMTSSHLAIELLSSSQRRRDRINEKMRALQELIPNCNKID…
OsbHLH111	MNPAPSRAPQRQQRGGEMSARYGGGLQFFADAPPAGVEGGAATARTFFPVPGGGGEQQPPERAMRQQHYGGGGSGAAEISLGHGHGHGGKHHFHQFGVEAKDGGGGGDQSGFLTRHNSSPPGFFSSPVMDNGFSSSARPAGSSLGEVRHGAMSSSSNNNKKMKAPLSFASSRQGSGGLSQISEDGIPDLTDSIHGAAHHHGRSEENVSTHDHVVRSFSSGGFSIGSWEDSNSIVFSTSTGKSGAHGNDDIIATLSNYESQLVAPREMAGVEKYLQMQHDQVPFRVRAKRGCATHPRSIAERERRTRISEKLRKLQALVPNMDKQTSTSDMLDLAVDHIKGLQSQLQTLKEDKEKCTCSCKQASRNRPAD*
OsbHLH112	MYGSPVSKDLNLPVQPPAMSSSGLLRYRSAPSTLLAEFCDDFLPPAAAPRAASPDADNVFSRFLADHQIRDKSPPATAAAAAAAAHFPDDPTMATQHHHQQQMMFQHHPQQMASVEGLYRTVSSTGIDAATAAANAAGGGGGGLLRQSSSPAGFLNHLNMDNGYGSMLRAGMAAAGGGVGFRNGANAAAAADSPGGSGGRLKGQLSFSSRQGSLMSQISEMDSEELGGSSPEGAGGGGGGGGRGYLSGYPMSSGWEESSLMSDTNISGVKRQRDSSEPSQNGGGGGGLAHQFSLPKTSSEMAAIEKFLQFQDAVPCKIRAKRGCATHPRSIAERVRRTRISERIRKLQELVPNMDKQTNTADMLDLAVDYIKDLQKQVKGLNDSRANCTCSAKHQQYSG*
OsbHLH116	MWQGGGGGGASSFDQPPPPVSYHRLSPPPPAMGTTTTTLLPEQPLVDDHHLPAAAAAPPSEEEMAAWLYPIVSGHEVAGGGWRSPEAQDDRRAAPAPEKKQMEKMPAAASPTTTMNKDETSDDSGERKKKKASSAAGKSKQASPRGCRSSQPYRKSGDSIDELFTKFHRRRFKITERFRTLQRLVPGCDKSNQASTLDQTIQYMKSLQHQLKAMSVVGSPPALLYPAAVHPQSYMHPPPPPPPVTMPMHPGMVLAAPPPGAAPPPGPPAMVPFGAMLPYPPYPAVLLPPPAAATLYGRPPAPAPGVAARRHGSSGGGRISKSSSSSLCKKL*
OsbHLH118	METFGWAGGGQLMHHDDIYLPRSVGCGRPFELDDAFLGACFGAQLQCDGGVGGGDGGGCLQGTSGFGAVAGDPLGLLCSGDVFASVAEGAGGAHDDGLLDAALAFSRNQLGGAACDGSDGGAVSNGAMLSSYSGTTGGNISSGESNNYSGGGGGYDAEVVSPTSTMSAATQSLHPKRKLYDDHHHPAGIAAAAAAPPLAPCPRPTTGAVAAKRRASTSATSITFGHQPHHHHAGATTAGYEPDMEAMAQVKEMIYRAAAMRPVHLGTEAAADKPRRKNVRISSDPQTVAARLRRERVSDRLRVLQKLVPGGNKMDTASMLDEAASYLKFLKSQVQKLETLGTTTTTSKLPQQYYSGNINSSNNHHGFLGFAANNNTISAGYANSNAGNATKLL*
OsbHLH121	MEFDMLNSNPEAQLELMNTMLQLEQLSAFPDHHGMVVPCSPTSPCMGAQGGHHHFSSVNHQPAHGVVSSGGANTGDGYRDQYYTQLLPAAAYSNAAGGGRGSEYHTTTTTRPASGGGGDGGVGPAAMREMIFHIAALQPVNIDPETVRPPKRRNVRISTDPQSVAARMRRERISERIRILQRLVPGGTKMDTASMLDEAIHYVKFLKTQVQSLERAAAANGHRPPPPTATSAAAATVAYPGLNGQW*
OsbHLH123	MHDPRGFPIHPQPYHLHPTAGGLGEGRMRGGGRRRPGAKLSTDPQSVAARERRHRISDRFRVLRSLVPGGSKMDTVSMLEQAIHYVKFLKAQVTLHQAALVQHEEGCQHADVAAAFSAADADLALELNHRHGGAGDDDAGMTTLEMAPMQEAVGYGDGPAHQMMQQALDPAGQLMMGGAHQLPPLPCCVFVQETDPSCYSVCNVHGEESGAQGSY*
OsbHLH131	MESGGVIAEAGWSSLDMSSQAEESEMMAQLLGTCFPSNGEDDHHQELPWSVDTPSAYYLHCNGGSSSAYSSTTSSNSASGSFTLIAPRSEYEGYYVSDSNEAALGISIQEQGAAQFMDAILNRNGDPGFDDLADSSVNLLDSIGASNKRKIQEQGRLDDQTKSRKSAKKAGSKRGKKAAQCEGEDGSIAVTNRQSLSCCTSENDSIGSQESPVAAKSNGKAQSGHRSATDPQSLYARKRRERINERLKILQNLVPNGTKVDISTMLEEAMHYVKFLQLQIKLLSSDEMWMYAPIAYNGMNIGIDLNLSQH*
OsbHLH133	MECSSFEAICNESEMIAHLQSLFWSSSDADPCFGSSSFSLISSEGYDTMTTEFVNSSTNVCFDYQDDSFVSAEETTIGNKRKVQMDTENELMTNRSKEVRTKMSVSKACKHSVSAESSQSYYAKNRRQRINERLRILQELIPNGTKVDISTMLEEAIQYVKFLHLQIKLLSSDEMWMYAPLAFDSGNNRLYQNSLSQE*
OsbHLH134	MAVDWIWERRRREEEYNHQMSQDELQQPGQVQWTPAPEEKSEIAVQFFTAPYPCQNGQLDHGEHHALGGIGACSSVHWQPDRGTCYWPPPLSGDGGGGSGSGSSGTGEGSYIGERCYYVGEPDVPIGLNLLVGDNDGAGVVLRDAAPQAKRRTQAGHGGDLGRQKKKARVSDKRNQESMQSGSCSDNESNCSQVNRRKVDRVAGGGNGKVPARRRSATIAQSLYARRRRERINGRLRILQKLVPNGTKVDISTMLEEAVHYVKFLQLQIKVEVQIVCHDQMLSSDELWMYAPIVYNGMDLGIDLNISPPR*
OsbHLH135	MMSFPYSSGDLGEATTAAAAAVDMITLDQMFRDYDASTGDDLFELVWESCGGGEIDSGAGEVQPAGVPCCRRLLPGSSPEPTSEDEMAAWLSTIVTGSGGGGGDDVAAGGDHQDPAVKKPDGEPLTEKMDKKLPTRTEERRRVKHKARRNPGYAETHGLTEKRRRSRINEKFKMLQRLVPGCDKCSQSSTLDRTIHYMKSLQQQLQAMYPTMVRPAAVYPVVQPPPAFAAGGPPAASQGGLHRHRRLMVVVSVHHRCRCFRLGRQ*
OsbHLH137	MEMTSYNDVDAGDMFAAADYYSAGAGGDLFDMVWPGRRRREEDNTSGCLPLSPPPPPELAVDDQLLAGGDGGGGKPVAVAVAEDDDSGERWTEDQVPTDEGICVMQKRRCKINENLKTLQQLVPVCDKSNNQASTLDKTIRYMKSLQQHAQAMSVGCSMKTAEAAGVTCPFLPPPPSSALLVIVEEGPTRPWDATARSTSAAATSFDHHHHGALIEKLLQVVQPYMLSLKTSVRENNAMVMQKPNFYHS*
OsbHLH138	MGEKVNPWCHWSNPPWTESSANNLHPPDVSLDNTNSVALPTYLNSDGYIYSGVAASMPSIAASVTDRPVSFSSRFVTTLVPSVGLSTAETLRKRPLVFFHNVNNTFTVGPLLSKGTLDTVPELQGSNETNVTDVGAQNTECMHENTEEIDALLCSDSDEGCLKVQELNNRVRKYPMQNDTMSVESVASAGASQPAKKRRLSSGTDRSVVDTASSARPDHSVDQKHLSHDDDAQSCCIGEVESDHQFALREGEEAEGDDGPDDRKRRRERIQETVAALRKIVPGGIAKDATAVLDEAICYLKYLKLKVKTLGAVSL*
OsbHLH139	MQGDHGYYGGRDSPPQGYGYGGGYGYGGGYGYDAGGYYSGGGGGYPSAGAAAAAYEDPMVGRRTHDFPAPMNELEFQPSATCPKNYVIFDQTCTKSRVMFHPSLAHKFGGGSSAYDNNVYGGGGAHDAAKGAYRDSVGYDDDDSCSVRQKEDTDEIDALLSSEDGDEDDVVSTGRTPGYRDGSSPDSTCSSSYGGGQARPGRKKERMKKMVRTLKGIIPGGNQMDTPAVLDEAVRYLKSLKVEVKKLGVRGSDN*
OsbHLH140	MQGDPGYGYGGYGYGYGYGYGGAGYDMAGYGGGGGGYYTSDPYNAAPAAYEDPLAVAGRRQHDFPAPLTGVEFQPSDTCPKNYVIFDQTYDRSRVMFHPSLANNLGNSGGGYDHHHHCGYGGFEQDYASKSAYYGVEDDGGGGCSIRQKEDTDEIDALMSTEDGEEEDDVLSTGRTPGCRAGGSPDSTCSSGASRSDCGGGRKPEAGGGERKKERMKKMMRTLKGIIPGGDRMDTPAVLDEAVRYLKSLKVEVKKLGVRGSSS*
OsbHLH143	MYGAPVSKDLSLQPAGVRTPPQMSSPGLLRYRSAPSTLLGEVCGDFVLPGGGGGGGQLQLQLQQQRPGSPDHAADTVLARFLAGHGGHDNKPPRPAAHFAPPEDSMASHQQQLMYQSHQQQQQMASAMEGLYRTVSSGGTESTAAAAGNSLLRQSSSPAGFLNHLTMDNGYGNMLRAGMGGGGGGGDPRLKGQLSFSSRQGSVMSQISEMGSEDEELAGGGGSPEAGSNGGGAARGGYGGGYAMGSSAWEEPSPPATSLLPDSSLPSKRPRDDLPRQLSLPAASKNSSKPPSSASAAASPEMAAIEKFLQFQDAVPCKIRAKRGCATHPRSIAERVRRTRISERIRKLQELVPNMEKQTNTADMLDLAVDYIKELQKQVKVLNDSRSSCTCSASKQKHF…
OsbHLH144	MSQEGADLSQDVDESPYHTAVVTTNNLVRSIKAEKSNSSSSSGKPVETDIGLKVASPTMFGFNTKIEGTGKNMAVKREEGEGGGRPGVSSGVSTRDTNGKGKNAMDMEHALHIWTERERRKKMKNMFSTLHGLLPKIPGKTDKASIVGEAIGYIKTLEDVVQKLETIKTERVRAHQWAAAAAAAVAANGGGEGSSHSHSQPPRHATAVTVAVAEPAPVAAAVNAQAPQKKAAAAAAPTLQTWSAPNITLTMAGVDAFINMCLPRQRASFTTVAFVLEKHQIDVVTSTISADHDKSLFSVHVRLNEASLQSTEGLTPEAKYKLAVSELMVRLAE*
OsbHLH146	MAQEGTSSNAPPAAASMGSGDGDNKEGTGESGNNQLLLPAIAASADKGKGVVAGTGNVDAKGKTTAMAPAASSTNAPNNQGGGGGGGGRSRERMHIFAERERRRKIKNMFTDLRDLVPSLTNKADKATIVGEAISFIRSLEETVADLERRKRERNSLAARCARLGLGGSSSSSAPPPPPPPAAADDTAAVMPPAPAVPPPDAAAVTAGPEPAPAPAPGTLMVWSGPSVVLNLCGGDQAFINVSVARRPGVLTMIVDVLERHSIDVVTAQIASDLSRSLFTIHTSVDRERGMFMDTATAEEIYQLAVSEIM*
OsbHLH147	MSQEEQRHGRQLPLATSGVITFNGVPLSPLTAGAESDGDDDDVVIVDACNNGKRKVGDGEEEGRGSQGGDDDDDVVAVHGGGGGGGNRACMFAVRERERRRRMNDMFAGIRRLVPNLPEKGEEVRMEAQKQELQRERDRLAMEVAAAAGGAGASSSSSSAAAAAVTVAAYGPAGAVGSSSSSAAAAARANTVVPVPQRAARGATAPTPRPVAPPQAGTWPLPAPAAMPPPPPPPTGAAAVAPPPSLKTWSWGDNVVVSVLGNIGNMTVRAPLRRTGVLAMASAALKRYNITAVTSLSGTDASRTQNMFMFYTIIDMPDRQPQFVHPKVFEAMYRAAAAEIAAWINCY*
OsbHLH149	MAGAAPLRDSLRRLCTDVGWSYAVFWRATRAADSQRLKLVWGDGHYERAAGAPSISGFEAMDLLLKEKAAALRSGTGRGGGGGEGHAADGAAGHSHDRVDALVHKAMAQQVHVVGEGVIGQAALTGLHRWIVHDIVDECEEEDEVLLEMKGQFCAGIQTIAVIPVLPRGVIQLGSTKMVMEEAAFIDHVRSLFQQLGSSTAVVPCGSFVQDSIMRTPFHKSLGVPTSSHSEDLAGGGNTYNDDMINHQFRHQKSPASTIQSFNPVQQFYAGPTFCRPVTIASRCDLFQPDHGSTFTLNSQSEDNRSTALLKNSVSHSKTSNDAFSHAFNPLNEPNVSISGRRECVSIEQHGSCRNGEMEITIGRTASSSCTGKTNIINKVDDLLSQDCLVGCQASNATS…
OsbHLH150	MAVGDALRRLCEEARWSYAVFWKAIGAADPVHLVWEDGFCGHASCSAGSEASEAGCESGGAVCTLVRKIMASQVHVVGEGTIGRAAFTGNHQWIVHETANDHGLRSEVVAAEMNNQFRAGIKTIAIIPVLPRGVLQLGSTSVILENISSVQQYKKLCCQLNNRSSMVASASAKNDLSQKVQSRSLHGLPSIHPYEQCYGHDARALSSSTSANTGRNTSLLKVAQRNDQAIREQVLYAPDMRFRQQLPYSDRRVDINTHSSAMSSGFISSISASVEKYPLLTNNIGQVEHGNMEESSGPRNVLLKSLSCRNPVVHENTNTSLFHGGDEVPAFLNSHGSFDFLQAGPRVVEANLYNNGTSSQVLDQRCSSTSGMAGYKPSVSYKFPHSAQFIVKMENPRRQ…
OsbHLH151	MAVGDALRRLCEEVGWSYAVFWKAIGAADPVHLVWEDGYCGHASCPAGSDPSEALPTDVGCAAAADTMTMCSLVNKVMASQVHVVGEGTVGRAAFTGNHQWIIHGTANDHGIPSEVAAEMSYQFRVGIQTIAIIPVLPRGVLQLGSTGVVLENKSFMTHAKKLCSQLNNRSSMAVSSSVKNSSSQQGRSRPLHGASNVQSTENRSKLFSQFPVTCEQYNHPDTMAVSGSTSLNACMNGSLLKIAQLNGQAVREHIVYSKPDVRFIQQVYRDGQLGSNAQSIAMSSDLISSSLRSVQKQPLLMNNISQLEYGDGAETSADLRKNVLLKPPVCLDPFIHDRNINISHGITEVSNVINDHGNFDFLSGGARVVRANLCTSATSQVLDRRSHSVSGMLLHREP…
OsbHLH152	MDGNARSAANQTKQIVTDNELVELLWHNGGVVAQPQAAQARVVSSSGRGQSASVLTGDDTETAAWFPDTLDDALEKDLYTQLWRSVTGDAFPAAAAAGPSSHHAPPPDLPPPAARPPMRSGIGSSWTGDICSAFCGSNHIPETAAQRCRDAGAALPPERPRRSSTHDGAGTSSSGGSGSNFGASGLPSESASAHKRKGREDSDSRSEDAECEATEETKSSSRRYGSKRRTRAAEVHNLSERRRRDRINEKMRALQELIPHCNKTDKASILDEAIEYLKSLQMQVQIMWMTTGMAPMMFPGAHQFMPPMAVGMNSACMPAAQGLSHMSRLPYMNHSMPNHIPLNSSPAMNPMNVANQMQNIQLREASNPFLHPDGWQTVPPQVSGPYASGPQVAQQNQIP…
OsbHLH153	MSSRRGGGGGGGRITDEEINELISKLQALLPESSRSRGASRSSASKLLKETCSYIKSLHREVDDLSDRLSELMSTMDNNSPQAEIIRSLLR*
OsbHLH154	MSSSRRSRSRRAGSSVPSSSSSSRTSISEDQIAELLSKLQALLPESQARNGAHRGSAARVLQETCSYIRSLHQEVDNLSETLAQLLASPDVTSDQAAVIRSLLM*
OsbHLH155	MELDEQAFLEELFSLRRDAWEYNAMGDFFSPACAAMDGFQERHQSTTTVSVLPTFTASYEQPPPAPAAGFDCLSEVYGNAAAAFGPNAGGGGGEYGGGGDMGFLDVVEPKASMVVDGGGLGVCKVEPGLQAEGGFSAAAAAPASKKKRVEGMPSKNLMAERRRRKRLNDRLSMLRSVVPKISKVYRVLSESFCVAIGIASAREMRLDDVCVCE*
OsbHLH157	MRGPSTTTMATFKQSFLKNLLSSLKSSSKNKAAMSTLSERKRAIKSSADIAMATARTGIAGAARWPHAILASSSSSSSSSSSSSSSSSMPRTTFPCKMMQGKVRRRCKSIVRRRTPLMSSSSEVARRLVKKRDKVLRRMIPGGELIADEISLLHEAMDYVVHLHAQVDVLRRVSRAAVARRSSASSSSSGGLAQLKERTVQISGETENPC*
OsbHLH158	MGGPGASSTMSFEQAFLKNLLLSLQDCSTTKPLDAMSLHERKRAVKSSADFAMATARGGGARWPKAIVLQQQPASTTARARRCGRIVRRCCGRKTRSGAGGGGEMARRLQVRRRAMALRKVIPGGGDAMDEAALLREAMDYVVHLRAQVDVLRRVSEAVQLQRRYTSSTSLRDYSWSKCALKGEEDSSMNMKR*
OsbHLH159	MPPPASNHGAACKNSGSNKERRRMRRCVEVRRKMEALRRLVPGGGGGEDSGEELLFRAADYIARLQVQVKVMQLMVDVLEQTKD*
OsbHLH161	MSGKDQKKAAALEEKLELLRSVTKSSAANETSILVDASKYIKELKDKVSQEPEQLGSTSSSMPMPRVSVSSVELEKKRGFRINVSMEKSQPELLTSVLEAFEELGLDVLDADVSCADDTAFRFEAFGSSQSEAAERSVDEQMVRHAVLQAIKKCMDGSSI*
OsbHLH162	MVSREQKRASLHEKLQILRTLTHSHAVNKMSIISDASTYIKDLKQKIAALNKELGCAKNMNICEEPSPVVRVQVLDKGFLINVFMDKSSPGLLSSILQAFDELGLTVIEARASCSNSFRLEAVGGEHEEADGGIDANAVELAVMQAIKSTPGK*
OsbHLH166	MMSSRERKKAAALQEKLQILRSITHSHALSNTSILMDASKYIKELKQKVVRLNQEIACAQDALRQNRVTVETLRHGFLVNVFSGKSCPGLLVSILEAFDELGLSVLEATASCTDTFRLEAIGSENLMEKVDEHVVKQAVLRAIRSCSGSGGDHHDDDDDDDDE*
OsbHLH167	MDELLSPCSSFSPPSPSSMFSTGAAAAAAHAVLEFTSCEVPDEWLMGDVVMAKNEEDVGGGELWPVFAGGSLSPDSELSELPRSFEAAAAQRPAKRRGRKPGPRPDGPTVSHVEAERQRREKLNRRFCDLRAAVPTVSRMDKASLLADAAAYIAELRARVARLESDARQAAAARFEPSSCGGGGNASYHGGGGGGGAAPGLDEAVEVRKMGRDAAAVRVTTTGARHAPARLMGALRSLELPVQHACVMRVHGATTVQEVLVDVPAALQDGDALRAALLQRLQDS*

## Sheet: Solanum lycopersicum
Gene	Pep
SlbHLH002	MKKKKMNEGGGNDHDADVWSYLDLNDYQVGSGEKFEGDKVLDLTRSDACQPLTIVNEMFEVNIYAAKNRSPPNREKNGKGIAEPKSGVDRGGGKRESKHKIHKWTERERRKKMLTLFDTLHDLVPNLPTKADQSTIVGEAVNHILELQNIFTKLKSQKLERLEEYNIRLMSSQKVDNSWEKYVGDQVSTNNSTVITPTTHGPSPLIPTGFMTWSSPNVILNVCGEDAHISVCFPKNPKLFAIICYVLEKHKIDILSAQVSSDQFRSMFMIQAHAKGGSELALFSEVFTVEDMFKQAAIEIRALTTSK
SlbHLH003	MYASQSLSFHPTSDQEDEKSFVQNHIAASGFVELQQQQQQFHSSENNLNMQLEFGHDSNNTRFHPNWEEISFNPYNNQQLSYPISNPSLGLLGGFHQRTELASTSTNLFYEPPQMNMPLNLCTPQSSLFKELFHLSPHGSSYGLGSSGTGSLFSLGHDQEEVTGNLYHDGSFHELTGDMMINSAAIKKRILGKDIKHHASEKQRRVHFSDKFQALRTLIPNPSKNNRATIIADAIGYIDELKMRVNELKVQVDIKKERIKRRRSMVEEYGAVIMEDNQDDQQVMMNKSTNWHHQIKSSKNSNTEVDVRIMEDEVIVKFVQHKQMLKGVNCLLLVSKALDELQLDLQHVAGGLIGDHYSYLLNSKICEGCTVYASVIANKVIDVLDKEHADIN
SlbHLH004	MYVEESVCYDPATHHVQHEGLTEDVFVIQEHTYHNNNDSSQQDVAVAAAAAALEIEFQHQLNLEMEQCYNNNNNNNTHNNNNNIVNEGLSCDQANWGEMNFPPYQNQQHNDNGNSNNNFHQQDFSNPISETPYLTTPDLLNMFPLPRCTQSSLLPQKSPNLLTSLGLIGDIDGGGASTSSAICDPSSLLLPLNLPPQPPLLRELFHSFPHGYGLRNLRSNNNTSFFNGLEETDQGLYQENGETRPFQNGIFEFSGGMNDIAKNRDGIKETKHFATERQRRVHLNDKYKALRSMVPNPSKNDRASIVKDAIDYINELKRGVNELKLMAEKKRCNKDRIKRQKTEGGTTISMDGSDAKQIMDEVEQSYNGNSLRSSWLQRRSKNTEVDVRIVDDEVTVKLV…
SlbHLH006	MAIGKPESGQQKISSTSNLSSFPENDLVELKWQNGQIVMQGQNSSAKKSTVPNNLPSSASGDRDKYTGNSSTSKIGKFGLMDSMLNDMSLTVPTGELDLIQEDEGVPWLGYPADDSLQQDYCAQLLPEISGVTANEQSGQSVFGLINKRGSSDKMIGDSHSVPVHNAVNFERRNTSKVSPSSRFSPLSSLPSQKGHASIPTLESGVSDVFSSKNSNTPLSVLGESNQSKASAGDAKSNRIQKQNMPGNRSNLLNFSHFSRPATLVKAAKLQSSTGGSNISGSPILEAKGKKGEEKVTIGDNHVSAAATENFLTSKKDNFPHYPTNGVSSQLESRPSGASFHDRSCQAEQSDNAFRDCSSNNDNTHDHFTSAKATKDIADGERNVEHGVACSSVCSGSSA…
SlbHLH010	MNIALPEMLHNITSNGSSELSVLDRTKWQVQQQEMSYFNGQNDQLMNSFHQTAEAQQFHGLINVNDQSLNELVTRAIKPDPCMENSWGGFGTTGTNGFDYVPVGVGHGGMSHPSEMNYAISRTTSCPPTMADNVVKPKDTRLSSNRGRESFKKRKADKNQHLKEVAEEETKDKKLKECIEEEDDSSKVTTEKKSNKRSATNSSNSKENSDTSKEKSKITDDKKLDYIHVRARRGQATDSHSLAERVRREKISERMRFLQDLVPGCNKITGKAGMLDEIINYVQSLQRQVEFLSMKLAAVNPRLDIDADNFFNKDIFATSTSTFSAVGAGTSSEMLSMAQRQFNSLQQIMSSSGLEMGIVNLNEMALRRTTSAPVPIPEMFLDSSSINQVQSFQTWNTDL…
SlbHLH013	MNCRNLGEFCENEAKGVVQSLVLDSEKGELVKASGRVEKKIGKSEGKTIAALKSHSEAERRRRQRINAHLSTLRNLVPSSDKMDKAALLAEVVRQVKQLKETATHDSERFFIPLDSDEIKVEIIAENAIDGTCLFRASVCCEYRTHLLSDLKQTINSLHVNLVKSEISTLGSRVKNVFLFTNSIHGGGGCATIQARDIFLSSVRQAFSSVLDKVSAFPEYSAYPNKRQRVSCFDSSSLLF
SlbHLH016	MDISSATWWSEMDVMNMNELQYIDQTFDDFAFSDNIQVSQIGEIFEEKPALCSSITQNTSTSPPCSSPSVISFSNSNSPSATPTTTNAQNYFKNLNTSSLKTEVPSGTTINFSSSNTSSDSDYDDSKQLFQAMGFGAGQSKKMNYSRTPLQAQDHVLAERKRRERLTQYFVTLSTLIPNLKKLDKASILGDAITYIKQLEEQVKRLDEEANKQPVKRSRLHSNYDNFSTCNENSNKSVVPEIDVRVSDGNVLIRVCCKKQAGIIKEIFSQVEMFQLTITSSSVIPFGYDTTHITIVAQMDHQLNMATEQVANNIRLSIMKLINSHK
SlbHLH017	MANNNVYYHNANFSLTDPDPEPDDISVFLRHILLPSSSSSSSSSNFMALKSNEMQYSSSLPHLMPNNNQQGNLSSMMNSSACGIFSSSYGVCNGATTVSSSSVGTIDYDPDEYECESEDGTEDLGAEASVQPPSRNTSKRSRAAEVHNLSEKRRRSRINEKMKALQKLIPNSNKTDKASMLDEAIEYLKQLQLQVQMLTMRNGLNMYPLGLPRMLQQNQLSHQKVGLCEGNAFTNAKVAGNLQVNQDASLNAIFNPTENCTETKVTPPITMSNINRSDSAFELESSMNIHLDPFQLSRSTSKEIWREDDLPLYGMNELTTKTASTGSNLAFSVPLDTDASNLKRSTREACLLRYQFGAVNETNLDCDQLLSQQLYSNF
SlbHLH019	MFSLQGSDDLLIQILSNTCQQNKSSLDAVMDFASTDTITRTHIPPNINSQKKIISKRKLSTHSNKNDGIASDDHFKLKKIIHRDIERQRRQEMAALYSSLRSLLPLQYVKGKRSVSDHMHEAANYIKEMQGNIKELEKRRDLLMKSIRHGNENADKNNRFTDCTVTVSPWLQEGIEISISVDCEGKTFPLSKILGELLKQGLNVVSCVSAKADQRSLYSIHTEACDMNNIDHLALQQKVIDMINLDL
SlbHLH020	MSILERQRAIFEHLYQCQQQQQTSNSLPNQNLAQLNSLMSENTMEFSQFQNFPFKIDTQIDFGSEKRNWTSKKRKSEVYEEYECKVERLDGEAGEVKTEMIVKTEKGKNSKENLEAKNTDFIHVRARRGQATDSHSLAERARREKISKKMKCLQDLVPGCNKVIGKAGMLDEIINYVQSLQKQVEFLSIKLATSNVNTDNLFAKELPNPTFLQQQGNINIGVTQRRENCLMSFPEAVLDSSNVLALQQLPNLETDLQCLFGVRFQK
SlbHLH023	MELPQPRPFGTEGRKTTHDFLSLYSPVQQDPRPPQGGYLKTHDFLQPLEQAEKTLREEETNVEVATVEKPPPPVAATPSGEHILPGGIGTFSISYLHQRIPKPEASLFSVAQASSTDRNDENSNCSSFTGSGFTLWDESAVKKGKTGKENSGGDRHVLREGGVNTGGVQPTTSLEWQSQSSSNHKHNTTALSSLSSAHQSSPLKSQSFLHMITSAKSAQDDDDDDEDFVIKKEPQSHLRGSLSVKVDGKGNDQKPSTPRSKHSATEQRRRSKINDRFQMLRGIIPNSDQKRDKASFLLEVIEYIHFLQEKVHKYEESYQGWDNEPPKLPLSKCHRTTHGVSNLPQRIINASSASLTYAGKFDESIMGISSANPINVQKLEPNISSTGLKDKGQQPGLTN…
SlbHLH025	MDTENPAPIVEKDTTDAETSLDSSHLRKKIQKKVPKRIHKAEREKMKREHLNELFLGLADALELSEQMNGKASVLSEAARFVKDMLSQIKHMRTENTTLLSESQYLSVEKKELEDENTVLEAEISKLQNEVKAREAETSLDLNLAPPEIHHTEFASQTNYMRLPASEHGFQQSQMMNPVYVFPLSSNPQAYPAPDAADPMAMPSSTVKKPQPRYPTPNDVWPSQILEKRPQLLRQEVQDGA
SlbHLH026	MADHQFNSDIQNFITNSPFSLLNFDSSVDLMNQFPDMMTIPCSSDMSSFNIQSSMEFSNDNVFTQVNDQFPGSLQEIFQGNIQQESKNEEINDSKKRKISDTPESSSASATGNKRRNTKGRGNRVKVDEKEEEKPREVVHVRAKRGQATDSHSLAERVRRGKINERLRCLQDIVPGCYKTMGMAGMLDEIINYVQSLQNQVEFLSMKLTAASSYYDFNSESDILVSLQRAKAYEALKMQKMMKKEIECEVMSTNQVGLHFGSYPMLPYNT
SlbHLH028	MRLVLLRRMPHLLAVIPKVYGKSNEKASALRSKHSVTEQRRRSKINERFQILRDLIPHTDQKRDTASFLLEVIQYVQYLQEKVQKYEGPYQPWSSEPTKLMPWRNSHWRMQSLPAQPHALKNGSGPESTYLGRFDENLATVTSTMQPNQQNPIESHTSRDVSFKALDQQNELANKSITTPIPLQAGMKMSVPNNSAFSEPQPRPVSDQCPNTIDALNHDEDDVIDGGRISLSSSYSQGFLTSLSQALQSTGLDLSKATISVQIDFGKRANQAMTSGPSIAKDDENPTLSGHQHTDHFREASNDEDMNQAQKRLKI
SlbHLH033	MLSSLQGCNNVFLQLVDHQKNEKSNTTKKSKSKDAAVTHAVAERKRRERINSHLHTLKKLFPHLPKKDKPRVLTEAVTQLKELRKNVAQQLELSSLFIPSENDVVIINYCDNINDERTVKTTICCEDRPSLNRDLSSAIQSVQGRVIKAEMATVGGRTKAELVVVLGKANGGEKDVGQLKRALKAVVENRALGFGSNVMLGRRFG
SlbHLH034	MGTKENGSFNCPSTGMNRADSMPNVDPFSGSGWDPLLSLNQKGGFKGSSVVGHNEFVNLPYQSSQFVHYPSDSNLAEMVPKIPAFGNESYSELVNTFPLQEQLRGANCYANYVKNRGISTEGECQISGEGAVEVSPNGKRKISENHSLSNANKNVEGELQKAPSRDSSDCSKEQDGGKRHKTDQNVSSNLRNKQAGKQVKDDSDGGEPPKDNYVHVRAKRGQATNSHSLAERVRRERISERMRLLQELVPGCNKITGKAVMLDEIINYVQSLQQQVEFLSMKLATVNPELNFDIDRILSKEMLHQQTSNAALLGLGPGLSSSLPFPGISHGSFAGIPATTPPFHPLPQNVWDNELQSLLQMGFDSTSSMNNMGPNGRSKLDL
SlbHLH037	MDDLALIFSHHNNGESSRKQLHKEKEDEKANSLACIISFNNNFENSLSIPKDEANNTISFSNINNIIGAKFGERRSGEQALEHLLAERKRRKRISKLFVSLASLIPGLNKMDKASILEGAATLIRQLGERAKEDDHHQSTIGMMTKNNLLPEVEIKSLEKELLITILLYKNQQKRNIDEILSVIQRLHLTIKTTNFMPFGTTSMHITVIAQMNDEFCETTDFLAEKLRSLISKV
SlbHLH046	MELPQSRPFGTEGRKTTHDFLSLYSPIEQDPRPSQGGHLQTHDFFQPLEQARKTVGKEENKVEVEAIEKQPPSAAHILPGGIGTYSISYSQQRFPKPEANTFAVTQTSSTDRDDRNSNCSSYSGSGFALWNESAMKKGKTGKENLAGDRHVVREAGLNIGGGKCTTSLERQSQLSSNHNHNTATLSSHSSPQQPSAMENQSFIHMITSAKNAQEDDDDDEEEFVVKKESPSPSRGNLSVKVDGKSSDQKPNTPRSKHSATEQRRRSKINDRFLKLREIIPHSDQKRDKASFLLEVIEYIQFLQEKVHKYEGSYQSLDSQPSTLPWNKCHSMAQGFIDHSQGTNSASSPALIRAAKFDENKIGISATGPVTEQTQEPNRTSSVKESSFLSELTNRAATLC…
SlbHLH050	MNSLLSQQQQSQISLQDLQNGGNGGSTGGVGGLSQHSMGHSHFDPTSSHDDFLEQILSSVPSSSPWPDLSKSWDPHHHLSSPPHNPSSGEDQPPSNPFHSQFHYDDQASSLLASKLRQHQITSGGGAAAAAKALMLQQQLLLSRTLAGNGLRSPNGASGDNGLLSLPLNLSNGDQNDGVANPTNDNSVQALFNGFTGSLGQTSNQPQHFHHPQGGSMQSQSFGAPAMNQTPAASGSAGGGGGSTPAAQPKQQRVRARRGQATDPHSIAERLRRERIAERLKALQELVPNANKTDKASMLDEIIDYVKFLQLQVKVLSMSRLGGAPLVADMSSEGRGEGNVGRGGNGRASSSSNNETMTVTEHQVAKLMEEDMGSAMQYLQGKGLCLMPISLATAISTST…
SlbHLH056	MQDFISTSSSFSSTSLLQKRLHYIIHNRQEWWVYGIFWQASKDANGRLIFSWGDGHFRDLALAKVHNANVSDMEMFYAVSAPNCFLSEDDLIVHAYNSGSYVWLNNYYELQIYNYDRAKEAHLHGIRTLLCISTPHGVVELGSSQVIQENLELVQLIKSLFGQINDHGFNFVPLGDPMDTKTITMGSDSGNSDESSAMNKDSPKKRARKSTTAKNHVEAERQRREKLNHRFYALRSVVPNVSKMDKASLLADAVTYINELKAKVEELKAKIEVSTKKLIQKRNCVSSSAVVDGTNINININSSFVDGMEVEVKIIGVEAMIRVRSPNVNYPCARLMNVLRELEFQIHHATVSSMKEMMQQDVVIRVPHNVTNEEAIKSVILTKLSFA
SlbHLH057	MEKDYFINGGIPNPALQFEPTMSFPSWNPLHSGQSLFNPNWDHSTPQFDSTLNSIVSSSPAELIGKLGTVCSSPQPILHNNSYSRPMMGKDNIPNLGSSLPPPLPADPGFAQRAAKFSCFGSRSFNGRTSPLGLNYTELSHRSAQTLGNGKLPRVSSSPSLKQGGSPLQLKNSGQTRMEMMSNNSNESVSEPSGETASKLPTELNSSSRKRKTVSRGKTKEDSPTEGVNGNRGSEADDNARAKRCKQVESNGIENGRVHMEESKDDETQKQVMEYQKPTEPPKDYIHVRARRGQATDSHSLAERVRREKISERMKLLQDLVPGCNKVTGKALMLDEIINYVQSLQRQVEFLSMKLATVNPNLDFPLSKDICQPNGSVAHPVFPIDKTSSSYQQGRSDIP…
SlbHLH059	MANNPSEGPSDDFFDQILGFPAYNGAEPNLAGNDAGAIPPAMMLQLNSGDGSSQFTGVGLGVGLGGGGFHGHGGGGSFPLGLSLEQGKGGFLKMDDVSAPGRRFRDDVVDSRASSSVKPGFHGQPMPSMPHPPAIRPRVRARRGQATDPHSIAERLRRERIAERIRALQELVPSVNKTDRAVMLDEIVDYIKFLRLQVKVLSMSRLGGAGAVAPLVTDIPISSVEEESSEGGNNNQPAWEKWSSDGTERQVAKLMEENVGAAMQFLQSKALCIMPISLASAIYHSQPPDTSSLVKPETNPPS
SlbHLH060	MAANQPEGYADDFLEQILAIPPYSGLPVADVGTPSETTSFTSASAVSHLNSAAAAGLQQPLFPLGLSLDNGRDDVGDAGPYAVKHERDGMNIGNLYAGLEHLQSHAVRHSVPSVHHVQPFQGPPTTSTTVTVPHPPSIRPRVRARRGQATDPHSIAERLRRERISERIKALQELVPSCNKTDRAAMLDEILDYVKFLRLQVKVLSMSRLGGASAVAQLVADIPLQSVEGDSGESRSNQHIWDKWSNVDTEREVAKLMEEDVGAAMQYLQSKSLCIMPISLAALIYPTQQPDDQSLVKPEAAAPS
SlbHLH061	MDRFDSFRDANWDLIDFNSFIDEESPIDFFWNDQTQDLSAVAEVEAPLSSAALQECIETECPRKRGRNESCSKQGNKACRERLRREKLNERFSDLCSVLEPGRPVKTDKMAILGDAIRVLNQLKTESEEYKEMNQKLMEEIKTLKEEKNELREEKLALRADKERMEQELKATASPASFIPPHPAAYQPAVNKMAVFPSYGYVPMWQYLQPSSRDTSQDHELRPPAA
SlbHLH063	MDYEVAELKWEKGEVVMHGLGPPGVPCYYKPLSTPSPTKYTWDDKPHAAAGGTLESIVNQATTHNIDIGDEGGDDDDLVSWFDDCLPETSMDIVAVVPTSCTNYNQQVPPSTRVASCSGDAEMARVGMGSSFEEISEDFENQEAKNLIGSMVYEGKNNTVSPGETSLGEERVLTTTSTFKHNKRKTLNNHDSRGQESRDNEDEDEKKRSKISSFSTKRCRVAATHNQSERKRRDKINQRLKTLQKLVPTSSKTDTASMLDEVIEYLKQLRAQVKAMSMMIHVNMQPPPMMLPNMAFQQQQQQFQMSMMGMARPIDVNALSSPNITTIPSILHTTAPSNFNNPPIASPGADPLASLVAVRQLSQPMTMDAYSRMAALYQQYLQSNANLGFKN
SlbHLH064	MQQQQEDFQENLESCNYFSKNKSSSSDNNMMGEYYGFDIEAIKNFCSSSPFYPQHNHVEFQETIESNNNSPESRAKNHKEAERRRRERINSHLHSLRTLLSCNSKLDKASLLAKVVQRVRELKEQTSQIMQSETNLLFPSETDEITVLSSNDCLADGRLLIKASLCCEDRFDLIPDLIETLKSLGLSPIRAEMVTLGGRIHNVIVLAVDHKKESNNNNTDHDESSLLFLRDALRSIVQRSSYGTGERGKRRRVLGQGTRNY
SlbHLH066	MLAISSPMISTNYINFGWLLEDSNSQQININPMEPLHSSSRKNLQHSDSNKFDEITINGGDHHQPDQTVKKLNHNASERDRRKKINDLYSSLRSLLPPSDHMKKPSIPSTISKILKYIPELQSEVERLVQKKEEFTSTYVFNRQKLGDFTKQKRTKGGIENSSFVISTSKLSDKEIVVQISTLKINKGSIGEAISQLEDEGLVLLNANSFETFEDRVFYTLHFQVEGSMVVEIDMLRDKLSSYFEKEDKL
SlbHLH069	MALETVVFQQDPFNYSHKDCNFYNLETFHDYGNFGYEGYNWNSSIPQSYNDDDNNNNINNNNSNSSPDKYFPVESTVVSGRRKRRRTKCAKNEEEIHNQRMTHIAVERNRRRQMNDYLAVLRSLMPPSYAQRGDQASIVGGAINFVKELEQLLQFLEAHKQVITTNQQHIQYSSFSKFFTFPQYSTGNNNHPLAATTSNEGSEERRSAVADIEVTMVESHANVKVLSRRRPKQLLKIVNWLQAMCLTILHLSVTTADHMVLYTFSVKVEENCELNTVSEIASAVHEMVAMIKEEAMPC
SlbHLH076	MFSSEPISREMDKLNSFFFSGGGGGSSSFKNGEGMESEFFRSKEMMGSDFFQQQSQFQQSNSGGLTRYRSAPSSFFAGILDGDGNNSGENFITGDGSSSSDSDSMFTALLNNNDTTNNNGTRDMNDQNQKNQLQFGTSLKQEIGEEIEFGNENGVQNRYENGGVSYSVGVQMQTRANLSNGNGDSDLIRQNSSPAGFFNGFMREVGNFGASVGTNREASTSTNGFNNHISYSTNQSSTSNFMPSIAENESWNDASFNSLKRNRDGDLKMFSTNFNGMTNQNDESRNYTSSGLSHHLSLPKTSSEMAAIEKYLQFQQDSVPCKIRAKRGCATHPRSIAERMRRTRISERMKKLQDLFPNMDKQTNTADMLDLAVDYIKDLQKQVQTLTDKKAKCSCTSKQ…
SlbHLH077	MNENGENNHDHLCDDIWSYLDWNDHQVVNGETEGNKLLDPTGSDTCEPLTVINEVVEVSVNVDKKRSSANRKRNGKEIVEPNSGVDGAEVRRASKHEVRKWTERERRKKMRTQFETLHALVPNLPAKADMSKIVYEAVNRIRKLKNTFKKLESQKLKRLEEYNIRLTGLQKVNNSWEKYVGDQGSTCNSIAITPTNHGASPLIPTGFMTWSSPNVILNVSGEDAHISVCCPKKPRLFTTICYVLEKHKIDIVSAQISSDQFKSMFMIQAHAKDGSGVAQFSEAFTVEDMYKQVANEIMLMTTPK
SlbHLH081	MELTQEDFLEEIVSPRIENWNNTFANAWNIESPTFYQQNPEFIPSNSSLLDLIMSPSQSNYFPCPDFQESSYPFLHSFTTTTPPQLVIDSTTYNNNNIQERAIIEEGQIGHFSTDFHGHYEDSFSCYNINKVVKMEEATSRIVGEKKSKNYKVKKVEGQPSKNLMAERRRRKRLNDRLSMLRSIVPKISKMDRTSILGDTIDYVKELLDKINRLHEENEIKDIKFLGNFKGLKTNEALVRNPPKFDVERRNEDETSIEICCGTKPGLLLSTVHTMEALGLEVQQCVVSCFSDFSMRASCSESVDHRTILSSEDVKQALFKTAGYGGRCV
SlbHLH082	MENTSPEKLDRKTQEKNRRIQMKYLSSKLFSLIPPHHHQYSAKDMVTQQDQIDQAITYIEKLKERVDVLMRRKDKIIAQGTSDDSKKFMPSTSCSNIKLPMIEVRELGSTIEVILVSCLQKKFTMQEVIIILEEEGVQVVTANFSTIGDKVYYTIHAQVKITRLGVDASRVYLRLQNLIC
SlbHLH083	MGWIDGKEDGGTGSWVNQNNENHQQNNGGFPNENHQLNNGGFTNFQGMVDDGGVDWFMGGGDSNNHHINNNNNNGGGGGGGSNMQSHISYSTSFTEAENSLLLQPVDSSASCSPVSGNVFNNIDPSQVNFFMPQKSTIPSSLTGLSNNPMDNSFNLGMLNQAGNGMMNTGYHHLGSPNQMGTNNLSSYTQFSSPNLLQLPQVAGGYSSMGFGANNSANGNTLFLNRSRTHKPLDNFASIGAQPTLFQKRIAKNLVSNGENLGTEIGQSSSNLTDKKRKSSMNDEFEDVSMDGTLNYDSDEFMDISNKMEDGIKIGDSSNAASTVSGADQKGKKKGPPAKNLMAERRRRKKLNDRLYMLRSVVPKITKMDRASILGDAIKYLKELLHDINELHNELESTP…
SlbHLH090	MAMGHQDQDGVPGNLRKQLALAVRGIQWSYAIFWSTAVTQPGVLKWIDGYYNGDIKTRKTVQAGEVNEDQLGLHRTEQLKELYSSLLTSESEEDLQPQAKRPSASLSPEDLTDTEWYFLVCMSFVFNVGQGLPGKTLATNETVWLCNAHQAESKVFSRSLLAKSASIQTVVCFPYLGGVIELGVTELVTEDPNLIQQIKNSFLEVDYSVILKRPNYVSNDAKNDTNIGSQKPDHNALENDAYPVEINSPHDSSNGFVANQEAEDSLMVVDGIGETSQAQSWRFMDDNISNGANNSLNSSDCISQNNANCEKLSPLSSGEKETKPCPLDRQENDQKKPHLLDHQGDDAQYQAVLSTLLKSSDQLTLGPHFRNMNKKSSFASWKTDIQMPRFGTAQKLLKK…
SlbHLH092	MYPSSTSSSSQGSMSHTSTTAGGAGGGLTRYGSAPGSFLTTAVEAVVNGNHEFASHGSHHSHLGPSRFFQSNLASTSLNSESTSKAKEQSNLQRSIGFNDLTIGGGSGAGGGVLPTTSTTPLVRHSSSPARFLNQLATAAGDTVSMGRGSYNPKGGGDSGRGITRLNSQLSFTTQEALSQIAEENEDIEGTSIANGHRKSTHSYASASSFAMGSWEDNNSIMFSVTPSKRSKQISNDIVNGLDDGETQFQFGLSQTALEIASMDRLLHIPEDSVPCKIRAKRGCATHPRSIAERERRTRISGKLKKLQDLVPNMDKQTSYADMLDLAVQHIRTLQDQVQNLNTELENCKCGCRKSSQ
SlbHLH096	MDHSRVEQQPITSGLTRYRSAPSSYFSTLLTTTTPVTGGGCGYARDDFSNLPNSTASSSSTDIEQVFARFVASIGNSNSNSGNFPTNQPIHENPTSNMNVRSDFVVPKQEITPRLVRHRSSDHSLVSNYQNQNQHFISPVKREPETLLQSTDHVSASQLNYQSQPQQIEKLNAVTDKPFVFANSASLTPGSSSGGGGNSNLTRYNSSPAGFFAQINIENEYGAIRGIGRYETGTNAAADTSLSTPKSFKTQVGFSSGKPPASPRLMAPISEFGTKVLEEKSMGNEHKNDEHCITDFPMPSWEDSHILSDDFLKTEDIEIEPFSNEDASHNQSSEGLARPPIPLSHHLSLPTSTMEKLLQDSVHLNVRAKRGCATHPRSIAERVRRTRISDRMRKLQELV…
SlbHLH099	MDLQNIAHSLELGFSNSNIEMIPLQSPLHNSNYLMNSPPSNFSFMGNPIEEPAAMPILSSIDEIIASTHGNGNDYSCLQRRNSMEAMREMIFRIAMMQPIHIDPESVKPPKRKNVKISKDPQSVAARHRRERISERIRILQRLVPGGTKMDTASMLDEAVHYVKFLKKQLQSLEQAAVNNRPMISGFSTAMSSPGGPMNYNSSSIRACQPHQSMNSGAQMLS
SlbHLH103	MSSRRSRSSRHSGGSRISEDQINDLVNKLQQLLPELRNRSSDKVSASRVLQDTCNYIKSLHREVDDLSDRLSELLESSDTTQAALIRSLLMQ
SlbHLH105	MSAASLRHFLESLCFKSPWNYAVFWKLQHQCPIILTWEDGYLDVPGAREPYRSQNGNYYSKNLSDLSPNCGSRSHNGYLSAHSIGLAVAEMSSTYHIAGKGVVGEVASLGIPRWISSDSVAPAELGFGSVAECPDKWMLQFVAGIKTILLVPCIPYGVLQLGSVETVAENMEMVTILAEEFDAHLKFVESFLPGGESCEFLLQSTLSETLNIPSATTTNKVNEDDVAADIPIVEDHKSSAVFPMTSLIDVQHPFQLSGQHMQNVLENENESKIGKFVEHMPNVLENAYKWEIPMQHVDMINLVKQLAHGYSDDNRSGITERSIVRSSCHTKDIDAFSYSSCNVGGVGVSNEVDFHFDGDMLDPRSLGMDCHNTILGNVSNSFSCSTERELHEAFGSTIH…
SlbHLH106	MGEQNQPNFVGTQWAFLGSTNDSFYLAGHEFNNQYMTEVGIDGIHYVPVPSPQWIHDQQTPHNYVEYLAENVVSEVDASVEATGFSLLEGSADIISQEIRYPRPYYEGVPPNCLNSSEHQRGALTWELRGNVRHASGPCSDASAAGSSYSSKSSRKARAALSDRHRRMKIAERIDALGELFSCSKQGGKASQMDEIIDHIKYLQFQMKDLSRSRLGGEPTSIPFVFLEGCGHYILDEQQIEPLEDTMGKLLEVNPSLATQLLESKSLFVMPLALAEGLHHHE
SlbHLH107	MASQLQQALRSLCCNTPWKYAVFWKLTHRARMMLTWEDAYYDNDGFPGKKSPDSTAGNLYDGHYSNNHLGVAVAKMSYHVYSLGEGIVGQVAITGKHLWLSANKVAAITNLAPEHCDGWQAQFSAGIKTIVVAAVAPHGVVQLGSLDSIPEDLRAIKHIRDVFSELQELMTSCLRSSMQHSMENSCLSEISTRTSGSEIFQDCVNNLGRSVCEDRRNMWSPLYTSFEKSVDHSCIFLQPGGYPNKILEVVNNQRLHRSSVQGSDDSTNLFCAGYELYEALGPVFQKGNSSKDWEAGKREEMAVDMLEGIGTSSLVMSNTGNEHLLEAVIANVNRHDNDCSSVKSFCKSVDSLLTTEITAEPCSSDIGTISSTGYSFDRETLNSFNSSGTCSIRSSRGLS…
SlbHLH109	MTTTRSCIIRSRFAYRFLHSLRKMNQQDKTNSRRVKHAAYASMASVVGSKRAWSRAVLSKIRNRSLLLKKKKKRRRRSSDEFGELRKIVPGGQLMDFYNLLDETADYINSLTSQVHVMKNILNLLST
SlbHLH110	MLHEEKENKDERMIHIAMKRNQRKQMNNYLTLLQSLISSSHVQRADQASIIGGAINFVKELEHNLQTLRSNCSSELSRGSCQPQILTKRRPKQLMNIVVGLQCLWLTILHLNVTTIHNQIVLCSISAKLEEGCQLTTIEEISHAVNQLLGRIQEEEATSSSN
SlbHLH111	MNGGGESNHVFPWEIDDVWSYLNMNDNQIGSGAMFEGDMMPDPLRFDTYHPLTVVNEVVGSSTNVAKRRSPPNSKKNGKKIVEPKSSADGVGYREGLEHEIHIWTERERTKKIGILFETLRALIPNISAKADECTIIDEAVNHILKLKNTFEKLKQKKLDDLQEYNIRLMSSQKFPDVGNSWENYLGDQGTTSNSSFIKPKIHGATPLMVNNNIPTSFMTWSSPDMILNVCGKDAHISVCCPKKLGLFTFICYVLGKHNIEIVSAQVSSDQSRTMFMIQAHAKCGNDIAQFSEAPTVEEIYKQVAIRIMSFETPK
SlbHLH118	MQNNYQFSPQIQKPFVSLEDQAAGGNIFDIPVPSVFDTMALPTSFKSSVPFHGFEFRSSEACPKNFIIFDQTDYRSQIMYHPAMTSKFPYPDLNYNSTCFHDCMERKIANNENTEVSSYLKEDSDDINALLSLEEEECEEYDEEEVSTARTDANYGCSSPESYSNYHCQSKKSRTSSFRESSGSSTSNCSERKRRKLKKMVKALKGIVPGASRMNTVTVLDEAVRYLKSLKVEVQKLGVDNLKTYA
SlbHLH122	MDNSSLSQWFSRTEEGVFYSNRNNSIDDFTTQKSTISEDQETSELSITPDSARSNSRSYFHKEISKCKASKINFSLITPMENFPIGSKRPATDHPQQPKLNKISSSSHRFLSFNNNNNNTDSVFPSHQGCKIEAMDDMYLCDSSDQMFYPYVKSNGCYDAKDKKGGKKIPSVELQDHIIAERKRREKLSQRFVALSTILPGLKKVDKASILEQAIKHVKDLKEKVQLLEEEKKSVMFVNKYKVETEEYTSSEENNSGSDLPADIEVRFSDNNVLIRITCARRNAFVLNIHSEIEKLHLTIVQSSMMPFGKQAIDITLVAQMEESFCMTLKDVAKHVRMVTGRLMTQA
SlbHLH123	MDGDQNLSDLFDDSECDIFGILEALEGGGGGGGNSGITSKFNDNINNQTATIATTITTTTSDEITGLVSEEGKKRKLISQKSTGSCATLQEEETIENKISHITVERNRRKQMNEHLSVLRTLMPCFYAKRGDQASIIGGVVDYINELQQVLQSLEAKKQRKVYSEVLSPRVLPPQLVPISPRLLTPSPLSPRKPPLSPRMNLPISPRTPQPTSPYKPNANANKPPEPSPTTSSNSSIDSHVNNELAANSKSAIADVEVKFSGAGANVILKTVSPRIPGQAVKIIAALEQLALEILHVSISTIDGTMLNSFTIKIGIECQLSAEELAHQIQQTFC
SlbHLH126	MNIVSMDDAEPKDWQFSGSNLINASNRIIDSFCVSVWGNPISLSNVGLCGTNIPMNPGAATVLDWTQPNAMSKGGTFSMVPQSLTQLTADSEKVGDMMNPFAIPNSFNTYHNGLIFGESQDVFDSPSTAISQKKQMRNAVESSDQDVPLPLEYEHTDRSPLKNDKNVNFVKSQGEAKECVGISENESECSGHQEEVEGGYSSARCLGSRKRKRSGQDAEFDQMNGAQQQPAELAKEQNLNSILRREKISERMKFLQDLVPGCNKREPVISQVTGKAVMLDEIINYVQSLQRQVEMKLATINPRLDFNIDALLAKEILHSRAGTSSSLAFAPDLTVPYQSSHQLQRGLVHSGLPGSGNSIDTLLKSIYPFLAVTSGGYKERSSQLPNDELHNVVEMGLCT…
SlbHLH129	MEHVGAFFDEEWESLSKLFSSTETADFMLQLQGDHGSMFSMNGSDNAGSSYRTDNPQVAFSQLSDEVNNNFQYLSQESSITSCGSDHGMFFTNPSHDHLQHSNNIDDVNNKLLQVAINNNLPDEYQSIDFFDMDSKNLENLCINQDFQAEMVCDQLDNAGISPVPHKEMQLKRKCDKIAHENPKKKSRGSQDAQKSTKKKMQPKKGKKNQKMTQINNEEGEEETNNNADNQIAQSSSCCSSEDDSNASQELNGGTVSSNPKGKSRASRGAATDPQSLYARRRRERINERLRILQNLVPNGTKVDISTMLEEAVTYVKFLQLQIKLLSSDELWMYAPLAYHGMDIGIYQKMLPNMQ
SlbHLH130	MDIDMLKSSATSEDQMEMMLMMQLEKFPEFSTGNCSELPMMEFSPQGSCNSSNNFQQMDQNSPNFLNMPSTISFTNSPPIHQNSPNFIPNSGGFNSNSMNRSNMAAMREMIFRIAAMQPINIDPESVKPPKRRNVKISTDPQSVAARHRRERISERIRILQRLVPGGTKMDTASMLDEAIHYVKFLKNQVQSLERAGATRPANGTALTAAAAGLGFPVPMSLSGNYNLPVSTKNYHHQNIQQYADV
SlbHLH131	MSSRRSRSRISDDQIADLVSKLQQLIPEIRNRRSDKVSASKVLQETCNYIRNLHREVDGLSERLSQLLESTDSDSAQAAIIRSLLM
SlbHLH135	MVSREQKRASVLHDKLQLLRSITKSHALSESSIIVDASKYIQELKHKVERLNQDITTTTPQTNSNNNTSSWPQIEVETLEKGFLVNVYSERSCPGLLVSILQVLEDLGLNVLEARVSCTDTFRLQAFGGEDEETMINAQVVTEAVFEAIKNWSESKEQG
SlbHLH136	MNFQEFGAAFDPIDILSSWNISQRQEAATRLAADSVAAKSGAGSIGDCSKRKIDSSSSNFPPGNNYLPYFGNNQVPVCSLMADLSSISLFSKTKSPNCLLSATNTSNTDTSGELDDVIFSDDSESLWNIHTSNVVSSGESAIDAYKSKPIDADDNNDIHYSVNQLHATVSCNNLIRSSEAKYYNMDKRSHDALLESDSSNRDYVIQLISENDQPKSKKSRSEYKLPSSSNINFQQASSSACSIVDRDSEAIAQMKEMIYRAAAFRPVSSVTEDVMVEKPKRKNVRISMDPQTAAARRRREKISERIRILQKLVPGGSNMDTASMLDEAANYLKFLRTQVNAFESFGFNIDPSITNNNFTTSLSSIPLINYPFPLQPHFPMQNLNPVHHPKC
SlbHLH137	MAGNPTNWWSMIMNGNMHPQLSHDHDQHNSSSSNSNSNSSHFYGAHNPNQDFPRSLSQLLMNGFCGDEEKFGISPFHAAGNSEDQSLNSVHPTSSTANFRVPVADVKPELYHHHHGHNEFQTSSSLQEKLELDTDHFTRPLIASNWSQQDLSSPASSCITTGLSHNLLNFSNNKGEHKHQHPDHNSTECNSTSSGGISKKARVQQSSAQPSLKVRKEKLGDRVTSLHQLVSPFGKTDTASVLSEAIGYIRFLQAQIQALSSPYLGNASGSMGHIPQQSLNFLDGNFLKRRPANKQDSQHKPMDLRSRGLCLVPISCMANIGSDTGADYWAPALGGGF
SlbHLH138	MAEKFFLKGEDKVNMEGVLGSEAVEFFSWSASNHMLTEFTSSRGDLGVQQALCKIVEGSDWTYAIYWQVAKSKSGKSALIWGDGHCRETKIGQGEGANDSAHQKMMDGNKKKMVLQKIHTCFGGSEDDNIAAKLESVSDVEVFYLTSMYYIFPFDKPSSPSQSFNSARSIWGSDLKGCLEHFQSRSYLAKLARFETLVFVPLKSGVVELGSVKSIPEDQNLIQMVKTSVVVSNPPQPKANTKIFGRELSLGGAKSGPISINFSPKVEEELSFASDSYEVQAALGSSQVYGNSSNGYRSDEGEGKLYKEELDERKPRKRGRKPANGREEALNHVEAERQRREKLNQRFYALRAVVPNISKMDKASLLGDAIAYITDLQARIRVLDAEKEMVGDKQKQQVI…
SlbHLH139	MDNIGDEYKNYWETTMFLQSEELDSYFDEPISSYYDSSSPDGSQSSMASKNIVSERNRRKKLNERLFALRAVVPNISKMDKASIIKDAIDYIEELHNQERRIRGEISELESGRSSSKKNSNDVEFEQDESFDSKPKRSRRFEMQYGYDSSGSTTRSPPSSSPVDVLELRVSSMGEKTVVVSLTCSKRTDTMVKVCEVFESLNIKIISANITAFSGRLLKTAFIEADEEERDLLKLRIETAIASLNDPDSPMSS
SlbHLH141	MGKEKLVNEFLIFILDVNGLSRYSVLVNDNGKVLQRYPYLPNQEELVSDEVLSMLRAGTYISTVGSKSNQRISLVFFCVFCVRAMERKLPLVQPEFNAGEALLLPLMESDEAFINGMYNGLSYQSLLSLNLDHSYYGEVKPFSANSSNFRPSFTNDMLCAGTTASSQIQQSSGTFHEFSTGDFAWLDKKTEINPDADQKLKYPKLEPVTDNLQLYPYNNEVLLCEPFNFFSNGVGYPSLPDLRCMEQPNYLDFSSSLVTTENRVVEPVRPVSEVMSNLLKNRQPYSSSTTRLRRQKLSEKIRCLEKLLPWDKKMDTSTMLEEAYKYVKFLQAQIDVLQSMPPLVEGGASSDQDRNGKSTSYGLNHEAKAISVFGTLARLNRQQLLQVLLNSPVAQTYLY…
SlbHLH142	MAEEFQLGRGNWWESSTSASSTTTTSSSRNKFIDSGISSCTTPSASSTTGLSSMASNFVNWPIEIHEDIKVRSENSSMVFSGTDSHKRYASGGGGGGVGQGVLSVDDPNLQIMGLGLSSQGLDWNQPFFRSEKSGSGFRSLIQEGLSSNANYQQEGTCQEQDHNNWSTQKLYHGNSDDSSVNDYNKQLFSGHNNNLENSAVPYGSPSNMLQGLLISDLNSQQQESNNFSSVSRSLYYNPSYNNQPNCDVNIPTSTSSSSWSKFPQFLRTSDPSKVVQQWSLSQSPPLSHSQLSHFSGGTSFWNATSAAAEDVRSGFLPQLPTNPTVDEKPKHTGEVRNTSTVTKKNSSETSNKRPRNEAPSPLPAFKVRKEKMGDRITALQQLVSPFGKTDTASVLSEA…
SlbHLH144	MMTMQQLLFDFNYDVEQNFSDENQDCYFDPDEFILPIEMNNSCCFMPEYSVLEKQPKDNHSCFIPEYSVFENIPKRQKIFQDDFFPNPNSNTITPSTHNSCFMPEYSVFEKQQKLFQDNFHEEGFLPNPPMFEDFALPEIPVPVFSAGVVAKKGGSSNNEKKMSAQSMAARQRRKKISDKTQELGKLIPGGHRMNTAEMLQATYKYIKLLQAQAGILAFIGSYQENEKSFETSYLQKLVGSSLVQEKLYSSESSIQIYHISIRPGPYPHQHRALNFTKTLTQTESPFHLPWAQKSSINPILFSLLQYQEMGEVVKGAVPVPESVLKKQKRSEEWALAKTQELVAAKKKSAENRKLIYNRAKQYAKEYDQQEKELIRLKREARLKGGFYVDPEAKLLFIT…
SlbHLH145	MMTMQQLLFDFNYDVEQNFSDENQDCYFDPDEFILPIEMNNSCCFMPEYSVLEKQPKDNHSCFIPEYSVFENIPKRQKIFQDDFFPNPNSNTITPSTHNSCFMPEYSVFEKQQKLFQDNFHEEGFLPNPPMFEDFALPEIPVPVFSAGVVAKKGGSSNNEKKMSAQSMAARQRRKKISDKTQELGKLIPGGHRMNTAEMLQATYKYIKLLQAQAGILAFIGSYQESFETPNLQKLVGSSLVQEKLYSSEHCLVPKVFVEALENNQEFQNSQILEEIKTLMKEGK
SlbHLH148	MNSKEKKERVYSSAPKKVMKLSTDPQSIAARERRHRISDRFKILQSLVPGGSKMDTVTMLEEAIHYVKFLKTQIWLHQTMVNLVDINHEMVGYYPLVDDDQNIHKNNISSMDYQQMQQVQSYDNDAFQQVEFPFEETNISGDVFMYYN
SlbHLH152	MVLPENTNWLYDYHYEDIVTPDVNFSVSGYSWSMQGFNGSTNASVDIDGSLGESDCVKESGCKKRTRAESCTSSSSKACREKLRREKLNEKFMELAVLLEPSRPPKTDKSAILVDAVRVVTQLRGEAQKLKDSNLDLQEKIKELKVEKNELRDEKQRLKSEKEKLEQQLKTMSAQPSFLPPAMPGAFASPVQAAGTKLVPIISYPGVAMWQFMPPAAIDTSQDHVLRPPVA
SlbHLH157	MEPVFEDEWSGMCSTDQEADFMAQLLWQPNNIDNMYFSSYNGCNSSQISFPSLESYYQSHVQSILTRNGSSITKENGMVEGENTSSPSQVLATYNPIEADDFLNQDVSMESGENTAKVLDSPPESSKKKRLCNLLGDVPKNKRSVNLKKASEMDGKNKAALQRQNSISCCSEDESINVPKSRASRGSATDSQSLYARKRREKINQRLRILQSLVPNGTKVDISTMLEEAVQYVKFLQLQIKLLSSDDLWMYAPIAYNGMDIGLDLKIGTPKS

## Sheet: Zea mays
Gene	Pep
ZmbHLH4	MSNRRSRSRQSGSSRITEEQISDLVSKLQDLLPEARLQSNARVPSARVLQETCNYIRNLHQEVDDLSERLSELLATSDMSSAQAAVIRSLLM
ZmbHLH5	MSSGRRGRISDDEINELISKLQALLPESSRRRNASRSSASKLLKETCAYIKSLHREVDDLSERLSGLMSTMDNDSPQAEIIRSLLR
ZmbHLH8	MGGHGDHHRRRRQEVEVLVHDDDEDLEHQSRACGGGATSGVVVEQGAGDGGGQAASSSLGSVSAATMAPPQIFCWPPQHHHNSSNDVGGGQQPPFFPPLPPLPPTPPPFFADLYARRALQLAYDHHHPGGGPSTSSDPLGLYMAGGGSGMMMMPPPFASSLPFGDFGRMTAQEIMDAKALAASRSHSEAERRRRERINAHLARLRSLLPNTTKVLILIIIDDITHARIE
ZmbHLH10	MVPSEMGSVATAVSTPAADKLLHGPISGKKCKKPGPRKIHKAEREKLKRDHLNDLFVELGNMLEADRQNNGKACILTDTTRILRDLLVQVDSLRKEHSDLQNESHYVTMERDEMQDENGVLRKEISELQNELTMRVSGSPAGWGHGTARSDPPLPHSTAVFSSEQAMQPPTIASVVFPLQQPLAPSAMTKPPHAAPPLELKLFPEVASAEGHEPCEDHKAPNHVARPQARYPTQSASWPVNLFSGLPRMEDEQCSSSTSGSSREDNTDIE
ZmbHLH11	MHENRDEINALLDTDRQSGGAALSVESVASAGAGAGAAPPPAAKKRRLSSCTDKSVVDTASSAARPPERSMEQEQRVELANDRDAQSCCVGEVESGRRFALGEAEAEA
ZmbHLH12	MNLWTDDNASMMEAFMASADLPTFPWGAPAGGGNSSAAAASPPPPQMPAATAPGFNQDTLQQRLQAMIEGSRETWTYAIFWQSSLDSATGASLLGWGDGYYKGCDEDKRKQKPLTPSAQAEQEHRKRVLRELNSLISGAAAAPDEAVEEEVTDTEWFFLVSMTQSFLNGSGLPGQALFAGQPTWIASGLSSAPCERARQAYNFGLRTMVCFPVGTGVLELGSTDVVFKTAESMAKIRSLFGGGAGGGSWPPVQPQAPSSQQPAAGADHAETDPSMLWLADAPVMDIKDSLSHPSAEISVSKPPPHPPQIHFENGSTSTLTENPSPSVHAPPPPPAPAAPQQRQHQHQNQAHQGPFRRELNFSDFASTPSLAATPPFFKPESGEILSFGADSNARRNPSP…
ZmbHLH13	MDSTASHEWLAELVGELDSIDAMTMEQLAKSLADELWDQPATTTHHQEQQQVELSDQRQQLTKTTGFPFLGDMSRRSYAEADEGFLPTTAAISAGGNDSLFSFTGGKSKQLSFASREPKHESNGGGTTAAGTPMESSKGGRRASSGVHEHIVAERMRRQKMNHQFAALASMIPDITKTDKVSLLGSTIEYVQHLRGRLKALQEERRQSSSSTGSAAESSPPLDARCCVGSPDDGGGVIPTVEADVRGTTVLLRVVCREKKGALITVLKELEKHGLSVVNTNVLPLAGSSLNITITARIEDGFSTAIELVNALNAALKKN
ZmbHLH15	MNYPADAAADPWCCYSNNAGEAAAAAAVPTSGETSSFFADMVAADYSTDDLFELVLKQEGHEGGASGPTQPAVSCVWSSSSRFSKPPDVQFDPPSEDEMAGWLYTIVKGDQRVCNDDDDGRRPVANDDGAEDAVPVIGTSTVTTDKKEKVPSMTMTTTTDKEMRKTPGGGSSRRSHHGEAHNLTEKRRRHKINERLKTLQQIVPGCSKSNQASTLDQTIHYMKSLQHQVQAMSSAGLLAPAAAAYPAVVQPRCVPMGTPPPVPSVPFQAAAPTTTVLGGYHPPSSPAATMVPFGTTAVLQLPHYPGAAAAVMVPVAPLYPARRRLLQ
ZmbHLH30	MEDSSLFMQWAMDTLQHENNPAPASAAAVHGGFSEATFPSLKALREASHAAEMVQELIADADVVRHAPNSWNSGDNTTANYNVPAGWGFGGATAASALPGSHGMMEAPPAMATRGRPPPGLVYRLPPTRRAGLKSLGSMAAAYAKDHIIAERKRREKINQRFIELSTVIPGLKKMDKATILLDATRYLKELQEKLKDLEQRKEAGGGSIETLVLVKKPCLHAAAARDDDGGSSLPASPPAGTPTEGKRLPEIEVQFSELEKTVAHTCDTIHSFVLCGDTTPSPRHSEVRGGEAAPSAHHANASGGESSPSPALVLDNVDRRPRVVLAAAPANACDVVSPSPHASGSAEPSRACELAIRSRASVSGKLPHFLRLSRNALKSKPRRKVLLYFKAAAQIFLG…
ZmbHLH32	MATQWFSNMVMDEPSFFHQWQSDTLLEQYTEQQIAVAFGQGEPVDHAVAAALATAMPMQLQQPAAAEQPHHRPRKAAKVNTSWDSCITEQGSPAADSSSPTILSFGGHTAFAKAEPTTHQPPSCAGYYGAAAAAAKAPKQEMMDAAAMPPFQQARPAKRSYDDMAAVAEAANAPSANTRPASQNQDHILAERKRREKLSQRFIALSKIVPGLKKMDKASVLGDAIKYVKQLQDQVKGLEDDARRRPVEAAVLVKKSQLSADDDEGSSCDENFVATEASGTLPEIEARVSDRTVLVRIHCENRKGVLIAALSEVERLGLSIMNTNVLPFTASSLDITIMAMAGDDFCWSVKDIVKKLNQAFKSSF
ZmbHLH34	MQMDSYNYNYASFFHDEAPSFYPHVAVPPSPELPIGLIASPGEPEPPFAPPMPASFQDYTGAVGVGVGVRAPFGGASVHGQAIDALGGGDGQREQSMAMAEDGEEPAPRRRQPAGGPAAAAVESSRGFRHMMRERQRREKLSQSYADLHALVAARSRGDKNSIVQAAAVYIHELRGARDQLQRRNEELKARILGHDAGQQCVKVQFEVDEPASAIDSMIGALRRLKGMDVRARGIRSSLSGRRLWTEMNVETTMAADEVERGVEEALLQEVERKQQQQLGAGSAAPGFPGPSSHVQNVF
ZmbHLH35	MMVKEEEMMAEAGGGRGYMDLLGLGEEDYLLCLSPPSYFTPSVVSATATTTAAASASTCCAASYLDLDLAPAYHHTLSFGGQDQEQQHHGDDGALGFQHYGGDHAIPAAAAAVQQKSSPTTECSSSLSSMSPSPPATAVSAAVSCPKPQAFKKKKAGSRSSASAAAPAATNKRPRVRRERLGERIVALQQLVSPFGKSDTASVLHEALGYIRFLHDQVQVLSTPYMQMQRQPASAHVPESAAGTVVEAQEQPDLRSRGLCLVPVSCTEHIAGNDSHGNGADLWSSVLLPLPLPGGGSHPSQGRLA
ZmbHLH48	MAVGDALRRLCEEIGWSYAVFWKAIGAADPVHLVREDGYCGHTSCPVGSEPSESLPLPSDAGCSVPAADTICWLVNNDMASQVHVVGQGIVGRAAFSGNHQWIVHGTANGHGLSSEVAAEVNNQFRVGIKTIAIIPVLPRGVLQLGSTGLVMENTNFVMFAKKLCSQLNNRSSMAASASVKNTSSQHGQSRPDTATVSTSTPPNALLSASLLKVAQQNGHPVREHSVYAERDLRFIQQASICESQFGSNLQSGVMNSCLTSPSFASVKKQSLLMNSIGQLQFSNNVHSSADLAREIILKSLGRQDSSVCENTNMNMHRGRYVVSNDINGSRNFDFLPIGAKESRANLSIPASSQILDHMPGTLQQKQSLVPFRVTQSSEFSKKVENPESGSFQIPSVTT…
ZmbHLH53	MQMDKAALLGEVVRHVRELRGEADAAAAGAAVAVPGEGDEVGVEEGHQHRFCHGGERAARRVRAWVCCADRPGLMSELGRAVRSVSARAVRAEIATVGGRTRSVLELDVGGRHHDGEGTSTSSRPALQAALRAVLLSREEMLGAECYKRQRFSAHLARVYDSGAVEVTD
ZmbHLH56	MGIQGNKAATHEHDFLSLYAAAAAAAAAKDAPLLLHDSKTPPPSQGNFLLKTHDFLQPFDQKPGAPPEPSPLPAPAAEIRHRQQVAVAKQRALPLPLPGGVGTFSISPAPVSVALPSAVVKSEPPPFVLWGQPAATLQPGARGHQQQWALPFAGSLQVSPPPQQAQPDRKGRGGGGVMDSGSRSSGGAGFDDEDGLTTRREVSSSLQDLAVRVDWKGGSCSDGGTNQGPNTPRSKHSATEQRRRSKINDRFQILRELLPHNDQKRDKATFLLEVIEYIRFLQEKAQKYEATFPEWNQENPTMLPWSKGQIPGDSPPDPSHFVRNGSSPGSNFTGKLDDNHTSAAASGALDQAETNHVASGCYRSSETPANITNNAISQSQPQWTGPSPVDDSAVKSEML…
ZmbHLH62	MPRRRRTRSSEELKAEDFVDSVLNFGGEEDGEEEKQEAGGDGQPAAEFKSKNLEAERKRRGKLNRNILALRAVVPNITKMSKESTLSDAIDLIKRLQNQVLELQRQLADPPGEAWEKQGSASCSESFTATENMPYQGQIELVPLGPCKYHLRIFCKKAGVFTKVLEALCSYNAQVTSLNTITFYGYAESVFTIEVKGEQDVVMVELRSLLSNIVEGRHADGAWTALVMDRAELTTEQVLKRDIPWEHYMSTKLISGTCLQLLRRYDHKPESQRAPLLEEVLLYFDYSARPKLRNGTLPNGDASNSKSKLTSTHDVLRGLVNWLCSQLRNPTHPSCSIPTSIHCLSTSLREPYVRTLFVQADGIKLLIPLISPAATQQSIQLLYETCLCIWLLSFYDAAV…
ZmbHLH63	MYGSPVSKDLNVPVQPPMISSGLLRYRSAPSTVLGDLCEDFLPSASGAASPDNVFSRFLAEHHTRDDKPSPPPPAAVHFPSEADMASQQQQQMMFHSHHHQQQQQMVGAKSGLYRTVSSDIETAAAVGTGGASNLIRQSSSPAGFLDHLNMDNGYGAMLRAGMATADSLAGSGSRLKGQLSFSSRQGSLMSQISEMDSEEVGGSSPEAAGGGRGYIPGYPMGSGSGWEDSSALMSDNLSGLKRPRDSSEPGQSVQSRITHQFSLPKTSSEMASIDKFLQFQDAVPCKIRAKRGCATHPRSIAERVRRTKISERIRKLQELVPNMDKQTNTSDMLDLAVDYIKELQKQVKNSKASSLGIEKDFVLAKGQVTDESIEAIDQLRVAIRKELLCR
ZmbHLH70	MDDIGSVPFADAGLLDGFYGGSHGHGGDYGLLASQLGAGAGASSTSPAILDGSVPLVDAAASAEEATRRKGDHLQDDKAAMALKSHSEAERRRRERINAHLATLRTMVPCSDKMDKAAVLAEVITHVKKLKSTAAHIRDRCAAVPADADDVVVELVHGGAAPPSAGGGVLVRATLSCDDGADVFADVRHALRPLRLSVVGSEVTTLGGRVRFTFLITSSTCGDVGAVVVDSVRQALQSVLDRANSALEFAPRASLLNKRRRVSTFESSSSSSA
ZmbHLH71	MDMDSSSSWLHGYATTNGFMCGGYAASPAEVQCVEDEQQQFLISSQIQHHLNQISMRMNMDDEAAAAVDMHDLLEDLDDPRRAGAGACSFPSSSSSSSLSLSLPASASLSCSPESSSPPHILGAATAPASGGCNQQYPEVSSHVPLVPPPPTVLASYSNLHAPAAAPEETSPAARPTGGAFKHYARHLGPTRTTPTKPGTCGQRMFKTAMSVLSKMHVAARYSQQQYYYEAAAAEVAPPPSVNQLQHMFSERKRREKLNDSFHALKAVLPPGAKKDKTSILIRAREYVRSLEARVAELEEKNKSLESRLAKDGSGCGDDHDSGSTTKVQVEISRAAANEELCTLKIAVIRSPSPCNMTDVVVRTLQCLKEQIGDGVSLVAMSTSGGGGGGAGPTTTTTG…
ZmbHLH76	MCAWCRSDSNDFVELLWENGQAVVHGRRKQHPQAAFPPFTCGAASSSRAQENQPGTTDPVSLFKTGGLFADFSSGLDAARGNGDLDDTVPWIHCPIVEEDSAAPAPALAEGYSPDFFSELHAAALAAAAAETNLSPLPPPVQHNRSTPVATTSRGPEPSKEAPRIPVPGPGSRPEPQSEFAATRKPRPESGGEGLMNFSLFSRPAALVRASLQRPPPPQTGTDKVSNVTTSTRVESTVLQSASGPRIAPVFTDQRTAWSQSKEVRFSCAPALAAGNLHQDMPLGRPGNNMTPQGKMETKKACEVAVATPSLCSGNGESWREQKRKSQAECSASQDDDLDDESGGMRGSGGRGTKRSRTAEVHNLSERRRRDRINEKMRALQELIPNCNKVRRSISTIF
ZmbHLH78	MEDGGLVSEAGAWAELGTGGDESEELVAQLLGAFFRSHGEEGRHQLLWSDDQASSDDVHGDGSLAVPLAYDGCCGYLSYSGSNSDELPLGSSSRAAPAGGPPEELLGAAETEYLNNVAAADHPFFKWCGNGEGLDGPTSVVGTLGLGSGRKRARKKSGDEDEDPSTAIASGSGPTSCCTTSDSDSNASPLESADAGARRPKGNENARAAGRGAAAATTTTAEPQSIYARKRRERINERLKVLQSLVPNGTKVDMSTMLEEAVHYVKFLQLQIRLILCEASPQLTDSRNGGDTSNEAHKRNSTDGNNKQTCELDAFIYKSLEGIQDQEFCNIIELLSVRPPIDAKLKLMKEIAEEHEIGPTYFNGSTLPLPKEKHDETVAASATKLPDEDYESNTGLDSL…
ZmbHLH80	MISMDHQMFDDPFGSSGISSLEADIFSAAAGSQLPSPPWPDFDDDYDIPDLSALPANAATSSGGGYGSGGSGGHRKLSHNAYERDRRKQLNDLYSSLRSLLPDADHTKKLSIPTTVSRVLKYIPELQKQVDNLERRKRELTNANCKPGVLNTSEIVTTPIVSATCLNDTEIMVQVSLHSNVAATALPLSKCIKVLEDAGLHLISSSTYSTFGNKTFYSLHLQGTDQPTGVNCANQNIVGGGRVYLKIY
ZmbHLH83	MDCGPPDQLPPSSAPACFLNLNWDQSMAAATAGDHLDLVSSPASNSTAADGLALHGISPQPQYGGTPLSSPRKLNLSMMGQFHHYPPMGHLDQFLADPGFAARAARLSGFDGRPGGSGYGGAVPGQFGLPDAGPIGGALRELELGNGRDESSVSDPASASAEMALKAPSDGNAKKRKASGKGKGKDGPGSTAATKEESSGKRCKSAEESNGAEENSGKGKAAAQSNSDNGGKKQGKDGASKPPEPPKDYIHVRARRGEATDSHSLAERVRREKISQRMKLLQDLVPGCNKVVGKAVMLDEIINYVQSLQRQVEFLSMKLATVNPQLDFNNLPNLLPKDMHQSCGPLQNSHFPLETSGAPLPYLNQGNPLIGCGLPNGMDNSQSSMHPLDPAFCRPMSSQ…
ZmbHLH87	MDATFGCWAGAGHHVDEYLSRQAAGCGRLDMVDEAFLGACFGQLQCDGALTTAAGGVDAGACQLVSSNAGAVQGGAGMDGDPLAFLSAGTGDVFDAGLLDAALAFTRELGVGVVGDGGAASNGALLSSYDSGTTGGNISSGESNNYSGGGGGHDAEVVSPTTAPPPPLTFTHHASSNSQAQQAAHHAKRKVTDEYPATTTTTTAAPPPAFPLPGGGGGAKRRAATSISFGGGHVPSCGAAAAGYEPDMEAMAQVKEMIYRAAAMRPVNLGPEAVGAAGAGAERPRRKNVRISSDPQTVAARLRRERVSERLRVLQKLVPGGSKMDTASMLDEAASYLKFLKSQVQALETLGTTTATNANSSASATTSRSSAASRSPQYNYYGGGGNNNNPAGFLGFSNV…
ZmbHLH91	MDEVWCGLDLQLQADGIHAGPDLHGHDHDPFWSALAECAASFLASDADDTGGLVASAGDVVHAKADGMDTSSFFADNDHHGLTQRRDEQQQQQPVHSSSSLSSKRSLSIDSGGSSSSTLIPPLDGAAAAAFSPAPPQPQDPFAGDDEAIMLAMMAVISSASPSSSESSSPPHRAAGAGAVQPRVHLHGGDDSAGHVTVRTSSLAVAPTSAAARQQDDACMAAGSNNSSQVYHMISERKRREKLNDSFHTLRSLLPPCSKKDKTTVLTNAASYLKALEAQVSELEEKNAKLERHVPRDDGGGGTAATAAAVAHRRARVHVARAAPGEPQVSVTVMVMVECDIVDLVLRVLECLRWMGGVVSVLSVDADTYSPQAMLKALANIKLHIVDGDCWNEALFHEA…
ZmbHLH95	MLPPFGNPLWVPEDVDDQQQHHAPPPTPMGLGPGQGHDEQNLLALASAAAMGAGGIFSSPAVLDDDWYFDPVAAAAAAGAQGQLLLAPPGPAPDAGSQMFSLFNVGGAATFDVHGFDLGLGGGGGGDLVPFAGAGNASNSASFSLVPAGNAGGFLGSFGGFGTAPAQMPDFGGLGGFDMFNSGAGSSSAAPPPPASVSLTAPFSGRGKAAVLRPLEIFPPVGAQPTLFQKRALRRNAGEEDDDKKRKVEAVAAAAGASSGGGGDTVLDDADDDDGGSIDASGLNYDSEDARGVEDSGKKDGKDSNANSTVTGGATGDGKGKRKGLPAKNLMAERRRRKKLNDRLYMLRSVVPKISKMDRASILGDAIEYLKELLQKINDLQNDLESSPSTASLPPTPTS…
ZmbHLH99	MNNITQHNSSSSWDLDMSLGTHHHPLLFDSHPNPGPPPPPPLSFHLSSSSHHPPAPHPAHHHPSLGPSLSSSLFPQPPHHHHHRLHRLGLDIDDPSSHSHGHRGNDELEEMRKQHEAAAEHVDEELGAMKEMMYRIAAMQPVDIDPATVKKPRRRNVRISEDPQSVAARHRRERISERVRVLQRLVPGGTKMDTASMLDEAIRYIKFLKRQVQELQHPAHAAAGAGAGPSVSAVGGLPLIDWAGLVRPVDIHGPTSPSSSSSMGGAGAHAALGFGFSSAGGQSSHGMH
ZmbHLH100	MADADLTPNHSLLLKMPAASAHAHSPSLSSLLLYGQESHGEAAPANANANAAAATVEDAASLETSSAVVDSASPMERKRKATAEDSAAISSPQPKDCKQESKSRRGKRPRKETEEKSSTDEDEASKGYIHVRARRGQATDSHSLAERVRRERISERMRMLQALVPGCDKVTGKAMVLDEIINYVQSLQNQVEFLSMRIASMSPVLYGFGTNSEGLHDHHAPKMGGVSFQEAAIAVPAGPAAAVSQASSRPAPSEATMNTACTTTPYSVSLQAQASISFSPSQENGGTYYLVQQAVGEQATRQEELLLSQLVFSNMCSFQ
ZmbHLH101	MDFDMLNSHPEAQLELMKAMLQLEQLTAFPLPDHGAMMMVPSTPPSPGMPQATTHHHYFSSVPHHMSAGANGRGVYDDDHQYSQGTAAPCNGSARSSEYVAHAQGPVAGGGNSGESTAATSVGSSSSAMREMIFRVAALQPVNIDPEMVRPPKRRNVRISTDPQSVAARMRRERISERIRILQRLVPGGTKMDTASMLDEAIHYVKFLKTQVQSLERAAAASGRRPAAPAVADNGAMNGQW
ZmbHLH108	MSSRRSSSHGNISEDEMNELVSKLQALLPSSRRRRGSGQASTAKLLKETCSYIKSLQREVDDLSDRLSDLLSTMDHNSPAAEIIRSILRS
ZmbHLH109	MQHQGAMNELVSQASFCSPASPPSFFSAAVGHHSMLDFVSCGVPEQWFLGEEALDKPIHDGAEWVAAGGSHDSAGSDLSSNPPAAGIVLSERAARRRGRKPGPRSDNPGISHVEAERQRREKLNRRFCDLRAAVPTVSRMDKASLLADAAAYIAELRGRVEQLEAEAKQQVASRKLGGNPAMCPASGGLEEKLEVRMVGRNAAALRLTTASTRHAPALLMGALRSLDLPVHNACVSRVGGSATVQDAVVDVPAALQDEGCLRAALLHVLQQDESA
ZmbHLH112	MAEEEQMAELVMAQCGVPSGGEGGAWPPGFAWDGGASDASRGMYGDAVPPSLSLFDAAGSVAADPFQAVQQAPGAGGGGVDDVAGWQYAAAAGSELEAVQLQQEQQPRDADSGSEVSDMQGDPEDDGDGDAQGRGGGKGGGKRQQCKNLEAERKRRKKLNERLYKLRSLVPNISKMDRAAILGDAIDYIVGLQNQVKALQDELEDPADGAGAPDVLLDHPPPASLVGLENDESPPTSHQHPLAGTKRARAAAEEEEEEKGNDMEPQVEVRQVEANEFFLQMLCERRPGRFVQIMDSIADLGLEVTNVNVTSHESLVLNVFRAARRDNEVAVQADRLRDSLLEVMREPYGVWSSSAPPVGMSGSGIADVKHDSVDMKLDGIIDGQAAPSVAVGVSEDHYG…
ZmbHLH114	MAGQPPPQGPEDDFFDQFFSMTAGGSYPGATAGGGRAPGDQPFSLALSLDAAAAEASGSGKHADGGKADREAIQLPGLFPPAFGGGVQPPHLRATPPTQVFHAQQPKQGGAAVGPQPPAPRPKVRARRGQATDPHSIAERLRRERIAERMRALQELVPNTNKTDRAAMLDEILDYVKFLRLQVKVLSMSRLGGAGAVAQLVADIPLSVKGEASDSGSKQQIWEKWSTDGTERQVAKLMEEDIGAAMQFLQSKALCMMPISLAMAIYDTQHSQDGQPVKPEPNTPS
ZmbHLH119	MALASPSLPLPTTPPPSSQAIAAASFCACPLAIFEYDEKAVMELDEQAFLEEILSLRRDAWDCNAMGDFFAPAAMDCTFQDRHHQAPTVSVLPTFTASYAQPQPQPAAAPGFDCLSEVYGAAAFGGPNAGDYGGEMGFLDVVEPKAASAALVDGAAGLGACKVEPGLAESGGAFGAGAGAAPPPALASKKKRVEGMPSKNLMAERRRRKRLNDRLSMLRSVVPKISKMDRTSILGDTIDYMKELLERIKLLQEEIGQQQEEAPGMLSVFRELNPNEMVARNTPKFDVERKEGGDTRVEIYCAAKPGLLLSTVSTLDTLGLDIQQCVVSCFNDFGMHASCSEMQREMISADAIKQELFKNAGYGGGCL
ZmbHLH127	MHLQAGGAAHLHLQYFMPQHQPQEPATDLEAQESSAVCRRSSSTSPPPPPTTMWEYHQAAHAAALQTTSSPASSFPSWSPYAGTTAALLGASSAFISTDAAGADSSSPGMRLLPAGEHGGGHAYGEQSNITCYKENFLDLLASKNVTQEMFDDVPAGHYTAQALLSGRFAAGSDVAPPVKYEVTGGSPLFFGSAAATGGMHQQGMDMAAGCTTPRYTYGADHHQMKEGGDQQQELASPAMASFLQQLSSNAAAGGGVGMHAASMDYSGTGGGLDRICHESRALEASPFGMRSLPDLSSFGGYRRSTTAESTSSAQPYLQRSSSLAESSRQQEPDIVSARSSSSGSGAASERKKRASEERTSTVKKSKQEGSKPSPPKQQQVPKVKIGEKITALQQIVSP…
ZmbHLH133	MQLFQGEKPAHDFLSLHTGGGPSSPVQQQHPAQGYESGAHSSLKPMKLDRRRRGGGGGGAIDMAPSSGLESDSEEHVLPGGVGTFSIRQVASATRSRGEAAGHGVVSGAFPPAVHVSRTEEGPPHGAESGARAHSGPLAMWQDSGVDQRSRGARGGEGRSSGSSADQGPSTPRSKHSATEQRRRTKINDRLEILRELLPHGDQKRDKASFLLEVIEYIRFLQEKVQKYESAQPEKNHEDSSMPWAKVYYRSCWKNTEVIPHARAHTHTKEKRNATWKHGAHDISMITNFFVLFHGLAEYHPRRRISTFHER
ZmbHLH135	MALEAVVFPKEHPGCTAVKARPASLGCGFHTEELEVEDKGGVVLQGEAADALPPPGGAATTWDWDAVLCPCSTAPAAGAVEECWDVQQQQHQLLSVSPPPSSAVAASSSGRRKAAASEAARRRRRRPKAVRNTDEMESQRRNHIAVERNRRRQMNEYLSVLRSAMPPSYTQRGDQASIVAGAINFVKELEQLLQSLEAQKRCTEPPAPAPFAGFFIFPQYSTTAATGGAVGSSSDSAGSGGDQSGGGGGCAGARRGVADIEVSLAESHANVKVLAARRPRQLLRMVVALQCLGLTVLHLNVTTTADHLALYSLSLKMEDECRLSPSVDDIAAAVNEILADISDECARGGPGH
ZmbHLH136	MELCLQTDKASMLDEIIDYVKFLQLQVKVLSMSRLGGATAVGTLVAGIASEGNGSGDGTSDSGKGNAANGENGGGGSLQVTEQQVARLMEEDMGTAMQYLQGKGLCLMPISLASAISSATWPSLLSRPSMGAMGDARGPLHDGGSPASPPLVNCGDDSSTVKDAGAGGKR
ZmbHLH137	MKALQTLIPNSSKTDKASMLDDAIEYLKHLQLQVQMLSMRNGLYLPPGNLSGAPETLAPLEMCAALNQSGAKASNSGVVVLPGNKIPVARLLLDPPNHDQRHENPLVLQSVPSSSTAVEPRFLQQPAQPNLQSFQLAVPPEMIFDEADMMLKHRLASGRETTSLPVGHEAKPGRQEACMVNSDISNRGSLGKEVFMPYLHSLQSGDTEGGLRAGSN
ZmbHLH141	MDFSAGSYFSSWPINSASESYSLADGSAESYGEGSMPPSTYFMTARSDHNLNFSVHEQDSTMLPNEQLTYAGAGQIDLLPAETLSRDKLPENLLELQGLQNISNLQSNLVAPGVFQHNLTPGVFHPQLNTPGLSELPHALSSSIDSNGSEVSAFLADLNAVSSAPTLCSTFQNASSFMEPVNLEAFSIQGAQSDCVLNRTSHPNGNISVCDSAALASLHDSKEFISGSLPSFASVQETNLAASGFKTQKQVIYINSAIKENI
ZmbHLH144	MSCAGQAGGWLLDYALVEEEIQGSEFIYMVDDPAVSSVILGFDAPRKEDGVQDNPGAKKRSRPESSAPPGTKACREKLRRDRLNERFNELCAILEPGKPPKADKVAILSDAARLLNQLQGEAQKLKQSNESLQESIKSLKAEKSELRDEKTRLKAEKERLEQMLKGVVSHAAVAAPGPFVPHPAAVAPSFHHHPAAFAQAGKFVPYPSYPPPAAFWQWIPPTSLDTTKDPAHWPPVA
ZmbHLH145	MADEWWSCTRAADDDDDAGGSPCSTAPATTDQLDAADEPAATSTASIDFRRPTSLLHVVRHAAVPPSSPLILADPPHHIDDWTQAYLCGRAPLAAAAAAEASTSLSALLQLHGGDAAGRHFLLAQHLHGDAADSAAAHVAAASQSSALYAAAGNQPYSSSYGGGAPAAGALMAQQPPFPHQDEFEFSSASLFVGSSSSTRDSAGVPAAAARRPAVTTTKPLLLQALEQKAFAFHSHHKERTRQHDASSATTASAPGSPAPAKKPRVVATPSPLPTFKVRKEKLGDRITALQQLVSPFGKTDTASVLHEAIEYIRFLHDQVASLSSPYLGCGRPVVQQIQQRRQAKDDGGAAAKEDLRSRGLCLVPVASTTTYAVAAGGETAPEFWLPNFGGTLR
ZmbHLH147	MAMWLLMKEDVLCTCENGCHLQFNRKVKGLKAAHAQAVHHILVSAGMSTHIIQLLQGLCSDGLWRYGVFWSFKSETNGWILTWGDGYVNKMIEDWQMGDLSASPTVRKNQTIPSSWCKKSYPFCPIEAALMRMPSHLYPLGEGIIGKVALTGQHCWISANELCSTAMHKYQEDWQLQFAAGIKTVLLVPVVPHGVLQLGSLDTVFESAVLVALIKDMFHKICDASVSHASLSTGSAYSNNLSLPTATLSINHPDVNLIYSSAQIVNADHHSLTHPFSTSEIPILEDITIGSYRTIPTGWPNGLLGDNGTIGHEYFEGFSLTDMAHWNQENTHGSTIVVNDGAMLSNTSIHSEFHGDVMVMSREEHELFTWRCRLKQEPTSPALPQLNDNSADLYVQLET…
ZmbHLH154	MGIQGNKAATHEHDFLSLYAAAAAKDAPLLLHDSKAPPPSQGNFLLKTHDFLQPLDQKPGAPPEPSPLPASAAESRHQPQQQVVVANQHALPLPGGVGTFSISPAPVSVALPAAVVKSEPPFVLWGQPAATLHPGARGHQQQWALPFAGAGQVRLPPQQAPPDRKGRGGAGGGVMESGSRSSGGAGFDDDDGLTTRREVSSSLQDLTVRVDRKGGSCSDGGTDQRPNTPRSKHSATEQRRRSKINDRFQILRELLPHSDQKRDKATFLLEVIEYIRFLQEKVQKYEATFPEWNQENAKMLPWSNMYFRSFWKNAQSKGQISGDSPPDPSHFMRNGSSPGSNFTGKLDDNHNIVTSAAASGAQDQVETDHMASGCYRSAETTANFTNNAMSQSQPQWTGP…
ZmbHLH155	MYGAPLPKDLNLPAALPQPTRTPPQQQMGSPGLLRYRSAPSTLLGEVMCGGDQDFPAAGGAGHGPPDHAAADNVLARFLAGHHSETRDCKPPRPAAAAHFMDEAAVASMAASQQQQLMYQSQQEQQMAAMEGLYRNVSSGGTEHGAAVGAGNNSLIRQSSSPAGFLNHLNMDNGYGSMLRVGMGGGGFRNGVSDARLKGQLSFSSRQGSVMSQISEVGSEELDGGGGSGSPEAAGSNASGAARGYSGIPGYPMGGLASGAWPDEASPSPTSGAKRPRDSGPALQQPLAPQLSLPSGKNKGGRAASAEMAAIEKFLQFQDAVPCKIRAKRGCATHPRSIAERVRCIPARCYSRIPRLVLIPSPIQKENESKKKKK
ZmbHLH162	MEIDMMAQFLGADDDHCFTYDYEHDVDESMEAIAALLLPTLDTDSNSSSSCFNDDVPPQCWPQPGHSSSVTTLLGPAESFEFPVMDLSFPTSDFDPQSHCATPYLTEDLGSLQHGKHSPVMEEEAADVEPAAKKRKASATATATAKGSKKSRKASKKDCIVDDDDVYVDPQSSGSCTSEEGNFEGNTYSSAKKTCTRASRGGATDPQSLYARKRRERINERLRILQNLVPNGTKVDISTMLEEAAQYVKFLQLQIKLLSSDDMWMYAPIAYNGINISNVDLNIPALQKAVGIHRRPSMRASSCVDGDLSMPLRYATRMSRRVLVMVEAVTVHVTQKYFVSASKDNSWCFYDISTGSCLTHVGEASGQEGYTSASFHPDGLILGTGTTDAVVKIWDVKAQ…
ZmbHLH167	MAQASKRSAFLRPVMYDDDEPSSISMSLELFGYHNGGVGVVVDDGDEAADGGSASALSLQLAFDDDSFVKGGCECDDAGGGGASAADYYYYGSWAGAYGGSGATSSGSNSSVLSFEQAGSGGGQRHHLVYGEDGCALWMDDAGAGMVVEHPPAQQQQQHGSGCDFGLIGSSPDDAGLPIQLEPGTVQLPAKAPPHKRARRDGDQVQAAAAAKKQCGGVGARMKSKQAKLAAPAPTKDPQSVAAKVRREKIAEKLKVLQDLVPNGTKVDLVTMLEKAITYVKFLQLQVKVLAADEFWPAQGGKAPDLSQVKDALDAILSSSQQCPK
ZmbHLH169	MVMKMEHEDNGAIGGTDGTWTEDDRALGAAVLGADAFAYLTKGGGAISEGLVATSLPGDLQNKLQELVESESPGTSWNYAIFWQLSRTKSGDLVLGWGDGCCREPRDGELGAAASAGSEDSKQRMRKRALQRLHIAFGVADEEDYSPGIDQVTDTEMFFLASMYFAFPRHAGGPGQAFAAGIPIWVPNSERKVVPANYCYRGFLANAAGFRTIVLVPFESGVLELGSTQHIAESSGTVQTVRSVFAGTSGNKSAVQRHEAERSPGLAKIFGKDLNLGRPSVGLAVGVSNSKVDERTWEQRSAVGGTSLLPSVQKGLQNFSWSQARGLNSHQQKFGNGVLIVSNNEGAHRNNGAVDSPSAAQFQLQKAPQLQKLSVVQKTPQLVNQQPMQAQVPRQIDFS…
ZmbHLH171	MSHIAVERNRRRQMNEHLKVLRSLTPGLYIKRGDQASIIGGAIEFIKELQQVLESLEARKKRRSSGGGHSFLTGSPSPTPSPRSHLLSSVSTPSPPVMIKELAACCNSAVADVEAKISGSNVLLRTLSRRSSIPGRQAVRLIAVLEGLHLEVLHLNISTMEDTVLHSLVLKIGLECQLSVEDLAYEVQQIFGQDTAEQKPQEENHNQHIIYSSAMAAAI
ZmbHLH184	MAPLSPTPASASAPVSSSPRSLVPDASAAPMRPASPPQELPAAGGEIQAALAPANASTAGARGGGGSFTALLGLPTSQAMELLLPRTTPPALATAPAPTFPSDPHLVDRAARLSTFAPPSPSPSSTSPARPLPAAANAGKRKADPVDRASKGKAAKKGKTAEEKLAGGDGDDEKPAYVHVRARRGQATDSHSLAERARREKINARMELLKELVPGCSKVSGTALVLDEIINHVQSLQRQVEYLSMRLAAVNPRVDFGGLDSFLTTECGRIAGFNCKNGIDLEQVTWPEMGVHGARQLMQLQQQFWHGDLTHPHQVASQWEKRGDGHPPVFSNSSPSLFGYDLTSSGAQQTPASKLKTEL
ZmbHLH195	MEMGDSFEYYWEMQQYLESEELSLYMGTQDDALSCYDSSSPDGSISNSSWAPAGVAATASEKREGPGGAAAANKNILMERDRRRKLNEKLYALRSVVPNITKMDKASIIKDAIEYIEQLQAEERRALQALEAGEGARCGGHGHGEEARVVLQQPAAAPAPVEVLELRVSEVGDRVLVVNVTCSKGRDAMARVCRAVEELRLRVITASVTSVAGCLMHTIFVEVDSDQTNRIQIKHMIEAALAQLDDASASPPSVMSYY
ZmbHLH196	MSLAPDPADGGAGTGTGDDWFLDCGILDDLPAAACGAFPWDASPSSSNPSVEVGSYVNTNDVFKEPNDVFKEPGSNKRLRSGFNDVHVPTSKASREKMRRNKLNDRFLELGSTLEPGKPVKADKAAILSDATRMVIQLRSEAQQLKETNGSLEEKIKELKAEKDELRDEKQKLKLEKESLEHQMKLMTSTPTYMPHPTLMPAPFPQAPLAPFHAQGQAAGQKLMMPFVSYPGYPMWQFMPPSEVDTSKDSEACPPVA
ZmbHLH200	MDMEEQLLHLEHFMPSSPGFFDVGSGHDPAHFPNGGLFVEQVGATDDGGWVEELMQLGEELFGGPGDGGIMGDADDHYQQWQCDDDVDGGSPDGGPPPSVSLDGDDASPGEQGAGELASEPHREDGDDVSGATRKRRDRSKTIVSERKRRVRMKEKLYELRSLVPNITKVRLAPVWTSEFGRLFAGELGHSIHVVPLHACARHVQMDKASIIADAVVYVKNLQAHARKLKDEVATLEARPRSPTRQDQPQLQHGRSAGPGRRRQQQQQVERRDAGSAGAGARVTHVGAAQVGDGRFFVTVECERRDGVAAPLCAAAESLLCFRVESSSIGRSGPDRVVSTLTLKVWTGLDWTGSMGWLVTAIDCLI
ZmbHLH202	MKNRVMGGFPSDRVEVGGEVHHATRDYHKKMKSPLNLSKQGALSQFSEHGFSDDLTNNVHGIGHSKENITTNNVSRPFTSGFSIGSWEDSNSIEFSNLANKTGIHNNDDIIDNISNSYELQFGVAKEMAGLLQMQQDQVPFRVRAKRGCATHPRSIAERERRTRISEKLRKLQALVPNMDKQTSTADMLDLAVDHIRGLQNELQALKKDKEKCSCRGNRPAGR

## Sheet: Brachypodium distachyon
Gene	Pep
BRADI1G09177	MQMDSYYAFQQDDSPFFAAAGAHPASPELPFADLMASLLEEPPVVAAKPSAFQKYRDAGARGGAGGSSSSSGGRGNIHRRVMDTLGRIGSGGDQVRQEERQEEPPQQQQPAGAVESSRGFRHMMRERQRREKLSQSYADLYAMLSSRSRADKNSIVQSAAMYIRELEGAKDQLERKNEELKAKILGHDTKQQCVKVQFEVDEPSSSIDSMIGALRRLKSMNVKARGIRSTLSGHRLATEMNVETTVAASEVERAVEEALREVERNQPDSETTFPGSRRGSWSQTSHVQNVF
BRADI1G10170	MATQWFSNMVMEEPSFFHQWQSDATLEQYTEQQIAVAFGQAELDHATAAAALMQQQQQQYGVEQHQRPRKAAKVNTSWDSCITEQGSPAENSSSPTILSFGAAFANNKPTQAHYGPAGPVKLPKQELDAPLIQPKRSYEAAMAAAEPFPKAAAAAAPATRPASQNQDHILAERKRREKLSERFIALSKIVPGLKKMDKASVLGDAIKYVKTLQDQVKGMEESARLRRPVEAAVLVKKSQLVPEEDDGSSSSCDENFEGAAEAGGLPEIEARMSDRTVLVKIHCENRKGALIAALSQVEGFGLTIMNTNVLPFTASSLDITIMATAGEDFSLSVKDIVRKLNQAFKSSSP
BRADI1G12760	MDESSLFMQWAMDTLQHEHQLQHPSLQQLGGSAALKNGGMASSGNTSAVPVATENDSVGSSSMDKATILSDAVRYIKEQQEKLRALEDSTATTRSVLVLVKKPCIESPFAAAPTPTTTRSALPEIEVAISESNVMVRIHCEDAKGVLVRLLAQVEGLHLSITHTNVIPFPACTVIITIVAKVDEGFKITTEDIAGKLQSALRLKNLEAAKT
BRADI1G12780	MDDSSLFMQWAVNTLQQEDPEAVAHDGGSENAFTSLPGLCDASASHAGSLVQEPTEAIESWAAGLDAAMDQQGGWSTSPNSGGPPEPRSISMGRGGPANNQPAMSWSFNAAAAACERGVPEMAPRRAARSSSSQGHIMAERKRRETMNQRFIELSTVIPGLKKMDKGTILTDAARYVKELEEKIKSLQASSSDRRMSIESVVLIAPDYQGSRPRPLFSAVGTPSSNQVPEIKATISENNVVVRIHCENGKGLAVRVLAEVEELHLRIVNSNVTPFSASTVIITAMAKASRSDVLLRTTQKLYPKIDILLF
BRADI1G22960	MEAGDAIAQFLGLGAEAHGGHGSHGCFAYEQQDESMAAMAAMLFMPGLDTDSNSSSSCLNYDVSPHCWPQPQPGHAHSSSVTSFLDPAAHGFEGFEFPVMEMGDDPFQHAHFEPRCTTIPFLGEEFLGNHSSGATGGDEAANDHAPVNNKRKSSSSAMPASKKAKKAGKKGLTGNENDEGGDAYIVDPQSSSSCTSEDGDVDGNAKSCSKKTGTRASRGAATDPQSLYARKRRERINERLKILQNLVPNGTKVDISTMLEEAVEYVKFMQLQIKLLSSDDTWMYAPLAYNGMNVGSFDLNIAALRK
BRADI1G25230	MPRRPRAPRGGGSGGGEEVKMEDFVESMLNFGGGGGGGGEDESEEGEQLPAGEETKYKSKNLDAERRRRGRLNNNILALRAVVPKITKMSKESTLSDAIDHIKKLQNEVLELQSQLADSPGEAWEKQGSASCSESFVPTDNIHYQGQVELIPLGSFKYNLKIFWTKKAGLFTKVLEALCSYNVQVLSLNTITFYGYAESFFSIEVKGEPDVVMVELRNLLSSIVEVPSM
BRADI1G28230	MHPNYSSATPAWPPPSAAAAGPRWPPLPLAHHQQQHQQRTSSSGADDDMSASNATMQTSFTSHHSGISIDESSAAAAAAAESHLWNQVLMGAGGAEVARSMQAVHDAHGDDDSENFLELLNSRTLAPELFAEPPACDYLKKMEYGASWAPPPDHQFTAAATNMEKHHQMDYINALAHQQQQQQQERGLTTANLSDLVSNWSIAPPSPCHGGGGGAKALFLDSGGNVKHEMGHGHGAGPGMLQQQEAAGGPGSSGQDFVRPVGGIGSYSPMLGLSSRMYGGSGDSMVDVQWAGPGSNGDRTTSLSDLISFGGAMGKPAPAAASPGKTSSSGEYKKMSSPAKTSSGGGGGKGSSASSGEGKKKRSEEQQQGSEGSVKKSKQQQQEASSPTSSLKAAQVPKV…
BRADI1G35990	MRRPSPPPAAGGEIQALAVAPASAAGSSSSTTTTGGGGSFTALLGLPMSQAMELLLPPSAPPPPTFPSDPSLVDRAARFSAFASSNSPSPTPPPPPPAAKRKADHAADRASKGKKGKTTAGGSDEKDAGGGEDEKPAYVHVRARRGQATDSHSLAERARREKINARMELLKELVPGCSKVSGTALVLDEIINHVQSLQRQVEYLSMRLAAVNPRVDFGGLDSFLTSECGRITGLNCKSGMDLEQVTWPDMGVHGARHLMQLQQQFWHGDLAHPHQPPSQWEKRGDVNPPVFSHSSSSLFGYDLASSGQQQPQPNKLKTEL
BRADI1G37540	MELPEPNLTAAASLQVQHQFYHEAGTKMAVFMGCDSGEIEIGLSSTMVAATAAVADHVLQSLLEELLQPPPPTQPSSSSSSMPSLSVGSPEYSSLTIRSMATPPPAVVASSAGEPSTQAPPPGGLPTQYEFPSDAAMAPQAMLAAIASTSTPPPRSSLPERRPMAFKAYAAALSPRAPRAPRRPGAGQRMIKTCIALLASAHAATRARELAAAHGKEGAAQQQQPPAPTTTASQLHHMISERRRRERLNDSFQCLRALLPPGSKVPTKTKHPNDPKSISRTLYMIVVSQKDKANVLASTTEYMNTLVSQVACLREKNLQLEAQLAGLNPCPPTSGDDGGGPSEKIEVDVATTGASTSTPSQQQPREVSVKITVRAECDMPEVLISLLTWLKETGSATVV…
BRADI1G45260	MSGRRSSSRGNSVSEEEINELISKLQSLLPASARRRGSSQASTTKLLKETCSYIKSLHREVDDLSDRLSDLMATMDHNSPGAEIIRSLLR
BRADI1G47350	MAGGGGDGGGGAQDDFFDQMLSTLPSAWGDLGAAGKSPWELAAGAEDLSAFDESALLASRLRQHQIGGGEKPVMLQLTDLQRQQGEESGGFSPLPLFTDRSPPPSAREDMDGGFKSPNNNATGGDHAMFNGFGAHGGAGAVQPPFGQGGSMSGQSFGGTAASGGTAAPASSGGGAAPPRQTRVRARRGQATDPHSIAERLRRERIAERMKSLQELVPNANKTDKASMLDEIIDYVKFLQLQVKVLSMSRLGGAAGMAPLVASMSSEANSSNTKSGSGAAAAAATANGNGNGGEKSGGGAGLRVTEQQVAKMMEEDMGTAMQYLQGKGLCLMPISLASAISSATTTTGASPASLLARPPPMRPSANGAAGAGDDAVTRPVKVDANGGKQ
BRADI1G48400	MEDFEGGRGAVRELVLMQQERRRRREEEEDELRRQMFGPVVGGAAAFHSASALAQHHHQQQQQQAAAADCGELGGGFYESEAGGSSEPEPHSSERPRGGSGSKRTRAAEVHNLSEKRRRSRINEKMKALQSLIPNSNKTDKASMLDEAIEYLKQLQLQVQMLSMRNGVYLNPSYLSGALEPMQASQMFAALGVGGRNVTAANPGGVVPPVNQNTGAHHSFDPMNSPPQNQQPPLVLPSCPNATIPEPSFHLGTSQSHLRPFQLPESSEMVFRGEIMPKHQITLAQDRANLPGNKMDSVRQEPPMSNTDHFDGCSRSKEHPQDIIPTNTRHA
BRADI1G55427	MAGQPPPGAEDDFLDHFFSIPSSFPAAGQGGAPAADGDHHPFPLALSLEAAAEASGGARRLQDGPDVARAERDPVQLAGLFAPVFAGAAPHLRPAPPSQVFHAQPRLGEGAMVPQPHQPPAPRPKQRARRGQATDPHSIAERLRRERIAERMRALQELVPNTNKTDRAAMLDEILDYVKFLRLQVKVLSMSRLGGAGAVAQLIADIPLSVKGEEASDSGGKQQIWEKWSTDGTEKQVAKLMEEDIGAAMQFLQSKALCMMPISLAMAIYDTQHLQDGHSMKPEPNSHS
BRADI1G59770	MAYIKAIHCAPSDVRPTVWFCNNSNFDRIIGKVAVTGQHCWISANDFRSTLMYKYHEDWQFQFAAGIRTVLLVPVMPHGVLHLGSLCMVLESSALVTLVRDLFYKIYDPSATGFVYSNTSRKPTANVSVDPSDVLAHDLFDLINSSAQLLTIDHLSIPHPLTMSEFPMLEDVTIGACPDETFDANESDLWTNVHEVPSELTCSKKVYEPDMTNLLFMDKLTNSNSKLSCRSVINIEDSAYDNIEDFTAYMAQQYHEHRHGSTIVFNDDVVTSNLSIHSKLHKDPEAMPREDLENSIWNSRFQQKESTSHSLRQANGSKTYFYSHLENADYTEFLLDALTNQVGNIPNSDSSHSTDYYTSCETPIQREDHSLRLEEWSVPDPSGGQEFSPISVNEGFTSP…
BRADI1G63040	MMSRERKKVAALQEKLQILRSITHSHALSNTSIIMDASKYIKELKQKVVMLNQEIACAQDSRSKQSSYPTVTVETLGHGSFLVNVFSDKSCPGLLVSILEAFDDLGLGVLEATAACADTFRLEAIGGENLAENVDEHVVKQAVLRAISACSSQSPSAGAEHDDEQI
BRADI1G69110	MEQPNQWLTQPEEDELAYMYQQDGHVPGMEQQFAEPPPLPDQHREQYYTSPMATPSSFHPPRSSNFQSFGGSSSLPNLSFGAMPAVKDEQGQPPSNFLSFGGQAMATTLNFSGGSGSWQQDGMEAVQLQAPERRSRAPGNAQEHVMAERKRREKLQQQFVSLATIVPGLKKVSPIIFHQPFSYIQNAPIMQSQSKSSASFNRLALFTLLQTDKISLLGSTIEYVKQLEEKVKALEEQGTRRSADSTTVFESKCCISAGADNDAAAGTSGGGGGGDGGEYSSPAVEAGIRGNTALLKICCKERRGVLVMVLSELENQGLSIINTNVVPFTDSCLNITITAKIEEGFSSAVDLVKNLTTALRNFN
BRADI1G73140	MSSRRGRITDEEITELISKLQALLPESSRRRTASRSSASKLLKETCSYIKNLHQEVDDLSERLSELMSTLDDNSPQAEIIRSLLR
BRADI1G73160	MSSRRSRSRQSGSSRITDEQISDLVSKLQDLLPEARLRSNDRVPSSRVLQETCSYIRSLHREVDDLSERLSELLATSDMSSAQAAIIRSLLM
BRADI1G76030	MDQLGDEESFLDELMSSQRREDAAPAELWHSSSYPGPQGGMMMMSDLLFYGADDDMDVAAPFEDLPLPAPPGGPREEFSFDCLSEVCNPYRSRVGFVSGAEAAAAGRALTDPLHDAMEEDEMSRDKAHVLGDAGGGSSSLCPAPFVFGSGGCAGGPSSVSMTGASGVRHRSKLHGAIPSKNLMAERRRRKRLNDRLSMLRSIVPRISKMDRTSILGDTIDYVNELTERIKVLEEEIDAAPEDLNLLNTIKDFSSGCSEMPARNSTKFGVEKQGDGGTRIEMCCPANPGVLLSTLSALEALGLEIEQCVASCFSDFGMQASCLQVEGKRQGISTDDEIKQALFRSAGYGGRCL
BRADI1G76440	MALSFFHPLLRHLDAPSMSFLQDESSEVADALLGFVHDPAVNSRIDHFLDLNPSPPLPDDDGNIRCGKIPRGAGLGNDAWLNSCSAGNGGSHRALHWSNGDGDHEQAQPAAATPDFLMPLRPPPMQMAPAPLFMRGAAAVADAKKVAGATTNGCQSAPSAAARERRKRISEKTGELSRLVPGGRRLNTAEMLREAGRHVRVLQAQVGVLALMRTIDIYQRQEDEEIMRALLASGGVQERLAGEGKCLVPRKLVDAMAEDIAVKSNAVLSRDLARFVDSLPVPEPWL
BRADI1G77070	MALMEQWGEQAAATAAAQVPFLALLQGAMAEEQDDDKRQYAAFACPRTEDAGLLESCVTHATAPAANGGVPGQQRRRKRPRARPRAAPAPEAKRKKPAEEAECQRMTHIAVERNRRRLMNDHLASLRSLIPSDYIPRGDQATVVGGAIDYVKQLEQQLVALQAASAAARRGSVSVSGAVGVVVGTAATAAADGVFVAPQHTSYSSPSEQGAAGVDVEAMAAVGGHVRVRVAGQRWPGRLVRAVAAMEDLRLAVLHLAVTSVGQDAVVYCFNLKIEEGCEVATADEVAAVVHQIFAYAAGVGVC
BRADI2G00730	MEEVKGNKGKGVRRSRAKSTGGMTAAAERKEIERERRQHMKGLCLKLASLIPKENYSSTDTMTQLDSLDEAASYIKKLKDRVDELQQKKSSAQAIASLRSGVGQSSKMGVFSELEVEKAGERLSASVPVVQVRHHDDSSMDVVLLCSAKRPIKFHEVITILEEEGAEVVNANYSISGDKVFYTIHCRAFSSRIGIEVSRVSERLSILMKFVN
BRADI2G00740	MKSRRQQQQSVGVTSSDGGGCNKMERKDVEKNRRLHMKGLCLKLSSLVPASHHHHNTSFNSSSPPSSNSKDAATQLDQLDSAAAYIKQLKSRIDELRRRKQSRAGNGGGGGSSSSSGNGKGNGEMLPVVEVRQQENAAVDVALVSEAGKPFKLHEVIAVLEQEGAEVVSASFSAVADKIFYTIHSQALCPRIGLDAARVAHRLRALAAP
BRADI2G01000	MASRHATTREPHLRTMYDDEPSMSLELFGYHGVVVDGDDDGDTATDLPQLTFVDNFKGGCGSADYYGWAYSASGGASGACSSSSSSVLSFEQAGGAGHQLAYNAGTGDDDCALWMDGMADQHDTAKFGFMDPGMSDVSLEIQESSMKPPAKMAQKRACQGGETQAAAKKQCGGSKKSKAKAAPAKDPQSAVAKVRRERISERLKVLQDLVPNGTKVDMVTMLEKAITYVKFLQLQVKVLATDDFWPVQGGKAPELSQVKDALDAILSSQNQS
BRADI2G08540	MGGAKRRGKPAGAAAAAGPAQTKWRSGTQERIYGRRLLDALRATRLPQTQPQPRAVKAAADSALALTARGQSRWSRAILLAGAASCRRRVLVKAGGKIRRHRRPQARAALEASKAAAAASAGEPPVLKERKVKDRLRVLGRLVPGCRKLQAPDLLEETADYMAALEMQVKTMRALADAFAAAQLSSPQPPSQAPEASAAGDEAEMER
BRADI2G11260	MYHPQCELLMPHESLDMDAVVGQSHLAASGVSAIPAELNFHLLHHSFVDTAASPQPPTVDYFFPGTDPPPAAVQFEQLAATNHHAMSMLRDYYGQQYPAETYLRGGPRTTTGSSSLVFGVAHDDESAAYNMVGPFVESSPTTRAAGGGRKRNRGSRAAGGPAHGGVEKKEKQRRLRLTEKYTALMLLIPNRTKEDRATVISDAIEYIQELGRTVEELTLLVGKKRRRNGAGEHHLHQGDVVDAAPAVGAAGELVLAAESSEGEVQAPLAALQPIRSTYIQRKSKETFVDVRIVEDEVNIKLTKRRRDGCLAAASRALDDLRLDLVHLSGGKIGDCHIYMFNTKIHQGSPVFASAVASKLIEVVDEY
BRADI2G18200	MDGFGWSTQQTPPGAASCPKDDALLAAFLGGASTTFELLHSAAAGISDDAYGHELPPSCQDDDILRRLLRCRDSVNSPLPSAVDVPSKAAILHNSAGSLRAPAPPIGQHDSSFAFFPNAGDAFSGHSTATGNISSGDSNTHDAEVASPPCIVPATRTTTGTEAMAQAKQEAIIYRAAAAAYSSSPAAAAGADPPLGPRRRRRNVRISSEPQTVAARLRREKVSERLRALRRLVPGGGSGKMDTASMLHQAACYLSFLKAQLARFQAMAAADGRASYSSNSSSMQRYDNPPESLGGGNIGNGGAVLSFRRDDSVDGYVRGNNWNMQSL
BRADI2G23520	MSCGGGQNGWLLDYGLVDEEIQGSDFIYMVDDPAVSSVILGFDAPRKEDGGGLDNSGAKKRSRPESSAPPGTKACREKLRRDRLNERFNELCAVLEPGKPPKADKVAILGDAARLLNQLRAEAQKLKKSNESLQDNIKSLKSEKSELRDEKTKLKAERERLEQMLKGATAAVAAPPQFVPHPAAPPHFHPTAAFAQAGKFVPAYTASYPPPAAFWQWIPPTSLDTSKDPAHWPPVA
BRADI2G34600	MGGGVIRDRLMATTCQPPTAAPEVSSSSGRSSTEMRRSLKVHSEAERRRRERINAHLATLRRMIPDASQMDKASLLASVVNQVKDLKRKTTARTTTQAAAAAPIPPEANEVTVRCCCASTGGDRATYVRATVSCEDGPGLLAGLAGAFRGLGLRALRAEVASLGGRAHHEFLLRKEEEDGDLGAGVRLMEAAVRQALAEVAFPEMARGGSGGSWSKRQRLLEARCSVMYSV
BRADI2G41670	MDDLWCSLDIAGLQSALAADPLWQPFPDSAVSSIGAGDENAYFGAGNVDLMLSSPDEANNGMAVDMDASGFFGDDGRFLFQQASTSSSLSSKRSLSIDSGGSSGSFTLDASPYQAPAPAMAHHPFPGAGVVGDHDDEAILRAMMAVMSASASPSSSASPSASSRPSHPFRRDEAAAMPMPLPQQHLRGGNNGGHVMVKSSLAMSPPEKTQEEPSRGAAGGNNGQLYHMMSERKRREKLNDSFLTLRSLLPPCSKKDKTTVLTKAAGYLKALEAQVWELEEKKRKLERHIPAQEAPLAPQQSRRAKVQISRSEDVVNLTVMVMVECDVVELVLRVLECLRWMERISVLSVDADTYSPKVLLKAIASIKLRIMDGCDWNEASFREAMTKAVNDATSSPPTT…
BRADI2G54030	MDPYHHYGNTHDPRGGAGGFPIHPQPQPPYFLHHHHPAAALAEGRPMRVAGGGRRRPGTKLSTDPQSVAARERRHRISDRFRVLRSLVPGGSKMDTVSMLEQAIHYVKFLKAQVTLHQAALVQHEQEQEEGGRHGADDDEAFTAMQLLGVHSHAHAQEMMGCYHAAQGAHHQLVEELDLGPGGQMSSSAHDLPPLPSCIFDEESSAAACYSVCTLQGEEITHDHGSSY
BRADI2G57800	MNRLTPAHHGRAATMHPPQHHHGGLARYGSAPGAFLAALADSVVASPPPPPVVSRFFSGGGETSSGLASCESSCHTDGRLQRAYGGSGEIIHHVPQPPPHPAPQSGLLRHSSSPAGLLSRLMADPHGNNGGMGNIGGYTHSQAAGNVDAMAQHRRLSSQWSFSRQQQDMIMPQISEMGMALATMPADIGESIATGGNSSSDGAGGNAQSSSYGGGGLSRNFSMSSWDDTNSIMFSSPARSSKKAKVMVDLDHADDGMVTSFSNIDSQFGVSSSSLEMPGMDDYLQLQQDSVACRVRAKRGCATHPRSIAERERRTRISKRLRKLQDLVPNMDKQTNTSDMLDIAVDYIKVLQDQIEKLKQDQGNCSCPGNQNC
BRADI2G60970	MGHQLFVDDPFASSISSLEAEAIFSGAGGQWRGGGGLDDRDLSAMPAAANTSSGGSGSPGGGGRKMSHNAYERDRRKQLNELYSSLRSLLPDADHTKKLSIPITVSRVLKYIPELQKEVDGLERKKEELTRANCKPGVIAMKDQNVAPVVSATCLDDKDIMVQVSLLSGMAAAAALPMSTCIKVLENEGLRLISSSTSAFGNRTFYNLHLQRTQRTMSKECPAFCDELEKAIKKKAGLHMHQ
BRADI3G08280	MDRRRHLTTNQQISIIHGRRGDLSPPCCSGNDMMDTLFVLGQESRLRILQQAAARVPGCAYICVWAPINPGAAQQQQLLLPPPPLSSARSRGHLLCCLDAWLRGDVGDRGRALFQAYRGSLCGVESGCVPGWAFREGRSYMELPEHDLAASASLPLQLQFYQEAGIEMAAFVGCESGEIEMGVSAPTNNLRASVEQVFSEDFFQQSLLEELLQLPPTRPSSSSSSIPSISVGSPAADGASTSLPRSTATTMAMPMAASSATPSPRDLSLAQQPLLHPLFSRHAAYGHGQFPSAEADDAAMAQAMLAVISSSSSPSSSSMPAFFGTRRGAHRGSSTTTTAFRAYNAALAPRRAPGLGAAAGQRMIKRGISILRRMHVLKCGYGQNHQDQQRAAAGAAVQR…
BRADI3G11007	MQGGHGYGGYGGSPPQGYGYGGYGGYGGYGYDAGGYNSGAAAGGYYSNNGYPSYEDALAGQTMKAHESAAPLNELEFQPSETCPKNYVIFDQTCTKSRVMFHPSLANKFGGNGGASEYDNYYGAPGSGGNAYDAAAAGKSMYNKDRDYDADMSCSVRHKEDTDEIDALLCSDDGDEDDVVSTGRTPGYRDGSSPDSCSSSYGGGSKSRSECTGGRKKKERMKKMVRTLKGIIPGGNQMDTPAVLDEAVKYLKSLKVEVKKLGVRGSDS
BRADI3G14590	MALAPGDGGGGGGGGGGDDWFLDCGILEDLPASACGAFPWDASASSSNPSVEVGSYVNTSDVSKVPGSNKRSRSESCGRPTSKACREKVRRDKLNDRFLELGTTLDPGKPVKSDKAAILSDATRMVTQLRAEAQQLKDTNESLEDKIKELKTEKDELRDEKQKLKVEKETLEHQMKLLTATPAYMPHPAMMPSPFAQAPMAPFHAHGQGQKMMMPFVGYPGYPMWQFMPPSEVDTSKDSEACPPVA
BRADI3G21460	MDSSSNQWLTELENVELVENLDLVDEISMQQLAESLAEELIPRDDQPHHKSLMPSLAAGIPFTGGFNNSTESFPTGANSVFSFSDGSSVSSLNFSTPLEPPTTGGSYYCPSPSSEKRLSGRRTSLSIQEHVASERRRREKMHHQFATLASIIPDIAKTDKVSLLGSAIQYVHKLEEKLKALKEHQSTVSTAESAPMFDVHCCIGNTGDGKEDDCEKGENSSVRPKIEVNVRGTTVLLQIACREKKGVLIMVLTELEKHGLSIMNTSVVPFGDDDLSSLNIIITAEIENGSCTTAELLKNLNLAIRNF
BRADI3G33170	MPEPDQYDEVAELTWEKGNIFWQGLLSRPAPIKYPPPSAAAPMHASPGDRREQTLEAVVGEAAARSSSHSHHLAPNWLAVGVDQVAAGVVPCAAGDADEAEEDARVRNDNKRARRLQACAASQGSAAAPGAARDSPTLLTMEPCGFTATTTNNSTSLDLDHGSPEETTENTSFGGGAASDSRYFSRRDGLCDEAETVVIKEEPPMRMRSSISTKRSRAAAIHNESERKRRDRINQKMQTLQKLVPNSSKTDKASMLDEVIEHLKQLQAQVQMMSRMGSMMMPMGMAMAPPLQMSVMANMAQMAQMAQMGLGMMNMAAQPAAYPGLASPMNIMQPPNPFVPIQPWDAAGDRQKQPAGIAAVPAYSAFLACQAAAQQQQQAQPNGMEAYNRMVAMYQKLSQ…
BRADI3G34200	MNLWTDDNASMMEAFMASAADLPTFPWGAAAATPPPPAAVMPQQPAFNQDTLQQRLQAIIEGSRETWTYAIFWQSSTDAGAGASLLGWGDGYYKGCDDADKRARQQPTPASAAEQEHRKRVLRELNSLIAGGGAAAPDEAVEEEVTDTEWFFLVSMTQSFPNGMGLPGQALYTRQPTWIASGLASAPCERARQAYTFGLRTMVCIPVGTGVLELGATEVIFQTADSLGRIRSLFNLNGGGGGGGAGSSWPPVAPHQQHGGDQAETDPSVLWLTDAPVGDMKESPSVEISVSKPPPPPQIHHFENGSTSTLTENAGPSLHAHQQPATLAPAAPPRQNQHPHQLQLQHQQSQQQQQQQQGPFRRELNFSDFATNASVTVTPPFFKPESGEILNFGADSTSR…
BRADI3G38250	MDFDMLNCNPEAQLELMNAMLQLEHLTALPDHHAMAAPVPPTPPSPPCTPAAPPRHFSSAAPGHLIPSLPAGPNNCHGAAFHDPPYSSLQLPAAYNNNAGYATPHQHHQQQQSSNPAGRTGEVVDGAAAVGPAAMREMIFRIAALQPVNIDPETVRPPKRRNVRISTDPQSVAARVRRERISERIRILQRLVPGGTKMDTASMLDEAIHYVKFLKTQVQSLERAAAANNNNGNHRPSPAGSGAAYQGLNGPW
BRADI3G38360	MATDGECSARRPASSSRKAGPAVRSHSEAERKRRQRINGHLATLRTFVPSASRMDKAALLGEVVRHVRELRGKASDATAGADVVFPGEADEVGVEEEEEEDDHGQHHQQRRRRGGRVVRAWVCCADRPGLMSDLGRAVRSASASARPVRAEIATVGGRTRGVLELDCDADGIGNASDRAVALSALRAALRTVLLNRDELLLAAAAAREDEGHKRPRRLSPPQTPPSWSSADLQSSDLL
BRADI3G38970	MGLQGNKATHDFLSLYTAAGKDSPLPLPQLPGSNSKPPPSPPAQGFFLRTHDFLQPLEKPSSQSPPPPSHPANNKELSGGVGTFTISHAAPVVKQEPPFALWGAAAAADPRGHQWTLPFGAARSVAVASSRPQPQSERKGAGCGGFMDAGSGSSAGAGFDDEDGLAARREVSSSLKELTVRVEAKGGSCSGSAGTDQLPNTPRSKHSATEQRRRSKINDRFQLLREILPHNDQKRDKASFLLEVIEYIRFLQEKVQKYEVSYPEGNQENGKIVPWANMYFRSFWKNYQNKDQIPGDVSPDPSQIIKNGSSPDFPFIVKPDDNDNGVASVGPLGALDQAETDPLGRMSHKSTETSSPDNLPDIVATLPQAHPTRSSPADGSAMIKELLHNPELAIDEGTI…
BRADI3G41510	MADFSSSHHSLLLKMPAASTTIDLSSSDVSSFLLHNQTHGQEGAANASAAMVEDGSLESSSAVLDTYPQGSASVGRKRKASTADDSSATLSSAHSKDCKDGKSRRGKREKSSTDQEEAPKGYIHVRARRGQATDSHSLAERVRRERISERMRLLQTLVPGCDKVTGKALILDEIINYVQSLQNQVEFLSMRIASMSPVLYGFGLDSDGLLDQTQKIGGMFQEALAVPGAPVLNQEHSPAPSQAMMDTTSYSLQGQGAISFSQSQDNGSYLMQSVGEQRQELLNQLVFSNMCSFQ
BRADI3G41930	MDALVVFPAAGSSSCSPPSAASFFSAAERLPVRGSTPPVIELVSCEVPEQWLFNDDLDLDDNYNYQPAWAGSAAAAAGGLPAMAMTTEPCAPAVEMTKRSRRGRKPGPRSDAPTVSHVEAERHRRERLNRRFCDLRAAVPTVSRMDRASLLSDAVSYISQLTARLARLEREAAAMARQKAQAAESARQKAPAVREEEEEERLEVRMVGAEREAAALRFVTASSMASAVPARLMAALRALDLPVQHACVSRVHGGGAPTVVQDVVVDVPDAGMRDEGRLRTALLRRLHAAAGDA
BRADI3G41940	MDEQLMFFPASGSSSCSPPSAASFFSAASPRPHPPPVIEFVSCEVPEQWLTNDVDDLEFLTTSIDLDNNNYQQQLAYWGGSAATEPPCGSAAATMKSSRRGRKPKPGPRAPGVSHVEAERHRRERLNRRFCDLRAAVPNVSRMDKASLLGDAVGYIAHLRARVARLEREAAVAREQAQAQARQMAPRPVGEEEEEEEWLEVRMVGREAAAPAPARLMAALRALGLPVQHACVSRVHGRGAPTVVQDVVVDVPDAGLRDEGRLRAALLRGLQAAAAGDQLATPS
BRADI3G43250	MGHQLPPLTPWTNLDLDLDLDLDLDIDEGTAVAVRDATAANGTSSGSGSGSHKKLSHNAYERDRRKQLNELYLSLRSLLPDADHTKKLSIPTTVCRVLKYIPELQKKVEDLEKRKEELTSANCKPGVILSGGIALAPTVSATCLNDKEIMVQVSLLSTTDAATTTTLPLSKCISVLENEGLRLISSSTFSTFGDKTYYNLHLQTSAYTSSS
BRADI3G45370	MDKPNIALQENTNTDGKNNEALAAGNNSKFMSSGSGSGSKGSDLTGAGIVDKGKGIVKEEEQEEGGGSKGKMMSIVQRADATAGGSCRRALHAATEHERRRQMSELFNNLQGLLPSLPDETDKLMIMMEVIQYIKTLEGTLSELEKRKQDRMQGISSSSSAARATVMAHQQPVGGIFQAWAAAVAPVGAAVPAVPMELQKWLGQNVVLSLSGDDAYINVCSARRAGLLTMVVAILEKYSIEVVTSEIASDSSRNRFTFLTRRVVKTIEFGHLGAYLPFLKIESTKHLPQH
BRADI3G46200	MGGFVDPFIPSPAWPQDMVFPGSSWAGSSAQGMGFHHLQNGSSPTQLITDKELAAATVFPAGNNAKLHDHEQQLLLRSTDDLDYTLCSILGGQNVSLTDSAPVLCSSSNESSGSEQSGAAGVLPQFLMGERHPVPVAWASGYAGEETPQSFGFPGDDLLHEAAPNGYQQLGTVAPAQLQLHDDAKFSAGKLLSFAPGQQQIRPDIDTLQQEFGSGLRHLNLVPGAQLAPFNPKQVSIFSFCRFVLQVFPTPLTDSENGVQCAEDGRNGNGVAVGGGAPKARVRARRGQATDPHSIAERLRREKISDRMKNLQELVPNSNKTDKASMLEEIIEYIKFLQLQTKVLSMSRLGATDALVPLLMDSHNESSGLVMGSPKSGAAAGGKGHAGHRQTDSDDFVED…
BRADI3G48070	MRRFLPGGGGGGGGGGGEPSSSSSSHGGDQHAAAGSNDGGLRYGGGDISLGRGHDQQLHHQAQFRGAGGEAEMKGRDDGGADLLARHSSSPAGFFSNLMVDDGSRAGAAAGGAEAHRSGTKMKSQLGFTAGGPHSASHLSRISEGAALFPGAAAAGHSHSGGSGGEHGAVSRSFSAGGGGGAGGFSIVGPWDESRDIIGTLDIGGYESQFSGMASPSSLELAGMDKYMQAQQQQDQVAFKVRAKRGCATHPRSIAERERRTRISEKLRKLQDLVPNMDKQTSTSDMLDLAVEHIKGLQSQLQAMKHEQDKCTCCSKP
BRADI3G52150	MALVDALCAASSVDAALVYDTFNASSSSAAAAGFLLFDNAAAAAAAAFSDAGIVNANAGPFAAGEDVEAPAPEEKQAPAPARRKRRRRARSCKSREESECQRMTHIAVERNRRRQMNEYLVVLRSLMPDSYVQRGDQASIVGGAIDFVKELEQQLQSLEAQKRTLLVHQQHKAARHDAMPMPMRTDGNGCAVESSSTSNCSSSVTTEEHHASSEPPFAGFFTYPQYVWCHASQQQAAGDSSSGTMMLSAAEDQGGRAGVADVEVSLVETHASVRVMAPRRPGQLLRMVAALQALRLAVLHLNVVSALDSLVLYSLSVKVEEGCGLTTADDIAAAVHHVLCFIHAEAAASQELLVASQ
BRADI3G56340	MELFQGEEPAHDFLSLRAGGGSSPFQHRLQSAQQAGYGLGPHSLVKPAEPVKQSSSHGGDGAVSAAADLGEQVLPGGVGTFSIRQVPDARPREEAGMGRDASVAAVHQGSRMEIAHEARSGAMVRSAPPSTMWQDSGIDKRSRDTDCYEHSAARSSGSSADQEPSSPRSKHSATEQRRRTKINDRLDILRELLPNCDQKRDKASFLLEVIEYIRLLQEKCQKYESAIPEKDPTDSKSMAWDKVYCRSRWRNTQNISQGQGGGLSAATEDMNNEQHCSPKGITVAPTSLFTTQSVKETSTTASSSQNIIENNMPNNQLSWLSMSTMNQNSNASNSKLSKQETQSLRNDTQSLSSAYSQGLLHKLKEALQKSGVDPSQANISVEINMDKRARANAHIHDNS…
BRADI3G58360	MALEAVVFPQGQFSYCGTVTGKVAATASSLGTVDRIDQEEYLLEEKKSGVLLQQQEDHAGEALSVPATPAAGRGRASPSAVRRRRRRPKPAKNKEEAESQRRNHIAVERNRRRQMNDYLAVLRSVMPPSYAQRGDQASIVAGAINFVKELEQLLQSLESQKRRRSGLPAPAPPPFARFFTFPQYSASGGNGNGSENGVARRGVADVEVAVAESHASVKLLAPRRRPNSKQLLRMVLAMRCLGLTVLHLNATAAAADHLVFYSFSLKMEDECRLSSADEVAAAVHQIVAEDDGRTA
BRADI4G00920	MEESSFFMQWALNTLDQNQLPSSSSAAPPPPPPYDGGDTFAAAAASFPSLHALRQSGRGGRNCLQVDVHRPAAASSWSGGASSDDSPAAAAAMDHDASPATAAGWSPHTARARTSGGRGGRQMSWNFGAASAQPTADIIISPPPPAPAASAAPARSGGRQAASSSPGPVQDHIIAERRRREKINQRFIELSTVIPGLKKMDKATILGDAVKYVRELQDKVKTLEDEDDKQQHTSTTIQYSAVLVNKKKTCLASLAASSDEAGGESSESQNGSGLPEIEVRLSEKSVLVRIHCESAKGMLVRVLAEVESLRLAITHTSVMPFPAATAIITITAKVEEGFNSTVEEIVRKLNSALHRHYTGNGEC
BRADI4G02670	MDGQDPWWWRPATDDYHDDMLFDFSSDSDPLELALGDEGEAVAAGQPVVPCDRSPPPQVTPPSEDMMAAWLYPIVSGEDHVSDDLKSLMAEETIRPAVVATTGDFETMTTISSKGKLPTTQGMSSKAIYEHRRRCKIAERLKTLQQLVPGCDKSNQASTLEQTIQYMKSLQQHLVRGMNMRPPPQAGAAAAAVYPVVMPPAMAAAAVAVPMPPASAVVATAGMVPYGGLAPAPMLPYLAMVMHAAAAPFYPPAAQAAASAAPPDAAGGQCSVAMEQQQKEEKGSYTTGSSAGYIS
BRADI4G05760	MAGGRPPKPSLADAESPGADAEARAPRRPQQRGRPASELYAELAALLPGIPSRASKVEVLEAALAQVKVLEDTAAVLEAYRALRSESDPAPRPRAEVASRDAVCFAVRLPPAPAPAGGGGGGGLRRVLEAFEGRGVEVLAATVTGGQQVITVTADAAPPEVVEGIKADIAGIEWLP
BRADI4G12615	MEAKCGAIWSSIDARSEDSEMIAHLQSMFWSNSDVALNLCSSNTSGNSCVTASTLPSSLFLPLVDNESYGAAPSVDTGMDSCFDHQHQSITGHKRISHMDEQMKKTRKKSRTVPSVSKALGSSLVDNQMNADIFNQSSSCCSSGEDSIGTSEKSIVANQSDNTSGCKRPSKNMQSLYAKKRRERINEKLRVLQQLIPNGTKVDISTMLEEAVQYVKFLQLQIKVLSSDETWMYAPLAYNGMDIGLTLALRTAANQE
BRADI4G14190	MVADTESSDSPSGSSNSAAEKRVDGFLDRRSQEKAPKKNHKAEREKLKRDQLNDLFVELSSMLDLDRQNSGKATVLGDAARVLRDLLTQVESLRKEQSALLTERQYVGSEKNELQDENTTLKAQIMQLQDELRARMGNNSLNLSSLGMSHPVASNSTNLATHPRPRHTWSNASNLSTLPMAHPMNTPSLLQNQHPHSVGSGEVASRPQELQLFPGTSASLDRERSRHRSNPATSSSLADSMPGQLRLSLPRASQGESSSSGVSGNRKERKNC
BRADI4G17460	MASGAAGGEFRVPGTVTDDWLFGGAPGSAAMYLGPPAPPEPQGASSSSGFGVASQTTFPIFNLGGAGPFDVSGFDLGNNNNPGAEFMSFLGAGNAASTLMPNSSSLMQPAGNAGSFFGSFAGFGTAPAPQMPADFASAGFDSFQAPPLAAPALSAPFSLRPLEVVPTLGAQPTLFQKRALLRRNAGLEDSAHNNNKKRQAAADTVLVDADEEEDDVDVSIDASGLNYDDSEDGRGVEESGRDDGKESNNANSRMTTGGGAAEGKGKKSKGMPAKNLMAERRRRKKLNDRLYMLRSVVPRISKMDRASILGDAIEYLKELLKKINDLQNELESSPTTSSMPLTPTSFHPPTPTLPTLPSRVKEELYPSALPSPTGQQPMVQVRLREGEAYNIHMLCARRP…
BRADI4G19577	MAAAAAAEAAASSSPHGAAAVLMMDELVSRLGVCGGLAIPSPSPQPPSCYSTPLGSPSKPATPLPAGKKKQLSRAASSQSLLGNGEYRKRKAPGAKAKGAIATKSPEPETRAKKCKLSTAAETGAQEAEELAIIMPVPAVSGELGGNGKGKEKEVAEDPHKDYIHVRARRGQATDSHSLAERVRREKISERMKLLQDLVPSCNKVTGKAVMLDEIINYVQSLQRQVEFLSMKLSTVNPQMEFDVDNFLPKDDNEPCSLPATAYTAAEGANPAAFCYPPSPEAGKATMQQSALAICSKGFEVPSLFVTHGTIPASSSHQELIQNACNLWEDDDLQSVVQMGFRGNT
BRADI4G29370	MSMAALSFQYPTTAAPLFHRQLDDGGRDVSYLQDVHPDVTDALLGFVYDPLDPAVNAGLDEFLNLPLHHDDDDDQKHRVNKKPRADDGAAWFDFTATDAADGIATGQPWDNAGAQPAPEVLPQFLTEFALPLPPPPPQVYPPAFVRGSDAKRLQANEGRQQQPSTQSAAARERRRRISEKTAELSRLIPGGQKLNTAEMLQEAARHVKLLQAQVGMLALLRTIEEEKVPAMAQEQMHALLVSGGVQERLAAEGKCLVPRQLVDAVAKDPAVKSNALVNRDLARFMESLPAAEQQ
BRADI4G29990	MWEGGVHGSHHEAARLLPPWFAEPAGGGGYGTCDVLGAGGQGGVFGFGFGAAAVAAQQQQQQRAAGEAGRSSGKAAAVSGLLGTLQAELGRMNSAGEMMEAKALAASRSHSEAERRRRQRINAHLARLRSLLPNTTKTDKASLLAEVLEHVKELKRQTSAMTAAPPAAVEDDAGGPATMLPTEADELGVDAAQDGDGRLVVRASLCCEDRPDLIPDIVRALAALRLRARRAEITTLGGRVRSVLLITADEGDRQQEDDGEDDEDDDRECAASHRRHECIASVQEALRGVMDRRAACSNDNTSSSGGGGGGSMIKRQRMITYGAREQCSV
BRADI4G32967	MDSGSRSSGGAGLDDDDGGLAARREVSSSLQELAVRVDGKGGSCSGSGTDQRPNTPKSKHSATEQRRRSKINDRFQILRDLLPHTDQKRDKATFLLEVIEYIRFLQEKAQKYEASFPEWNQENAKLLPWSNIYFRSSWKSAQSKGQIPEDALPDPSQFVTNGSSPGFNITGKLDDNHTTVASGAVAGTPDLAENDHMASVSCRSAETPINITNNVTSQYQPQWAGPSGVDDCAVNSSMLNDQQLTIDEGTISVSSQYSQEYVTKNMNITHLVMSFVFDVAISGFFLMLEFRLISLFLFSIMFLSLVSISRNNQVKYFSPFAKSKNIDTFRFLLTHNRLLNTLTHALQSSGIDLSQANISVQINLGKRAVKRSVAGQSSSSKELTDPDPSNEMVAAEELP…
BRADI4G33670	MYGAALPKDLNLPIQLQQPAAGVRTPPQQPMSAPGLLRYRSAPSTLLGDDFLPAAAAGTGPDDAVFARFLAGGHRPDIRDDNKPPRPVNSHFPEVAATAASMAASQQQLMYQSQQQMAAMEGTALYRTASTGGGTDHAASGGGNSLLLRQSSSPADFLNHLNMDNGGYGNMLRAGMSGGGGGFRNGEAPRLKGQLSFSSSRQGSMMSQISEMVGEELGGGGGNSSADDEAGSNGGYGIPGPGGYPMGGAASSAGWDDPSPSPLLSVDSLQSSGPAAAAKRRRDSPGNNGASVPPIKHQLSLPPSGKTSPEMAAIEKFLQFQDAVPCKIRAKRGCATHPRSIAERVRRTKISERIRKLQELVPNMEKQTNTSDMLDLAVDYIKELQMQVKVMNDGRASCT…
BRADI5G05110	MESDMGDSFAYYWETQRYLESEELVDSILAGATEDAMSYYDSSSPDGSHSSSAPAGAATMAPGAGTATGTGGANKNILMERDRRRKLNEKLYALRSVVPNITKMDKASIIKDAIEYIQKLQAEERRMAAEVESEEYGGGGGVMEEQVCSAKKVKRALSVSSLNDALFTAPSPSPPVEVLEVRVSEVGEKVLVVSVTCSKQRDAMPKVCRLLEELRLRVITANITSVSGCLMHTLFIEVDDMDRFQTKEMIEAALSQLDAIRSPTLSSMSY
BRADI5G07720	MEHHHHLQRHLSPTQTQEDLMISPDFFVDVDQLHFHDADVGGGSGGFEPVAATAGVVVDDGAWMEDLMQLGDELFGENNEVVVDAMADDDDRLQYQLEAWYDDHQQQEDSPEQPCSYDDVISPGGSGDHQGPVGDDNGDLSATRKRRDRSKTIVSERKRRFRMKEKLYELRSLVPNITKMDKASIIADAVEYVKNLQTHARKLKEDVAALEARPGLPGQLRRLQQQDRRRQAAGGGRGNDEGISSRSRGGGGGGARVTSVGAAQVGDGLFFVTVECERRDGVAAPLCAAVESLACFRVQSSTLGCSSDRVVSTLTLKVSEAGEDMVISERTVKLWVLAALLKEGFRPEASTAEIIC
BRADI5G14260	MMMMTEVANHSKRDHTDSYFSGKAGMATSGSGSGSEEFGSMGSKKPRNSSPRSGAPISPKEKKDKVGERVAALQQLVSPYGKTDTASVLQEASGYIKFLHKQLETLSSPYMRAPPAPGAAPEDPEHYSLRNRGLCLVPVDQTLQLTQDNGADLWAPANTARRR
BRADI5G20397	MIIGGDYFEGSHDHSLMAGSLIHDSSQAPKCNGNTDIELQKFKVPSFSSEILTNSTNLSSEAARAINHLQHQLGIDLEQDMQPVETATWDASICSIQDHIINNQISEDPQNILVEQQIQQYDAAIYPNSSYTPAPDLLNLLHCTVAPAFPTTTSVFGDTSLSSTNYLDLNGEFTGVAATPESGLMFTSDSALQLGYHATQSHPLKDICHSLPQNYGLFPGEDEREVMIGVGSVGGDIFQDIDDRQFDTVLECRRGKGEFGKGKGKANFATERERREQLNVKYKTLKDLFPNPTKSDRASVVGDAIEYIDELNRTVKELKILVEQKWHGNKRTKIIKLDEEVAADGESSSMKPMRDDQDNQFDGTIRSSWVQRRSKECHIDVRIVENEVNIKLTEKKKVN…
BRADI5G21950	MEDGRAARRMSSAPTTRRSRSADFHNFSERRRRDRINEKLKALQELLPNCTKTDKVSMLDEAIDYLKSLQLQLQMLVMGKGMAPVVPPELQQYMHYITADPAQMHMPPLRPTSEPPRPFQITHAGGGGGRPERQSNVESDFLSQMQNLNPSEPPHNFLRPPKLQLYTPEQRGTGLGSSSGHNGGWNIPERNSSYNFME
BRADI5G22920	MGDHELMHAAHPAMYNSNNGGAGAVSNGAGAMWWNTVPAAACSTEQLAAGFGGTWQSALAGSGYDVVAAADGGKAKSCAAAATPASSESPGNNSSITFQEPTGCCLNDPAAAAGFTDWNHTYMSNGTGAGNNLHGFLQVGHVQDNNMSAARADHSMNASSLMSNNLDLALQGSGSHQEQQLLSGLGQQAELLLSPTSPYGFHSSSLLRSLMDNQPTAKPGIQQQQQQQYNQYGQQQQMVHGGQISSQAAAGAGRGALQFTNDAAFWNNNPSAAAGFGVMMAAPAADQASMRAVKQSSPAPPRAANLALKTVLEGVGDSSSITTSRKKASGEPAFKKPRMETPSPLPTFKVRKEKLGDRITALQQLVSPFGKTDTASVLHETIEYVKFLHDQVGVLSAPY…

## Sheet: Vitis vinifera
Gene	Pep
VvbHLH001	MKQDKGHREEEEEEEEEELSMKKEGPLTKKDGKNHDKANAMRSKHSVTEQRRRSKINERFQILRDLIPHSDQKRDTASFLLEVIEYVQYLQEKVQKYEGSYQGLTPEPTKLMPWRNSHWRVQSFVGHPQAINNGSGPGSAFSGKFDENNINITSTMLVKAQNPVESDLSRDATCKAMDHQSEFNKAIVMPISLQSNMSAPVQSEGGLVHPLQGPVSDAQSADCPITSETLSKKEELMIEGGTISISSAYSQGLLNTLTQALQSSGVDLSQASISVQIDLGKRANRGLPSGTSIAKDHENPPPSNHIIAHHRDASSAEDSDQSQKRLKT
VvbHLH003	MCGKKEEDQGECSQTIHNIQGYQEQLLLQQHHQMQQQNNDAYGGGGGRSGLIFPEVSPILQPWSFPPVHAFNPAHFAANPVRDHDPFLVPPPPSAYGSVFNRRAPALQFAYEGPSSEHLRIISDTLGPVVQPGSSPFGLQAELGKMTAQEIMDAKALAASKSHSEAERRRRERINNHLAKLRSLLPSTTKTDKASLLAEVIQHVKELKRQTSLIAESSPVPTEMDELTVDTSDEDGKFVIKASLCCEDRTDLLPDLIKTLKALRLRTLKAEITTLGGRVKNVLFITGEEDSSSSGENQQQQQQQQQQYSISSIQEALKAVMEKTGGDESSSGSVKRQRTNINIIEHRSL
VvbHLH004	MDPPTLINQGASYHLAEIWNYPISGGGAGEAGGGLELRGGHLGQNLGHFGDNAGVGGANREASGGGDDPMVLERSGGRKRRDAATEDEGGKAVSTSGGGNVANDCDGKRLKTSGSRDENRDSKTEVETSSGKPVEQNPQSADPPKQDFIHVRARRGQATDSHSLAERARREKISERMKILQDLVPGCNKVIGKALVLDEIINYIQSLQRQVEFLSMKLEAVNSRMNSGIEGFPSKDFGQQTFDAAGVAYSSQATREYGRASSPEWLHMQVGGGFDRT
VvbHLH007	MTEYRVPTMNLWTDDNASMMEAFISSDLSSFSWGPSSAASTSTPAPDPSRNLAQSQPSMAVFNQETLQQRLQALIEGARESWTYAIFWQSSVDFSGASLLGWGDGYYKGEEDKGKRKMTPSSVSEQEHRKKVLRELNSLISGTASSSDDAVDEEVTDTEWFFLVSMTQSFVNGAGLPGQALFNSSPVWVVGTERLMSSPCERARQAQVFGLQTMVCIPSANGVVELGSTELIYQSSDLMNKVRVLFNFNNLEVGSWPIGAAAPDQGESDPSSLWISDPTSNVEIKDSVNATATGASNPIGNQQNSKSIQFENPSSSSLTENPSIMHNPQQQQQIHTQGFFTRELNFSEFGFDGNNGRNGNLHSLKPESGEILNFGDSKRSSCSANGNMFSGHSQVVAEE…
VvbHLH009	MDGDVATWEWYYMVSVTKSFVVGDGVLGRVFSSGAFVWLTDRELQCYDCERVTEARMNGIRTLLCVSTSCGVLELGSLDMIKEDWGLVLLAKSLFGSKPSTQVSQIQIPDRNLSIFDIGAASGVQRESHEGKQQKDHDKKDAGTTVGRSSSDSGHSDSDEPFASALTENIRPKKRGRKPATGREMPLNHVEAERQRREKLNHRFYALRAVVPNVSRMDKASLLADAVSYIHELKTKIDDLETKLREEVRKPKACLAEMYDNQSTTTTSIVDHGRSSSSYGAIRMEVDVKIIGSEAMIRVQCPDLNYPSAILMDALRDLDLRVLHASVSSVKELMLQDVVVRIPEGLTSEESMRTAILKRMQ
VvbHLH014	MAEGGGHEGFLWENQSWGFSNSDNSGGSDKKSGEKQPGSASNSQTAATGMDLVPPDKKRGRGGAIKNGKNGKGSGEGNEGKSGGGGGGESDHEIHIWTERERRKKMRNMFSSLHALLPQLPPKADKSTIVDEAVNYIKTLQHTLQKLQKQKLERLQGATTVNYEPSIITSQKLAFDSREAFLADQGSSSNLAITPSNSSNSLSVARVPAVFQSWTSPNVTLNVCGNEAQISVCSPKKPGLLTTICYVLEKHKLEVISAHVSSDYNRSMYMIQTNANGALDQFPVGFPMEEVYKQAAGEIMFWASS
VvbHLH016	MEPVGAISEGEWGSLSGMYTTEEAEFMAQLLGNCSSFPNELDGGSSLGIPSAFWAAGHESVNKSLYCSSDAANTNLYCFSQGSSSYSGGSSLFPNSSQGSYYLSDSQQVLGGNNSAMSMDFCIGDDKNNSLAVQVFADSLMEGDEYCLNVEECRRNFPEMPELPSATEDKNNKMPENSKKRMRDSGDVSIKKKFFISSYGGAYIFCSVSSNNEEDNNGGVVNGQSSSSCSSEDESIASQELNGSSSPKGSAALNSKDKARASRGSATDPQSLYARKRRERINERLKILQNLVPNGTKVDISTMLEEAVEYVKFLQLQIKLLSSDDLWMYAPLAYNGMDIGLDLKISMPRK
VvbHLH018	MMDQWKADDFTQSVAPELAPSNPLSLPSSNNRLPEARQRTEVEAKDSIAARKVQKADREKLRRDRLNEHFLELGNTLDPDRPKNDKATILADTIQMLKDLTAEVNRLKVECAALSEESRELVQEKNELREEKVALKSDIDNLNVQYQQRLRVMFPWAPIDPSVVMGPSPYSYPVPVPVPSGPIPMHPSLQPFPFFGNQNPSGIPNPCSTFIPYQTPANPPTEVPSAQYASASHVSSKPDSKSKSSDRERSSNTEKCDESNDVATDLELKTPGSSSQQDLLTGEKKGKQSQRKERSATDGSCSSKYSSSQALQDSSSNSVGDLPKSDK
VvbHLH019	MSHIAVERNRRRQMNEHLKVLRSLTPCFYIKRGDQASIIGGVIEFIKELHQVLQSLESKKRRKSLSPSPGPSPRPLQLTSQPDTPFGLENFKELGACCNSSVADVEAKISGSNVILRIISRRIPGQIVKIINVLEKFSFEVLHLNISSMEETVLYSSVIKIGLECQLSVEELALEVQQSFRSDAVYANEI
VvbHLH020	MATNPPEGYADDFLEQILAIPSYPGHDPNMVGTGSTMVLQLSSGDGSGHVAGGGFQGPVFPLGLSLESGIPATQVAPGSGERFRDDVDARGSSGRSERESVHLDGLFPAYGHVQSLSVRPAVPQVHQAFHGQPTPVPITAAPHPPAIRPRVRARRGQATDPHSIAERLRRERIAERMKALQELVPSSNKTDRAAMLDEIVDYVKFLRLQVKVLSMSRLGGAGAVAQLVADIPLPAVEGETGEGGSNQQAWDKWSNDGTEREVAKLMEEDVGAAMQFLQSKALCIMPISLAAAIYPAHQTDTPTLIKPEPNAPS
VvbHLH023	MEKERLFMNEGNCITPPNWNLGMEIQSNELNCSSQAVQNCFLNPNWDNSMDQSDPFESALSSIVSSPVGSSAGGMPGDSIAIRELIGRLGSICNSGEISPQSYIGGGGHGNTNNSNNTSCYNTPLNSPPKLNLSIMDHQQHQIRTNFPTNHLPTHPSLAPFPADPGFAERAARFSCFGTGNFSGLSAQFGLNDTELPYRSSTGKLSRVSSNQSFKAAGSQLGAQEFKDRSPPQDGVSASDKKLGKISRSSTPDNTELGDSREESSVSEQIPGGETSLKGQNDANGRKRKSIPRGKAKEVPSSPSAKDAKVASDKDESNAKRSKPDEGSGSEKDAAKAKAEANGSTKSAGDGNQKQSKDNPKPPEAPKDYIHVRARRGQATDSHSLAERVRREKISERMK…
VvbHLH025	MWTHTLSWTFPQSASPFLTHYSLSLFLPFLLSFSSFSSSFFFFFHIFLSHSKCLIFIMYPSSASSSSHRSLHSSGLIRYGSAPGSLLTSAVDSLVSTDREFSPLGSHHIMPHQYFSGDSSSESTCKVAAPPDHKEAGAGGPAAMLQRSYGFSEMPVAGFSTASSLKGGGEGGGGGGSAPSLIRHSSSPAGFLNQLTADNLTRGTGNYSSQGGCNGGHGISRLKSQLSFKRQDSLSQISEVSENMVDGISSDNGHRNATHSYATASFPMDAWDNTNTIVFSTTPNKRAKNINGDILNSLSSLEPQFSLPQTSLEMAAVEKLLQVPEDSVPCKVRAKRGCATHPRSIAERERRTRISGKLKKLQDLVPNMDKQTSYADMLDLAVQHIKGLQNEVQKLNKEL…
VvbHLH029	MADQYTKPCSSSPVPPSSASEPDEISLFLHQILFRSSSSSSTTSLHNAKLMPSEFLSENPLRQCRSPLISSSDRLVRDGMNSSTGVYFPVSAGTASSSAGGFDNDLDEYDCESEEGLEALVEEVATKAAPLRSSSKRSRAAEVHNLSEKRRRSRINEKMKALQNLIPNSNKTDKASMLDEAIEYLKQLQLQVQMLSMRNGLSLHPMCLPGVLPPVQLSQMRIGIGEENGSLHMDMTGTLPVNQETMEYRLANQGTSSSHPSVPNLTDIMNSETSFGLESSIQAHLGPFQLQTSSADICREDVLPHQQLNISCAGTNSLVSLPYDAQASGVKDSNTLESCIQRRDLSEGMLLKNIEHNQVPFPQLNGMHTGRSVPNDDMKTDRLDF
VvbHLH032	MASNPSEAPADDFLEQILGIPTYPAADPNLAANDVNLAAPMVLQLGSGEGSGHIAGGYQGTMFPLGLRLEQGKSSFLKPEDASGSGKRFREEVIDGRASTVKNAFHGQPMQATVAAAPHPPAIRPRVRARRGQATDPHSIAERLRRERIAERIRALQELVPSVNKTDRAAMLDEIVDYVKFLRLQVKVLSMSRLGGAGAVAPLVTDIPLASVEEEASEGGRNEPAWEKWSNDGTERQVAKLMEENVGAAMQFLQSKALCIMPISLASAIYHSQQPDTTPLIKPQTNPPS
VvbHLH035	MALEAVVFQQDPFSFGCRDVYAMGGGWSYGFGFEEDKVYTQTQTQTLDANVDHQQALHGNWESSCSSMVQHLKEWDANSSSTEACTGDGLLAGVTPQPQEPAATSGRRKRRRTRSVKNKEQVENQRMTHIAVERNRRRQMNEHLAVLRSLMPASYVQRGDQASIIGGAINFVKELEQLLQPLEAQKLMKQRSQTDSSTVFSNFFTFPQYSTYSTHYNSSAATKESMAEKRSAIADVEVTMVETHANIRVLSRTRPKQLFKMVAWLHSVRLTILHLNVTTVDHMVLYSFSAKVEDDCVLSSVNEIATAVYETVGRIQGEAPLT
VvbHLH036	MDISSDRWFSDLGMDDYNFIDPCHVNSLDEFTTQHITTALREDLRAPSLSSDHESYSSYPTLNPETTSTTFSASSIEPHYTSFGRPAKQLKTNSWSSDTKQHVIPKPPPSSSSSLLSFMNNGSPPAVNTHQYYGDCTMKPKDEVISHGNVNFPSQISKGSYENQNYVPKANQGTKRVTPMRRTSSHAQDHIMAERKRREKLSQRFIALSALVPGLKKMDKASVLGDAIKYLKQLQERVKSLEEQMKETTVESVVFIKKSQLSADDETSSCDENFDGCREDAVRDIEARVSDKNVLIRIHCKKQKGFVAKVLGEIEEHHLSVVNSSVLPFGKHAMDITVVAQMGDELQVTVKDLVNNLRLAFLKFM
VvbHLH037	MMFKRWMNLTTGMEDPTFIHQYHMLPFDNSFDGFNFDSFSSESNSSYPSFSPETTPNFCGSTFQTGVGRQTKQFKTNSWESCTTKPITPRAPSSSTVQLISFGNSNLPPPTDTQKFHGYPDNKVKPKDEDGSDRNMKFASLISEGSYENQNYSPKSGDRTKRVSSTCRTNNHDHVIAERKRRGKLTQRFIALSALVPGLRKMDKISVLGDAAKYLKQLQERVQKLEEQTATKTMESVVFVKKSQLCDDELSSSDQNSDSCSNQTLLEIEARVSNKDVLIRIHCERQKGFTAKILDEIEKLHLTVVHCSSLPFGDYIMVTTVVARMEDKFCMTVKDLVRNLRLAFSTLHVN
VvbHLH038	MEDPTFIHQYSPMQSLGDSLDEFDFKSFSSENFSSYPSTSPKSSNPHLFDSIIENFQTGGVERPRKQLKTASGKFCPTGSKTLEASSSSSSYLISFGNSDLNPIPDDTLIWNGKPKDRAAANGYMNLESLISQDSYQKQDHSPTYGQGTKSLSSTRNPSQNQEHVIAERKRREKLNLQFIALSAIIPGLKKTDKASVLGDAVKYVKQLQERVKMLEEQTTKKMVESVVTVKKYQLSDDETSLSYHDSDSSSNQPLLEIEARVSNKDVLIRIHCQKEKGFAVKILGEVEKLHLTVINSSFTAFGDYIMDITIVAQMDNGFCTTAKDLVKNLRLAFLQFM
VvbHLH039	MLAFSPPLFSTFGWPWEDPISHEQNYIYQETEASESFLHLPSSEPQAELNYSTPSAAVSGNPTMVKKLNHNASERDRRKKINSLYSSLRSLLPAADQAKLSIPSTVSRVLKYIPELQKQVERLIQKKEELLSKISRQGDIIHQEKQRKATLASSLSAVSANRLSDREIVVQISTFKVHESPLSEVLLNLEEDGLLVINASSFESFGGRVFYNLHLQVEGTHRMECEVLSEKLLSLCEKRRDAFP
VvbHLH043	MDYPSSSNPSSSLSSSVANIGKDKKKGGKRSKGVKLSTDPQSVAARERRHRISDRFKILQSLVPGGTKMDTVSMLEEAIHYVKYLKTQIWLHQTMINFVDDDPSLLYQSDSLPSHQQEAFYSPDETLAMMQPYITTTAPVRDSYCFQGEETMFSDASVNYY
VvbHLH050	MESTSHSSSVSKAERKIVEKNRRNLMKNLYSKLNSLLPDQSSKEAQSIPDQVDEAVSYIKSLQGNLEKLKEKKESLMSSRKRPHTCSTTSVGETSTPSLRSPVMEIREMGSNLQVTLVTGLEDQSIFYDIIGILHEESAEVLSASFSVVGNSAFHVLIAQVGDSTFSFGTKWICDRLNKFVHGSTSEEELQPELWDFEFHPETWAF
VvbHLH051	MYDSSWSLKGTTFLGISTLQELEEQQVILISIHMSSPPFNNPHYEDNSCPSLHYADLWSLLQEIDISVPVDDHNSLDRMDPIMFEQENSAMVQYSSQEKGLVGDNPINPVAFDQENSTMVQSSKEKGQVGGKTNLKTGERNRRIKHSQAKKTLLKHIADQQGSSVLRKENHNAKERVRRMQLNASYLALRSLLPDARRSKRWSSPRIIDRVLEYIPELENEIENLTLKKENMLSSLANEQTHQNQPSDLQVPTVSVTEVRKGEVIVQICMQREPGNVLSNLMQNVEGEGMRIMSASSLHVCDERVCYHLHIQVCILHNFM
VvbHLH052	MALDSSENSNWLFDYGLMEDITVPGGEFPEPTPGTGFSWPSQALKSSSSVSLEADCSFGDSDGLKELGPRKRLKHESCGATGTKACREKLRRDRLNERFLELGSILEPGRPPKTDKAAILSDAVRMVTQLRSEAQKLKESNGDLQEKIKELKAEKNELRDEKQRLKAEKEKLEQQVKAISAQPGFLPHPSAMPAAFAAQGRAPGNKLMPFIGYPSVAMWQFMPPAAVDTSQDHVLRPPVA
VvbHLH053	MLAFSPPSFPTLGWPLEDPISHAQNYIYGETETSESFLHLSSSQPQVELNCSTPSAAVRGNPTMVKKLNHNASERDRRKKINSLYSSMRSLLPSADQVKKLSIPSTVSRVLKYIPELQRQVERLIQKKEEFLSKISREGDPIHLENQRNGTLGSSLSAVSARRLSDREIVVQISTFNVHENPLSEVLSNLEEDGLLVINASSFESFGGRVFYNLHLQVEGTQGMECELLSEKLLSLCERREAFP
VvbHLH054	MYGLGGSQASFSKFSEEVLRKSGELMAPDVYNHQHHPHQNSGLMRYQSAPSSLLGSFVDGSSVHLQSSSHETETMFARLMSGSSDSQGLQGVGAMKHEEEVMVEGVPQQNGYSNGSQMIYNSQPMQTISVHNSASPRTNMESSFMTSMAAENSMKIRNENCSSLVRQSSSPPGLFPNLTSENGFTPTREMGNLRAGNSTNVEANPSVSRLNNQISFSSGLSSCNGLLPKISEIRNENIGLHSPKDGNNSNSRCYISNFTTDSWSDSPFSGLTRMAADNDLKMFSGLNSLEAQNVDSRYRSLGLTHHLSLPKNFPQITTIEKFLHFQDSVPCKIRAKRGCATHPRSIAERVRRTRISERMRKLQELFPNMDKQTNTADMLDLAVEYIKDLQKQVKTLNDT…
VvbHLH055	MENCLYSGWAQEADCTQCDAAPVLPWLPPPHVSASFQFHGFPSWSLPVEKMATEDRSDERTATASKSHSQAEKRRRDRINAQLATLRKLIPKSEKMDKAALLGSVIDHVKDLKRQAMEVSDVFTVPTEVDEVTVDCEFDQGLVPNNTIKTPENIFIKASVCCEDRPELFSELIRALQGLKLTTIRADMASLSGRTKSILVLCSKDDSNSVCISTLKQSLKVVLSRIVSSSTASNYRITSKRQRFFLPSNFPQ
VvbHLH057	MALAKDRTPHDLSMGSVQHCSLIYGNVIGGSAVEGVSDLSSPGVYGLDDYHKAVIEEGDESEKSSAGFVKPYVMSHASSISGASSANCNAIRPMNYQPQEAHSVITFKTRYENFMHNSGSLLSFEQNERGSQVTYTKVCHEDDYSNWEDNLNYDYQNQLNPKLNSNPRLLEDFNCFPASSYGSMSGNTPKENQHGEESFGWIYTEATAVTDSIQESATKESCFHKRPHMGETMQALKRQCTAATRKSKPKSIPPKDPQSLAAKNRRERISERLKILQDLVPNGSKVDLVTMLEKAISYVKFLQLQVKVLATDEFWPVQGGKAPDISQVKEAIDAILSSQRDTNSSSK
VvbHLH058	MANNNNNSNNPHEGLADDFFEQILAVPSYSDPAFGAHDGNLALASGGGGGGGGGGGGGGGGAASGYMSMGMGMPLGLNLEHGFLKARDQSGATNNAAAAASSSCGITERESVHLTNLFPAFGQLQPQSLRPSPPAPAPPPPHLPQPFHGQPTSSAVAAQPHPPAIRPRVRARRGQATDPHSIAERLRRERIAERMKALQELVPSANKTDRAAMLDEIVDYVKFLRLQVKVLSMSRLGGAGAVAQLVADVPLLSIEGDGTEGGSNQQAWEKWSTDGTEQQVAKLMEEDVGAAMQFLQSKALCIMPISLASAIFRTHQPEPSTLVKPESDAPS
VvbHLH059	MMQGQSSRARKSPLSNSFPSHTPKPRDKDTGHGTNSKMGKFGSMDFILNDFPLSVPSAEMGLSQDDDMVPWLNYPIDESLQHDYCSDFLQELSGVTVNELSTHCNFASGEKRNSNNQTIKDSNTISAHNGVSLEQGNASKASAAGVEPSRPRSSQLYPPSSQQCQTLFPSMRSKVSDPISNNTSNAMHHTVSGNSIRLPASTSGFSSTKTQKQDPGQTRNNSGLMNFSHFSRPAALVKANLQNIGAIAGPSSSSKDRIGSKDKQPAASSRNPAESRHVDSSCGLQKDVDSHSEPVMVPASVDLKPVVAKTMEEPLPAEQSPVICQEGACKNEKSSNQVLGARTAKGIPDGEKTIEPAVACSSVCSGNSVERASNDPKHNLKRKCRDTEESECPSEDVEE…
VvbHLH060	MRGRVVKNNQSCSRNQKQITTPAVSVRFLYITFKLWNLQISSKRCTEKATYLFPHSSFLSLSFFLSFFLKSLKATSEMLSRVNGVVWMDGDDEDAVSWTRNNEVEPKDDDMGASLSTFKSMLEGDWYVNSSMNPAHQDIHAIQNHHDIRDIGFCSNPSAATDSLLLQPLDSSSSCSPSPAFTLDPSQSQPFLPPKSCFSSLLNVVCSNPFDNGFDLGCEPGFLAPLQGIQSSNSPGLMGFTGLSSQTQMGTPELSSSSEFPISRLLPASDSTGSLGAGFTPAGFEGFDGSGNSLFLNRSKVLRPLEVFPPVGAQPTLFQKRAALRQSSSASDKLGNLGFLGCRSSEVQTMVVDGNWGNRVDEELEKKKNKNEEEEIDEGSFDVSGLNYDSDEPTVDELA…
VvbHLH061	MDSNSWNSASSRGSDCFQVFDPFSHNTGGDRGVVRGGSLVLDSDRGELVKAPVIKVKKEVPEAKAMAALKSHSDAERRRRERINAHLDTLRGFVPCTEKMDKATLLAEVIQQVKELKRNATKASKGLLLPIEEDEVRVEPHDDRTDGAFSLRASVCCDYRPELLSYIKQALDTLPINTVKAEISTLGGRMKNVFVFTSCKQGNSNDSKAHMLLASSVHQALSSILYKVSTSPEFSPRTTHPKKRRRVSIFDSSSSSSSEQRFW
VvbHLH062	MDSFEDGGWDLLDYCIIEDATSADYFWANQSPSREINALVVDTVSTEKRCKRGREKGERCSRAESKACREKMRREKMNDRFLDLSSLLEPGRPPKTDKSSILSDAIHVLNQLRTEARELKGKTQKLREDIRTLKAEKSELREEKLILKADKEKMQQRVKAMNVVPPGYVPAHPLAYQAGANKMVGFPGYGGFQMWQWIPQTVLDTSQDHVLRPPVA
VvbHLH063	MVKPTRSHQEEEEDDDEDIIARNDPSSLKGDLAMRADGRSVDQKVSAHRSKHSATEQRRRSKINERFQILRDLIPQNDQKRDKASFLLEVIEYIQFLQEKLNMYEGSYQGWSQEPTKLMPWRNRGPVENFMDHSQVIKNGSGHENNVAVTPATLVNAQNPVESDFGTAAAYNVMDNTPGPASQAVPLNMPLQTNMFTHVGRSDIPTQSLHGSVSDVENIASQPLPHFSHGRPCTTDCAVPSNTVNEPEELTIESGTVSISSAYSQGLLNSLTQALQSSGVDLSQASISVQIDIGKRANKGLNATTSNAKDYENPSPSNRTMAHSGFRSSSEDSDQAHKRLRTDTS
VvbHLH066	MGMGGGAWTEEDKAMVAAVLGTRAFDYLMTSSVVSENLLMAVGSDENLQTKLSDLVDRPNASNFSWNYAIFWQISQSKSGDWVLGWGDGSCREPREGEESEVTRILNIRLEDETQQRMRKRVLQKLHTLFGGSDEDSYAFGLDRVTDTEMFFLASMYFSFTRGEGGPGKSFGSGKHLWLSDALKSPSDYCVRSFLAKSAGIQTIVLIPTDVGVVELGSVRSLPESLEMLQTIRSSFSMYLPFIRGKPALPVLNEKKNESAPFSNLGTGERVEGIPKIFGQDLNSGHSHFREKLAVRKAEERPWDSYQNGNRLPFTNTRNGFHGSGWPHMQGVKPASTAEMYSPQVPINNLHEMVNGVREEFRLSQFQPPKQVQMQIDFAGAASRSTLLARPISVESEHS…
VvbHLH067	MERLQGPMNPCFFGEHLDVEGLEHGSSLELGYGPLLSTESQRSEEEQALFSTPSLEDRMPFLQMLQSVESPPFSPFTEPNFQALLRLQHQKKPWGMTHLTELDSRIQARELESCITHDILEMHSPVKSETKEPQHHQHSTPCLEGTSSECNQDQPNSAENGCLDTNSGSSPAWVQPQTRQKQAHLSKSPPITRERRKRKRTRPTKNKEEVESQRMTHIAVERNRRRQMNDHLNALRSLMPTSYIQRGDQASIIGGAIDFVKELEQLLESLQAQKRMRRSEEGGDASTNSSSSSPKIASKGLCTQHRFAPDESNSAEGGRSDEFTFTADNKSAAADIEVTVIQTHVNLKIQCPRRPGQLLKAIVALEDLSLTVLHLNITSLQSTVLYSFNLKIEDDCKLG…
VvbHLH070	MFPLHQGNELLFRIPYTPSKQYIIQQDMILDHASLEASNLSNHKGKSPNRKLFAQDNNDEISNDGKKKKKKIVHRDVERQRRQDMATLYTSLRSLLPLEYIKGKRAISEHMNGAVNYIKHLQKKIKELGEKRNELKSLANSSSRNSSGNFVTVCPCWGGVEIVVSSGGEKEGMPLSRALETLLEEGLSVISCISTKVNGRLLHTIHCEVSDITSIDLHGLQQQLSDQVLPHLDKLPSNTALRNIPTI
VvbHLH071	MFPLQQCYELSDDEIFSLLQQQHINQQDPSHASMEGSNLPKNTEKSPRKKELLATPGDNDGNTSGGDRKIMRRDMERQRRQEMANLNASLRSLLPIEYIKGKRSISDHMHEAVNYINDLQMKIQDLGNKRDALKRQCNMSASHLESRSSEICPPNCVVVSPCLGGVEILVSGGFREEGLLSRVMELLFEERLSVVSCVSTKVNEGLLHTINCKVADPSCVDLSMLQQKLLDAANPSF
VvbHLH075	MAAFSYQHPPFLLDSVFLPSTPIKMSGFMEEGNTTTCFSQFFPSESLHEVPADARVHESTSLQHSSKVTLSDNEPCVTQKLSTDSSSVVDRLELGEQVTQKVAPIERERKRKSRDGSSLTSAQSKDAREGKGKKAKKGSGLVKDGEEEQLKADKKDQKKASEEPPTGYIHVRARRGQATDSHSLAERVRREKISERMKLLQALVPGCDKVTGKALMLDEIINYVQSLQNQVEFLSMKLASVNPMFYDFGMDLDALMVRPERLSALTSPLPSLQQCSPSQPTAYADTTTTFTATNNYPVMDTSASILFHQGQRLNVFSQDNGSLLWDVDDQRQKFINPSGLISNNLCSFN
VvbHLH077	MELPQPRPFGTEGRKPTHDFLSLCSHSTVQQDPRPSQAGYLKTHDFLQPLERGEKNSIKEENAIEIRTVDKPPPPAPPPNSSVEHILPGGIGTYSISHISYFNQRLPKPEGSIFTAAQASTSDRNEENSNCSSYTGSGFTLWEETAVKKGKAGKENAVERSIGIEPAVKLGQWTSERPSQSPSNHRSSFSSLSSSQSSGQKNQSFMEMIQSASAKGTQEEEEEDEEEFVLKKESSSNKGDLTVKVDGKSSDQKAVTPRSKHSATEQRRRSKINDRFQMLRDLIPHSDQKRDKASFLLEVIEYIQFLQEKVHKYEGSFQGWNHESAKLMPWRNSHRPAESFADQSRGINSGSGPALMFSAKFDENNVAVSPNISRNTQNPVESDLSASTTFKAMDRHPGL…
VvbHLH079	MGLFSRSNYEVAELTWENGQLAMHGLGGLLPTAPTKPTWGRAGDTLESIVHQATCHNQNSNFIHHAQNLANMKSTVGSSAHVQTGNQGLMKKRTRSDSAHCGRNFSTNVHEAERADRSACASASATFCRDNETTMMTWPSSESPRSLKAKTTDEDSACHGGSENQDEDRETKTQTGRSHSTRRSRAAAIHNQSERRRRDRINQKMKTLQKLVPNSSKTDKASMLDEVIEYLKQLQAQVQMMSVRNMPQMMMPMGMQQQLQMSLLARMGMGVGLGMGMGMLDMSAVPRAAPQTLPSLLHANPVVAATPTFVPPPFVVPPMMPSSSQPKSDAGANAAVPLQDPYCAFLAQSMNMDLYHKMAALYRQHVNHKAQPTSSPPHSNHDLGD
VvbHLH082	MNEFFSHGWGFDYRFDENPVTFLPNSSFEAFSGPIEPGFGYSFNEMYSPFGDEFSTPQVTDSSYTKQDTPPFPTQEDYPFPMMEEEEPAVHPGVDLHNMGLQATCKVEPIQSTEFPVFNVGVCNEVKNKRTKKVEGQPSKNLMAERRRRKRLNDRLSMLRSVVPKISKMDRTSILGDTIDYMKELLERINNLQEENEVDSSQLNLLGIFKDLKPNEIMVRNSPKFDVERRNMDTRIEICCAGKPGLLLSTVNTLEALGLEIQQCVISCFNDFSMQASCSEELEKRTMVSSEELKQTLFRNAGYGGRCL
VvbHLH086	MSEEASHGNLWQNHSCDFLNSDSNSGGSGGEKLGEKPPDSSSNSPVENRQGMALVGRKRGRRAKASDGGGGESEHETHIWTERERRKKMRNMFSSLHALLPQLPPKADKSTIVDEAVNYIKTLQNSLTKLQKQRHEMQQGATAVDCEQSIITSQALAPDTRETSLPAGDRSLKNYFSLPTNKPNLLSAPSSSLCFQTWFSPNVVVSMCGNDAHISVCSSRKPGLLATIFYILEKHKLDVLSAHISSTQQRSIYMIHAHASGVSDDQLPKGLTVEEIFKLAVGEMTLWLSSC
VvbHLH087	MQPTRGGEVNRLARFRSAPATWLDTLLEEEEGEEEDDDSLKPTQSLTQLLAGSGGPAGGSGGYIPASDPSMFDGAGAQGFLRQSSLPTEFLSQINSSEGYFSSFGIPAGFDYAASPAVDGSPTGKRARELESRSSSRKFSSQSKGEQSSRLTGSVASLLDVDMEKLLEDSVPCRVRAKRGCATHPRSIAERVRRTRISDRIRKLQELVPNMDKQTNTADMLEEAVEYVKFLQQKIQISYFHFFLSLIQKKLN
VvbHLH093	MEPSQHGLLEEFLALRRDTCSTFTSAVNEFFPNGWNFDAFDENQVLSTSNPSFEGFSTPTEPIFECPFSEVYPSVDGFTVAEIDSSYHKNDGTPPFPIQEEYPSLVEDEDIGLLNSDLHGLEERNTSCKVEMEQAMDAPVFNLGLCGERKARVKKLEGQPSKNLMAERRRRKRLNDRLSMLRSIVPKISKMDRTSILGDTIDYMKELLEKINKLQEEEIEVGSDQTNLMGIFKELKPNEVLVRNSPKFDVERRNMDTRIEICCAAKPGLLLSTVNTLELLGLEIQQCVISCFNDFSMQASCSDVCSGAAGRD
