# Supplementary material for: bHLH transcription factor family identification, phylogeny, and its response to abiotic stress in Chenopodium quinoa
Source: Front Plant Sci. 2023 Jul 5;14:1171518. doi: 10.3389/fpls.2023.1171518 (PMC10355129; doi:10.3389/fpls.2023.1171518)
Supplement: Supplementary Table 8 — 218 Conserved Motifs of CqbHLH Protein and 7 species bHLH protein conserved motifs. [file Table_8.xls]

## Sheet: Sheet1
218 Conserved Motifs of Quinoa bHLH Protein
Sequence	Motif	Wide
HSLAERVRREKJNERFKALQALVPNCSKT	MEME-1	29
DKASMLDEAIEYIKELQEQVK	MEME-2	21
DYIHVRARRGQATDS	MEME-3	15
PEIEVKIJGKDVLJRVYCEKK	MEME-4	21
EIDKLHLSITNFSVIPFGNLALDITIVAQ	MEME-5	29
GLLAKJIRALRSLGLEILHANISTVGDRV	MEME-6	29
RYEGAYPGWNSEPPKLNPWRNSHGATESFVDQSRAVNASP	MEME-7	40
VDGSSWNYAVFWKJSSDKSG	MEME-8	20
FLSMKLAAVNPRLDF	MEME-9	15
QDLRSRGLCLVPVSCTSAVAH	MEME-10	21

## Sheet: Sheet2
7 species bHLH protein conserved motifs
Sequence	Motif	Wide
SATDSHSLAERRRREKJ	MEME-1	17
KTDKASMLDEAIEYIKELQEQ	MEME-2	21
NERLKALRSLVPNGS	MEME-3	15
LLKLLQALEELGLDVLHASIS	MEME-4	21
ASSKSSLPEIEVKISGKEVLIRVHCEKR	MEME-5	28
KVYIHVRARRG	MEME-6	11
ARKRVLZKLHTLFGGSDEDNYAATLDKVTDTEMF	MEME-7	34
AKSAGIQTVVCIPVKSGVLELGST	MEME-8	24
LVSGESWNYAIFWQJ	MEME-9	15
VQKYEGSYPGWNQEPTKLMPWRNSHFRS	MEME-10	28
