# Supplementary material for: bHLH transcription factor family identification, phylogeny, and its response to abiotic stress in Chenopodium quinoa
Source: Front Plant Sci. 2023 Jul 5;14:1171518. doi: 10.3389/fpls.2023.1171518 (PMC10355129; doi:10.3389/fpls.2023.1171518)
Supplement: Supplementary Table 9 — Primer sequences for qPCR. [file Table_9.xls]

## Sheet: Sheet1
Supplementary Table 9 Primer sequences of 20 selected bHLH genes and reference genes for qPCR
Gene	Sequence(5′to 3′)F	Sequence(5′to 3′)R
CqbHLH13	CGAACGTGAGGGGTTGCT	CACGTGTCCTCCGCATGT
CqbHLH16	TTTGGCTCTTCGCGGTGA	TGAACGAGTTCGAGGGCG
CqbHLH19	GAAGAGAGCGACGAGGCC	ATTCATTTGGCGACGGCG
CqbHLH22	GTTTGTGGCGGCACTTGG	TAGGCCACCCAAAGCTGC
CqbHLH35	ACCCCAGCTGGTGGTACT	GATGGCGGCCGATCCATT
CqbHLH38	GCACCTCAAACTTGCGCC	CGGTTATGGCCTCGGTGT
CqbHLH50	GGAGAGGAGGCGAAGGGA	TCGCCCAGGATTGATGCT
CqbHLH53	CAACCCAGCATGCTCCCA	GGGCGCTCATCTGAAGGG
CqbHLH74	CGTTGGAGCCGAGCCATA	CTCTGTGGCGGTGACCTG
CqbHLH81	AGGGCTTACGGCAGCAAG	CGCATAACCCAAGGCGGA
CqbHLH86	TGGGCCTTTGAGCTTGGT	GGTCAGCCCCAGTCCTCT
CqbHLH88	TGGTGTGCTGCGTTCCAA	TCCCCATATGCAGCCCCT
CqbHLH95	CGGTCTAGGCAAACTGGAGG	CCTTATCGGGGCGTCGAG
CqbHLH108	GAGCTTGGACCAGGCTGG	CGCCACGGGAACAGGATT
CqbHLH144	TCCCTGCCCCAACTGCTA	GCAACTCCCGGGTATCCC
CqbHLH145	GGCCTGAACGGTTGTCGA	CAACGCCGTTCAACACCG
CqbHLH152	GAACGTGGGGCTGTGGAA	CCCTTCCTCTTGGGCAGC
CqbHLH158	CAACCCAGCATGCTCCCA	AGGGTGCTCATCTGAAGGGA
CqbHLH202	AGGCTAGCTACGCTCCCT	GCCACAAATGCTCAGCACC
CqbHLH206	AGGCCGGTGAATTTCGGG	CTCCCTCCTTTGCCTCGC
CqGAPDH	TTGGGCATTGACTTGGTTATCG	AGCGTTACTGATGATGGTGTCT
